# Supplementary material for: Transcriptomics combined with metabolomics unveiled the key genes and metabolites of mycelium growth in Morchella importuna
Source: Front Microbiol. 2023 Feb 1;14:1079353. doi: 10.3389/fmicb.2023.1079353 (PMC9929000; doi:10.3389/fmicb.2023.1079353)
Supplement: Supplementary file 1 [file Table_1.XLSX]

## Sheet: positive ion mode-top10 DAMs
Positive ionmode
HG-vs-SD
Index	Formula	Compounds	Class I	Class II	Precursor (g/mol)	Mass (g/mol)	RT (min)	Adduct	error_ppm	MS_level	score	source	CAS	Pubchem CID	HMDB	Metlin	cpd_ID	ZHG-1	ZHG-2	ZHG-3	ZSDO-1	ZSDO-2	ZSDO-3	ZSMO-1	ZSMO-2	ZSMO-3	QC01	QC02	QC03	kegg_map	pos_ZHG_vs_ZSDO_VIP	pos_ZHG_vs_ZSDO_P-value	pos_ZHG_vs_ZSDO_Fold_Change	pos_ZHG_vs_ZSDO_Log2FC	pos_ZHG_vs_ZSDO_Type	pos_ZHG_vs_ZSMO_VIP	pos_ZHG_vs_ZSMO_P-value	pos_ZHG_vs_ZSMO_Fold_Change	pos_ZHG_vs_ZSMO_Log2FC	pos_ZHG_vs_ZSMO_Type	pos_ZSDO_vs_ZSMO_VIP	pos_ZSDO_vs_ZSMO_P-value	pos_ZSDO_vs_ZSMO_Fold_Change	pos_ZSDO_vs_ZSMO_Log2FC	pos_ZSDO_vs_ZSMO_Type
MW0103590	C10H14N5O8P	Guanosine-5'-monophosphate	Nucleotide And Its metabolites	Nucleotide and Its metabolites	346.055	363.058	1.1867	M+H-H2O	9.50549	MS2-Search-Local	0.9142	rp	85-32-5	135398631	HMDB0001397	-	C00144	526.39	445.866	607.659	8288.71	7911.58	7932.9	951.754	945.455	1209.75	3137.91	3100.91	3111.14	ko00230,ko01060,ko01065,ko01100,ko01523,ko04022,ko04740,ko04742,ko04744	1.21656	4.568e-05	15.275	3.9331	up	-	-	-	-	-	1.34126	3.71231e-06	0.128742	-2.95744	down
MW0149467	C30H44O7	Ganoderic acid A	Organic acid And Its derivatives	Organic acid And Its derivatives	481.293	516.309	10.9451	M+H-2H2O	3.7323	MS2-Search-DB	0.8877	rp	81907-62-2	471002	HMDB0034931	-	-	78.1899	264.946	703.351	20824.5	14601.6	17236	24850	23732.3	36430	34843.1	34903.7	33711.1	--	1.16678	0.0102042	50.3228	5.65314	up	1.20128	0.0202114	81.2359	6.34405	up	-	-	-	-	-
MW0009362	C13H17NO3	Pentylone	Benzene and substituted derivatives	Benzene and substituted derivatives	277.155	235.121	2.5384	M+CH3CN+H	6.15373	MS2-Search-DB	0.6992	rp	698963-77-8	60208608	-	85215	-	1870.29	1515.71	1320.9	76554.8	69102.4	63262	42213.3	44382.5	54975.8	35415.3	35409.9	35187	--	1.21701	0.00313461	44.3857	5.47202	up	1.2427	0.0073098	30.0775	4.91061	up	-	-	-	-	-
MEDP1836	C15H22O	Nootkatone	Aldehyde,Ketones,Esters	Ketones	459.31	218.167	10.9161	2M+Na	21.5749	MS2-Search-DB	0.5835	rp	4674-50-4	1268142	-	-	C17914	1682.99	1582.17	3319.75	40106.3	46235.9	50799.4	66488.3	57401.5	79687.8	95853.3	95673.7	94900.7	--	1.20393	0.00400919	20.8267	4.38036	up	1.23272	0.00916452	30.9158	4.95027	up	-	-	-	-	-
MW0106515	C11H22N2O3	Leucyl-Valine	Amino acid and Its metabolites	Small Peptide	275.139	230.163	2.6639	M-H+2Na	17.269	MS2-Search-DB	0.7548	rp	35436-83-0	352038	HMDB0028942	-	-	133.2	188.724	212.785	13752.9	15647.7	21556.6	492.021	314.243	753.437	4071.51	4111.88	4187.07	--	1.21479	0.0189854	95.2991	6.57439	up	-	-	-	-	-	1.32578	0.0195168	0.030608	-5.02995	down
MW0116345	C7H11N3O3	Secnidazole	Heterocyclic compounds	Heterocyclic compounds	252.123	185.08	3.3133	M-2H+3Na	20.4639	MS2-Search-Local	0.6386	rp	3366-95-8	71815	-	-	D07353	1277.38	1194.36	1141.88	22258.8	21518.3	25053.6	53197.3	49118.1	49515.3	25022.3	25200.9	25195.8	--	1.21836	0.00241552	19.0476	4.25153	up	1.24598	0.000683214	42.0162	5.39287	up	1.33702	0.000101892	2.20586	1.14134	up
MW0105731	C17H24N6O3	Arginyl-Tryptophan	Amino acid and Its metabolites	Amino acid derivatives	325.175	360.191	2.2702	M+H-2H2O	3.975	MS2-MetDNA	0.6128	rp	25615-38-7	7009653	HMDB0028720	23686	-	84.5792	71.2701	63.5015	8059.58	7788.99	9079.64	463.307	506.152	497.896	2882.33	2861.71	2860.67	--	1.21828	0.0022638	113.645	6.8284	up	1.24117	0.000138186	6.68954	2.74191	up	1.34523	0.00249204	0.0588632	-4.08649	down
MEDL02331	C11H12O4	3,4-Dimethoxycinnamic acid	Organic acid And Its derivatives	Organic acid And Its derivatives	250.108	208.074	3.4617	M+CH3CN+H	4.7539	MS2-Search-DB	0.6969	rp	2316-26-9	717531	HMDB0034315	43817	-	8657.58	8977.71	8091.47	234661	257494	237366	700001	605896	590680	272414	272422	271222	--	1.21883	0.000928758	28.3565	4.82561	up	1.24578	0.00299054	73.72	6.20398	up	1.33548	0.0058526	2.59976	1.37838	up
MW0158359	C17H25N3O5S1	Tyr-Ala-Met	Amino acid and Its metabolites	Small Peptide	430.157	383.151	1.6437	M+HCOO+2H	10.2833	MS2-Search-DB	0.7985	rp	-	-	-	21343	-	28698.8	28188.6	28851.6	439.312	683.898	373.463	458.52	462.802	584.645	7750.63	7748.66	7698.92	--	1.21442	1.98859e-06	0.0174561	-5.84012	down	1.24534	2.58457e-05	0.0175645	-5.83119	down	-	-	-	-	-
MW0148075	C20H24N6O4S1	Cys-Trp-His	Amino acid and Its metabolites	Small Peptide	445.161	444.158	3.0646	M+H	1.11495	MS2-Search-DB	0.9047	rp	-	-	-	16074	-	578.104	900.61	334.431	10162.5	10109.4	10655.2	8579.18	9032.05	9396.79	6498.17	6438.47	6467.95	--	1.19617	2.273e-06	17.0572	4.09231	up	1.22063	2.27507e-05	14.8957	3.89682	up	-	-	-	-	-
SD-vs-SM
Index	Formula	Compounds	Class I	Class II	Precursor (g/mol)	Mass (g/mol)	RT (min)	Adduct	error_ppm	MS_level	score	source	CAS	Pubchem CID	HMDB	Metlin	cpd_ID	ZHG-1	ZHG-2	ZHG-3	ZSDO-1	ZSDO-2	ZSDO-3	ZSMO-1	ZSMO-2	ZSMO-3	QC01	QC02	QC03	kegg_map	pos_ZHG_vs_ZSDO_VIP	pos_ZHG_vs_ZSDO_P-value	pos_ZHG_vs_ZSDO_Fold_Change	pos_ZHG_vs_ZSDO_Log2FC	pos_ZHG_vs_ZSDO_Type	pos_ZHG_vs_ZSMO_VIP	pos_ZHG_vs_ZSMO_P-value	pos_ZHG_vs_ZSMO_Fold_Change	pos_ZHG_vs_ZSMO_Log2FC	pos_ZHG_vs_ZSMO_Type	pos_ZSDO_vs_ZSMO_VIP	pos_ZSDO_vs_ZSMO_P-value	pos_ZSDO_vs_ZSMO_Fold_Change	pos_ZSDO_vs_ZSMO_Log2FC	pos_ZSDO_vs_ZSMO_Type
MW0103590	C10H14N5O8P	Guanosine-5'-monophosphate	Nucleotide And Its metabolites	Nucleotide and Its metabolites	346.055	363.058	1.1867	M+H-H2O	9.50549	MS2-Search-Local	0.9142	rp	85-32-5	135398631	HMDB0001397	-	C00144	526.39	445.866	607.659	8288.71	7911.58	7932.9	951.754	945.455	1209.75	3137.91	3100.91	3111.14	ko00230,ko01060,ko01065,ko01100,ko01523,ko04022,ko04740,ko04742,ko04744	1.21656	4.568e-05	15.275	3.9331	up	-	-	-	-	-	1.34126	3.71231e-06	0.128742	-2.95744	down
MW0106515	C11H22N2O3	Leucyl-Valine	Amino acid and Its metabolites	Small Peptide	275.139	230.163	2.6639	M-H+2Na	17.269	MS2-Search-DB	0.7548	rp	35436-83-0	352038	HMDB0028942	-	-	133.2	188.724	212.785	13752.9	15647.7	21556.6	492.021	314.243	753.437	4071.51	4111.88	4187.07	--	1.21479	0.0189854	95.2991	6.57439	up	-	-	-	-	-	1.32578	0.0195168	0.030608	-5.02995	down
MW0105731	C17H24N6O3	Arginyl-Tryptophan	Amino acid and Its metabolites	Amino acid derivatives	325.175	360.191	2.2702	M+H-2H2O	3.975	MS2-MetDNA	0.6128	rp	25615-38-7	7009653	HMDB0028720	23686	-	84.5792	71.2701	63.5015	8059.58	7788.99	9079.64	463.307	506.152	497.896	2882.33	2861.71	2860.67	--	1.21828	0.0022638	113.645	6.8284	up	1.24117	0.000138186	6.68954	2.74191	up	1.34523	0.00249204	0.0588632	-4.08649	down
MW0107143	C8H17N3O3	Glycyl-Lysine	Amino acid and Its metabolites	Small Peptide	248.092	203.127	3.2804	M-H+2Na	9.11669	MS2-Search-Local	0.613	rp	997-62-6	3080576	HMDB0028846	-	-	2437.46	2537.22	2317.92	3134.87	3265.74	3110.19	14667.8	13978.6	14589.9	5764.92	5727.27	5784.24	--	-	-	-	-	-	1.24555	0.000119762	5.9288	2.56774	up	1.34613	0.000209048	4.54603	2.18461	up
MW0109398	C11H21N3O3	Pro-Lys	Amino acid and Its metabolites	Small Peptide	307.166	243.158	2.6641	M+CH3CN+Na	12.7837	MS2-Search-Local	0.6219	rp	71227-70-8	9209431	-	-	-	1151.88	738.307	822.172	12459.1	11470.9	16182.9	1346.13	1196.36	1121.33	4784.3	4827.32	4771.26	--	1.20993	0.0124815	14.789	3.88645	up	-	-	-	-	-	1.33894	0.0135127	0.0913375	-3.45265	down
MW0106760	C8H14N2O5	gamma-Glutamylalanine	Amino acid and Its metabolites	Amino acid derivatives	201.088	218.09	0.8461	M+H-H2O	2.825	MS2-MetDNA	0.9486	rp	5875-41-2	440103	HMDB0006248	58376	-	1016.89	1078.06	885.193	948.886	622.947	897.498	273.753	130.239	158.446	875.321	845.908	855.209	--	-	-	-	-	-	1.2037	0.000502879	0.188728	-2.40562	down	1.27059	0.0134191	0.227769	-2.13436	down
MW0005822	C6H5NO3	6-Hydroxynicotinic acid	Organic acid And Its derivatives	Organic acid And Its derivatives	140.034	139.027	1.3529	M+H	2.07332	MS2-Search-Local	0.8212	rp	5006-66-6	72924	HMDB0002658	3264	C01020	3886.94	3767.41	3556.67	3821.04	3472.35	3904.07	22118	20851.7	21061.1	9534.78	9532.7	9466.36	ko00760,ko01100,ko01120	-	-	-	-	-	1.24548	0.000248917	5.71143	2.51385	up	1.3458	0.00014093	5.71834	2.5156	up
MW0009966	C14H16ClN3O2	Triadimefon	Benzene and substituted derivatives	Phenolics	294.097	293.093	2.7476	M+H	2.48372	MS2-Search-DB	0.716	rp	43121-43-3	39385	-	44442	C11156	8757.16	9186.41	11857.3	11099.5	10292.3	10580.4	58647.3	59082.2	66325.3	18756.1	18830	18744.4	--	-	-	-	-	-	1.2383	0.000720059	6.17616	2.62671	up	1.34537	0.00222851	5.7567	2.52524	up
MW0139989	C18H26O5	Zeranol	Heterocyclic compounds	Heterocyclic compounds	305.171	322.178	2.6917	M+H-H2O	9.33477	MS2-Search-DB	0.6922	rp	26538-44-3	2999413	HMDB0032702	-	C14752	5794.88	4990.69	3855.18	317.206	187.926	1350.37	2718.02	2713.46	4733	1796.71	1759.63	1877.57	--	1.09063	0.00517472	0.126736	-2.98011	down	-	-	-	-	-	1.15907	0.0345262	5.47802	2.45365	up
MW0145494	C14H27N7O6	Arg-Ser-Gln	Amino acid and Its metabolites	Small Peptide	390.202	389.202	2.5467	M+H	8.89708	MS2-Search-DB	0.8662	rp	-	-	-	23633	-	2426.9	1911.77	1642.71	10951.8	11426.9	7881.33	633.196	670.452	841.248	4571.66	4442.51	4583.68	--	1.19528	0.0152439	5.05903	2.33886	up	1.19989	0.0240865	0.358596	-1.47957	down	1.33911	0.0135407	0.0708823	-3.81843	down
HG-vs-SM
Index	Formula	Compounds	Class I	Class II	Precursor (g/mol)	Mass (g/mol)	RT (min)	Adduct	error_ppm	MS_level	score	source	CAS	Pubchem CID	HMDB	Metlin	cpd_ID	ZHG-1	ZHG-2	ZHG-3	ZSDO-1	ZSDO-2	ZSDO-3	ZSMO-1	ZSMO-2	ZSMO-3	QC01	QC02	QC03	kegg_map	pos_ZHG_vs_ZSDO_VIP	pos_ZHG_vs_ZSDO_P-value	pos_ZHG_vs_ZSDO_Fold_Change	pos_ZHG_vs_ZSDO_Log2FC	pos_ZHG_vs_ZSDO_Type	pos_ZHG_vs_ZSMO_VIP	pos_ZHG_vs_ZSMO_P-value	pos_ZHG_vs_ZSMO_Fold_Change	pos_ZHG_vs_ZSMO_Log2FC	pos_ZHG_vs_ZSMO_Type	pos_ZSDO_vs_ZSMO_VIP	pos_ZSDO_vs_ZSMO_P-value	pos_ZSDO_vs_ZSMO_Fold_Change	pos_ZSDO_vs_ZSMO_Log2FC	pos_ZSDO_vs_ZSMO_Type
MW0149467	C30H44O7	Ganoderic acid A	Organic acid And Its derivatives	Organic acid And Its derivatives	481.293	516.309	10.9451	M+H-2H2O	3.7323	MS2-Search-DB	0.8877	rp	81907-62-2	471002	HMDB0034931	-	-	78.1899	264.946	703.351	20824.5	14601.6	17236	24850	23732.3	36430	34843.1	34903.7	33711.1	--	1.16678	0.0102042	50.3228	5.65314	up	1.20128	0.0202114	81.2359	6.34405	up	-	-	-	-	-
MW0009362	C13H17NO3	Pentylone	Benzene and substituted derivatives	Benzene and substituted derivatives	277.155	235.121	2.5384	M+CH3CN+H	6.15373	MS2-Search-DB	0.6992	rp	698963-77-8	60208608	-	85215	-	1870.29	1515.71	1320.9	76554.8	69102.4	63262	42213.3	44382.5	54975.8	35415.3	35409.9	35187	--	1.21701	0.00313461	44.3857	5.47202	up	1.2427	0.0073098	30.0775	4.91061	up	-	-	-	-	-
MEDP1836	C15H22O	Nootkatone	Aldehyde,Ketones,Esters	Ketones	459.31	218.167	10.9161	2M+Na	21.5749	MS2-Search-DB	0.5835	rp	4674-50-4	1268142	-	-	C17914	1682.99	1582.17	3319.75	40106.3	46235.9	50799.4	66488.3	57401.5	79687.8	95853.3	95673.7	94900.7	--	1.20393	0.00400919	20.8267	4.38036	up	1.23272	0.00916452	30.9158	4.95027	up	-	-	-	-	-
MW0116345	C7H11N3O3	Secnidazole	Heterocyclic compounds	Heterocyclic compounds	252.123	185.08	3.3133	M-2H+3Na	20.4639	MS2-Search-Local	0.6386	rp	3366-95-8	71815	-	-	D07353	1277.38	1194.36	1141.88	22258.8	21518.3	25053.6	53197.3	49118.1	49515.3	25022.3	25200.9	25195.8	--	1.21836	0.00241552	19.0476	4.25153	up	1.24598	0.000683214	42.0162	5.39287	up	1.33702	0.000101892	2.20586	1.14134	up
MEDL02331	C11H12O4	3,4-Dimethoxycinnamic acid	Organic acid And Its derivatives	Organic acid And Its derivatives	250.108	208.074	3.4617	M+CH3CN+H	4.7539	MS2-Search-DB	0.6969	rp	2316-26-9	717531	HMDB0034315	43817	-	8657.58	8977.71	8091.47	234661	257494	237366	700001	605896	590680	272414	272422	271222	--	1.21883	0.000928758	28.3565	4.82561	up	1.24578	0.00299054	73.72	6.20398	up	1.33548	0.0058526	2.59976	1.37838	up
MW0158359	C17H25N3O5S1	Tyr-Ala-Met	Amino acid and Its metabolites	Small Peptide	430.157	383.151	1.6437	M+HCOO+2H	10.2833	MS2-Search-DB	0.7985	rp	-	-	-	21343	-	28698.8	28188.6	28851.6	439.312	683.898	373.463	458.52	462.802	584.645	7750.63	7748.66	7698.92	--	1.21442	1.98859e-06	0.0174561	-5.84012	down	1.24534	2.58457e-05	0.0175645	-5.83119	down	-	-	-	-	-
MW0141015	C23H40O7	1(3)-glyceryl-PGF2	Hormones and hormone related compounds	Hormones and hormone related compounds	393.261	428.277	8.1497	M+H-2H2O	0.883657	MS2-Search-DB	0.5787	rp	43042-79-1	53394066	-	36228	-	148.474	129.153	602.603	2564.24	3265.63	3344.23	11953	7168.6	6753.99	4360.67	4401	4357.23	--	1.13807	0.00156538	10.4224	3.38162	up	1.19635	0.0368356	29.3964	4.87757	up	-	-	-	-	-
MEDN1411	C21H30O4	Cortexolone	Hormones and hormone related compounds	Hormones and hormone related compounds	347.22	346.214	9.387	M+H	2.00473	MS2-Search-DB	0.8596	rp	152-58-9	440707	HMDB0000015	5088	C05488	1128.66	762.982	778.422	21648.6	19911.6	85731	22314.6	26596.2	25938.5	19396.8	19092	19030	ko00140,ko01100,ko04927,ko04934	-	-	-	-	-	1.24209	0.00285832	28.0328	4.80904	up	-	-	-	-	-
MW0000775	C18H24N2OS	(E)-2-cyano-3-(3,5-di-tert-butyl-4-hydroxyphenyl)prop-2-enethioamide	Benzene and substituted derivatives	Benzene and substituted derivatives	317.171	316.161	1.303	M+H	12.154	MS2-Search-DB	0.864	rp	148741-30-4	135419190	-	96449	-	117.553	87.6991	1312.48	5922.73	5894.71	5506.63	23861.1	24708.4	27252.7	9583.15	9516.66	9585.07	--	1.07352	0.00291894	11.4145	3.51279	up	1.16893	0.000455612	49.9576	5.64263	up	1.344	0.00236182	4.37669	2.12984	up
MW0141837	C46H76D8NO8P	1-Stearoyl-2-Arachidonoyl PC-d8	GP	PC	800.651	817.644	10.6915	M+H-H2O	21.288	MS2-Search-DB	0.8157	rp	-	-	-	96414	-	761.537	2081.81	2348.24	13252.7	17232.1	42179.5	41959.5	34861	65150.4	13344.1	12969.1	12800.9	--	-	-	-	-	-	1.21199	0.0376254	27.3464	4.77328	up	-	-	-	-	-

## Sheet: negative ion mode-top10 DAMs
Negative ion mode
HG-vs-SD
Index	Formula	Compounds	Class I	Class II	Precursor (g/mol)	Mass (g/mol)	RT (min)	Adduct	error_ppm	MS_level	score	source	CAS	Pubchem CID	HMDB	Metlin	cpd_ID	ZHG-1	ZHG-2	ZHG-3	ZSDO-1	ZSDO-2	ZSDO-3	ZSMO-1	ZSMO-2	ZSMO-3	QC01	QC02	QC03	kegg_map	neg_ZHG_vs_ZSDO_VIP	neg_ZHG_vs_ZSDO_P-value	neg_ZHG_vs_ZSDO_Fold_Change	neg_ZHG_vs_ZSDO_Log2FC	neg_ZHG_vs_ZSDO_Type	neg_ZHG_vs_ZSMO_VIP	neg_ZHG_vs_ZSMO_P-value	neg_ZHG_vs_ZSMO_Fold_Change	neg_ZHG_vs_ZSMO_Log2FC	neg_ZHG_vs_ZSMO_Type	neg_ZSDO_vs_ZSMO_VIP	neg_ZSDO_vs_ZSMO_P-value	neg_ZSDO_vs_ZSMO_Fold_Change	neg_ZSDO_vs_ZSMO_Log2FC	neg_ZSDO_vs_ZSMO_Type
MW0106675	C13H17NO4	Ethyl N-acetyl-L-tyrosinate	Aldehyde,Ketones,Esters	Esters	250.108	251.116	3.287	M-H	3.63708	MS2-Search-DB	0.8319	rp	840-97-1	13289	HMDB0000866	44264	C01657	185.767	174.227	1303.2	8322.63	8316.49	9843.45	14514.9	15589.1	14633.5	7365.18	7366.24	7322.95	--	1.1084	0.00032038	15.9227	3.99302	up	1.14288	9.95498e-06	26.8985	4.74945	up	-	-	-	-	-
MEDN0161	C10H12N5O7P	Guanosine 3',5'-Cyclic Monophosphate	Nucleotide And Its metabolites	Nucleotide and Its metabolites	344.039	345.047	1.1855	M-H	3.30718	MS2-Search-Local	0.9134	rp	7665-99-8	135398569	HMDB0001314	-	C00942	5989.38	5288.25	5760.39	139235	114198	113424	13226.9	11456.3	14819.1	34571.1	34578.4	34527.4	ko00230,ko01100,ko04022,ko04270,ko04540,ko04611,ko04713,ko04714,ko04730,ko04740,ko04744,ko04921,ko04923,ko04924,ko04925,ko04970,ko04976	1.19505	0.00522269	21.5317	4.42839	up	1.18988	0.013386	2.31849	1.21318	up	1.34489	0.0054855	0.107678	-3.21521	down
MW0005105	C8H6O5	4-Hydroxyisophthalic acid	Benzene and substituted derivatives	Phenolic acids	181.014	182.022	2.6982	M-H	2.05542	MS2-Search-DB	0.7289	rp	636-46-4	12490	-	-	C21168	19467	16777.4	17354.8	244919	249230	238901	158920	165840	174726	122700	122627	122352	ko00623,ko01120	1.19623	6.48039e-05	13.6765	3.77363	up	1.21109	0.000683346	9.31891	3.22016	up	-	-	-	-	-
MEDN0628	C10H15N2O8P	Thymidine-5'-phosphate(dTMP)	Nucleotide And Its metabolites	Nucleotide and Its metabolites	362.065	322.057	1.9486	M-H+CH3CN	22.0986	MS2-Search-Local	0.5805	rp	365-07-1	-	HMDB0001227	-	C00364	18959	16562.3	17144.3	174888	179627	190196	149437	161167	160813	102957	102614	102768	ko00240,ko01100,ko01523	1.19616	0.000579747	10.3428	3.37056	up	1.21122	0.000524406	8.95113	3.16207	up	-	-	-	-	-
MW0105221	C5H6O6	4-Hydroxy-2-Oxoglutaric Acid	Organic acid And Its derivatives	Organic acid And Its derivatives	202.035	162.016	0.8267	M-H+CH3CN	0.6	MS2-MetDNA	0.9557	rp	1187-99-1	599	HMDB0002070	-	C01127	9274.6	7026.55	8800.94	95528.8	102230	89864.4	180785	159114	159641	88484.8	88477	88053.3	ko00630,ko01100	1.19368	0.00119471	11.4581	3.5183	up	1.20951	0.00187369	19.9004	4.31472	up	-	-	-	-	-
MW0152383	C20H36N4O8	Leu-Ile-Ser-Glu	Amino acid and Its metabolites	Small Peptide	459.238	460.253	9.9514	M-H	12.5854	MS2-Search-DB	0.7936	rp	-	-	-	178582	-	1458.85	1116.17	1446.45	44641.9	44312.5	22238.9	4419.63	4423.1	4507.83	11309.8	11284	10934.1	--	1.18309	0.04044	27.65	4.78921	up	1.19886	0.000699419	3.31983	1.73111	up	1.3158	0.0479776	0.120066	-3.0581	down
MEDN1262	C24H44NO9P	LPS(18:2/0:0)	GP	LPS	520.267	521.275	9.4784	M-H	3.9831	MS2-Search-Local	0.8055	rp	-	-	-	-	-	3849.35	1960.56	779.65	22481.2	22716.6	25935.1	35946.3	19644	18213.2	16935.4	16832	17063.7	--	1.12527	0.000152469	10.7948	3.43227	up	-	-	-	-	-	-	-	-	-	-
MEDN1255	C27H49O12P	LPI(18:2/0:0)	GP	PI	595.288	596.296	9.6611	M-H	1.95387	MS2-Search-Local	0.8773	rp	-	-	-	-	-	15958.8	14195.3	19263.9	316602	290983	303345	392412	285744	293068	230794	231202	230725	--	1.19458	0.000427984	18.4332	4.20423	up	1.20692	0.0121837	19.6532	4.2967	up	-	-	-	-	-
MEDN1282	C23H44NO7P	LPE(0:0/18:2)	GP	LPE	476.278	477.286	8.1327	M-H	1.06424	MS2-Search-Local	0.9349	rp	-	53480926	-	-	-	43958.7	27408	32424.1	382021	550064	738086	896486	582095	472808	373011	372457	371743	--	1.18123	0.0364116	16.0917	4.00824	up	1.19577	0.0398071	18.8012	4.23275	up	-	-	-	-	-
MW0159949	C12H22O11	(2R,3R,4S,5S,6R)-6-[[(2S,3R,4S,5R,6R)-3,4,5-trihydroxy-6-(hydroxymethyl)oxan-2-yl]oxymethyl]oxane-2,3,4,5-tetrol	Alcohol and amines	Alcohols	341.108	342.116	0.7871	M-H	1.025	MS2-MetDNA	0.9894	rp	-	11458	-	-	-	9725.42	9348.23	9509.26	533.866	539.435	436.094	578.71	447.489	519.865	3142.93	3144.35	3109.26	--	1.19582	4.0832e-05	0.0528076	-4.24311	down	1.21087	2.92912e-05	0.0540905	-4.20848	down	-	-	-	-	-
SD-vs-SM
Index	Formula	Compounds	Class I	Class II	Precursor (g/mol)	Mass (g/mol)	RT (min)	Adduct	error_ppm	MS_level	score	source	CAS	Pubchem CID	HMDB	Metlin	cpd_ID	ZHG-1	ZHG-2	ZHG-3	ZSDO-1	ZSDO-2	ZSDO-3	ZSMO-1	ZSMO-2	ZSMO-3	QC01	QC02	QC03	kegg_map	neg_ZHG_vs_ZSDO_VIP	neg_ZHG_vs_ZSDO_P-value	neg_ZHG_vs_ZSDO_Fold_Change	neg_ZHG_vs_ZSDO_Log2FC	neg_ZHG_vs_ZSDO_Type	neg_ZHG_vs_ZSMO_VIP	neg_ZHG_vs_ZSMO_P-value	neg_ZHG_vs_ZSMO_Fold_Change	neg_ZHG_vs_ZSMO_Log2FC	neg_ZHG_vs_ZSMO_Type	neg_ZSDO_vs_ZSMO_VIP	neg_ZSDO_vs_ZSMO_P-value	neg_ZSDO_vs_ZSMO_Fold_Change	neg_ZSDO_vs_ZSMO_Log2FC	neg_ZSDO_vs_ZSMO_Type
MEDN0161	C10H12N5O7P	Guanosine 3',5'-Cyclic Monophosphate	Nucleotide And Its metabolites	Nucleotide and Its metabolites	344.039	345.047	1.1855	M-H	3.30718	MS2-Search-Local	0.9134	rp	7665-99-8	135398569	HMDB0001314	-	C00942	5989.38	5288.25	5760.39	139235	114198	113424	13226.9	11456.3	14819.1	34571.1	34578.4	34527.4	ko00230,ko01100,ko04022,ko04270,ko04540,ko04611,ko04713,ko04714,ko04730,ko04740,ko04744,ko04921,ko04923,ko04924,ko04925,ko04970,ko04976	1.19505	0.00522269	21.5317	4.42839	up	1.18988	0.013386	2.31849	1.21318	up	1.34489	0.0054855	0.107678	-3.21521	down
MW0152383	C20H36N4O8	Leu-Ile-Ser-Glu	Amino acid and Its metabolites	Small Peptide	459.238	460.253	9.9514	M-H	12.5854	MS2-Search-DB	0.7936	rp	-	-	-	178582	-	1458.85	1116.17	1446.45	44641.9	44312.5	22238.9	4419.63	4423.1	4507.83	11309.8	11284	10934.1	--	1.18309	0.04044	27.65	4.78921	up	1.19886	0.000699419	3.31983	1.73111	up	1.3158	0.0479776	0.120066	-3.0581	down
MEDN0031	C5H7NO3	L-Pyroglutamic Acid	Amino acid and Its metabolites	Amino acid and Its metabolites	128.035	129.043	0.9773	M-H	0.225	MS2-MetDNA	0.7439	rp	98-79-3	7405	HMDB0000805	3251	C02237	1.89229e+06	1.49937e+06	1.54701e+06	442968	441616	337489	58421.6	86280.7	67488	600825	598519	614461	ko00471,ko01100	1.18148	0.00642979	0.24745	-2.01479	down	1.20831	0.0059432	0.0429651	-4.54069	down	1.32826	0.00791177	0.173631	-2.5259	down
MW0132744	C11H12O5	3,5-Dimethoxy-4-Hydroxycinnamic Acid	Organic acid And Its derivatives	Organic acid And Its derivatives	264.088	224.069	3.2542	M-H+CH3CN	4.52629	MS2-Search-DB	0.7705	rp	530-59-6	637775	HMDB0032616	45738	C00482	10114	18269.5	12759.4	14661	14845.9	15013.7	59903.7	65052.2	68270.7	21774.4	21794.2	21774.3	ko00940,ko01061,ko01100,ko01110	-	-	-	-	-	1.18496	0.000120994	4.69647	2.23158	up	1.34795	0.00237244	4.34016	2.11775	up
MW0138750	C16H14O7	Lecanoric Acid	Organic acid And Its derivatives	Organic acid And Its derivatives	317.066	318.074	3.5869	M-H	2.50868	MS2-Search-DB	0.9031	rp	480-56-8	99613	-	41021	C02868	1175.61	855.409	946.488	10704.8	11788.8	8288.14	159.984	83.975	169.493	3092.64	3074.33	3052.99	--	1.18825	0.0117055	10.3381	3.3699	up	1.17798	0.00819512	0.138858	-2.84831	down	1.34222	0.0102474	0.0134317	-6.21821	down
MW0105599	C5H7NO4	alpha-Ketoglutaramate	Organic acid And Its derivatives	Organic acid And Its derivatives	126.019	145.037	0.8117	M-H2O-H	0.775	MS2-MetDNA	0.9699	rp	18465-19-5	48	HMDB0001552	-	C00940	23612.2	17493.3	19247.5	52983.9	67874.7	52514.9	470312	379591	387068	141979	141725	141721	ko00250,ko01100	1.16723	0.0103311	2.87266	1.52239	up	1.20863	0.00530684	20.4956	4.35724	up	1.3407	0.00550522	7.13472	2.83486	up
MW0107961	C15H15NO4	L-Thyronine	Amino acid and Its metabolites	Amino acid derivatives	292.097	273.1	1.51	M+F	2.07988	MS2-Search-DB	0.7027	rp	1596-67-4	102544	HMDB0062356	-	-	10477.6	8361.85	8618.69	22850.8	22370.7	25138.9	4337.89	4648.24	6607.79	17342.7	17433.2	17407.7	--	1.1806	0.000267761	2.56245	1.35753	up	-	-	-	-	-	1.32902	0.000100331	0.221629	-2.17378	down
MW0159675	C3H4O4	Malonic acid	Organic acid And Its derivatives	Organic acid And Its derivatives	144.03	104.011	0.8079	M-H+CH3CN	1.9558	MS2-Search-Local	0.6885	rp	141-95-7	867	HMDB0000691	-	C00383	38646.3	26662.8	29877.9	96182.3	121218	99270.9	726342	644877	595573	251416	250861	250549	ko00061,ko00240,ko00410,ko01100,ko01212	1.17052	0.00442782	3.32684	1.73415	up	1.20775	0.00347477	20.6624	4.36894	up	1.34243	0.00354977	6.21083	2.63479	up
MW0168484	C2H7NO	Ethanolamine	Alcohol and amines	Amines	82.0292	61.0528	0.8119	M+Na-2H	4.35	MS2-MetDNA	0.5511	rp	141-43-5	700	HMDB0000149	3207	C00189	10886.1	8489.11	8952.95	22290.9	32119.7	23579.1	178332	139537	131474	57431.4	57057.3	57744.7	ko00564,ko01100,ko04723	1.15687	0.0275892	2.75308	1.46105	up	1.20721	0.0103079	15.8621	3.98751	up	1.33029	0.0107096	5.76157	2.52646	up
MW0125888	C18H17NOS	Nor-ketotifen	Heterocyclic compounds	Heterocyclic compounds	294.098	295.103	2.9556	M-H	9.10342	MS2-Insilico	0.7483	rp	-	9904236	HMDB0060646	-	-	4283.67	3740.23	3476.98	4580.12	4307.04	5070.3	15928.3	16356.1	17297	5834.93	5813.88	5805.05	--	-	-	-	-	-	1.20769	6.35579e-05	4.3111	2.10806	up	1.34425	9.83682e-05	3.55233	1.82876	up
HG-vs-SM
Index	Formula	Compounds	Class I	Class II	Precursor (g/mol)	Mass (g/mol)	RT (min)	Adduct	error_ppm	MS_level	score	source	CAS	Pubchem CID	HMDB	Metlin	cpd_ID	ZHG-1	ZHG-2	ZHG-3	ZSDO-1	ZSDO-2	ZSDO-3	ZSMO-1	ZSMO-2	ZSMO-3	QC01	QC02	QC03	kegg_map	neg_ZHG_vs_ZSDO_VIP	neg_ZHG_vs_ZSDO_P-value	neg_ZHG_vs_ZSDO_Fold_Change	neg_ZHG_vs_ZSDO_Log2FC	neg_ZHG_vs_ZSDO_Type	neg_ZHG_vs_ZSMO_VIP	neg_ZHG_vs_ZSMO_P-value	neg_ZHG_vs_ZSMO_Fold_Change	neg_ZHG_vs_ZSMO_Log2FC	neg_ZHG_vs_ZSMO_Type	neg_ZSDO_vs_ZSMO_VIP	neg_ZSDO_vs_ZSMO_P-value	neg_ZSDO_vs_ZSMO_Fold_Change	neg_ZSDO_vs_ZSMO_Log2FC	neg_ZSDO_vs_ZSMO_Type
MEDN0031	C5H7NO3	L-Pyroglutamic Acid	Amino acid and Its metabolites	Amino acid and Its metabolites	128.035	129.043	0.9773	M-H	0.225	MS2-MetDNA	0.7439	rp	98-79-3	7405	HMDB0000805	3251	C02237	1.89229e+06	1.49937e+06	1.54701e+06	442968	441616	337489	58421.6	86280.7	67488	600825	598519	614461	ko00471,ko01100	1.18148	0.00642979	0.24745	-2.01479	down	1.20831	0.0059432	0.0429651	-4.54069	down	1.32826	0.00791177	0.173631	-2.5259	down
MW0105599	C5H7NO4	alpha-Ketoglutaramate	Organic acid And Its derivatives	Organic acid And Its derivatives	126.019	145.037	0.8117	M-H2O-H	0.775	MS2-MetDNA	0.9699	rp	18465-19-5	48	HMDB0001552	-	C00940	23612.2	17493.3	19247.5	52983.9	67874.7	52514.9	470312	379591	387068	141979	141725	141721	ko00250,ko01100	1.16723	0.0103311	2.87266	1.52239	up	1.20863	0.00530684	20.4956	4.35724	up	1.3407	0.00550522	7.13472	2.83486	up
MW0159675	C3H4O4	Malonic acid	Organic acid And Its derivatives	Organic acid And Its derivatives	144.03	104.011	0.8079	M-H+CH3CN	1.9558	MS2-Search-Local	0.6885	rp	141-95-7	867	HMDB0000691	-	C00383	38646.3	26662.8	29877.9	96182.3	121218	99270.9	726342	644877	595573	251416	250861	250549	ko00061,ko00240,ko00410,ko01100,ko01212	1.17052	0.00442782	3.32684	1.73415	up	1.20775	0.00347477	20.6624	4.36894	up	1.34243	0.00354977	6.21083	2.63479	up
MW0168484	C2H7NO	Ethanolamine	Alcohol and amines	Amines	82.0292	61.0528	0.8119	M+Na-2H	4.35	MS2-MetDNA	0.5511	rp	141-43-5	700	HMDB0000149	3207	C00189	10886.1	8489.11	8952.95	22290.9	32119.7	23579.1	178332	139537	131474	57431.4	57057.3	57744.7	ko00564,ko01100,ko04723	1.15687	0.0275892	2.75308	1.46105	up	1.20721	0.0103079	15.8621	3.98751	up	1.33029	0.0107096	5.76157	2.52646	up
MW0105221	C5H6O6	4-Hydroxy-2-Oxoglutaric Acid	Organic acid And Its derivatives	Organic acid And Its derivatives	202.035	162.016	0.8267	M-H+CH3CN	0.6	MS2-MetDNA	0.9557	rp	1187-99-1	599	HMDB0002070	-	C01127	9274.6	7026.55	8800.94	95528.8	102230	89864.4	180785	159114	159641	88484.8	88477	88053.3	ko00630,ko01100	1.19368	0.00119471	11.4581	3.5183	up	1.20951	0.00187369	19.9004	4.31472	up	-	-	-	-	-
MEDN1255	C27H49O12P	LPI(18:2/0:0)	GP	PI	595.288	596.296	9.6611	M-H	1.95387	MS2-Search-Local	0.8773	rp	-	-	-	-	-	15958.8	14195.3	19263.9	316602	290983	303345	392412	285744	293068	230794	231202	230725	--	1.19458	0.000427984	18.4332	4.20423	up	1.20692	0.0121837	19.6532	4.2967	up	-	-	-	-	-
MEDN1282	C23H44NO7P	LPE(0:0/18:2)	GP	LPE	476.278	477.286	8.1327	M-H	1.06424	MS2-Search-Local	0.9349	rp	-	53480926	-	-	-	43958.7	27408	32424.1	382021	550064	738086	896486	582095	472808	373011	372457	371743	--	1.18123	0.0364116	16.0917	4.00824	up	1.19577	0.0398071	18.8012	4.23275	up	-	-	-	-	-
MW0159949	C12H22O11	(2R,3R,4S,5S,6R)-6-[[(2S,3R,4S,5R,6R)-3,4,5-trihydroxy-6-(hydroxymethyl)oxan-2-yl]oxymethyl]oxane-2,3,4,5-tetrol	Alcohol and amines	Alcohols	341.108	342.116	0.7871	M-H	1.025	MS2-MetDNA	0.9894	rp	-	11458	-	-	-	9725.42	9348.23	9509.26	533.866	539.435	436.094	578.71	447.489	519.865	3142.93	3144.35	3109.26	--	1.19582	4.0832e-05	0.0528076	-4.24311	down	1.21087	2.92912e-05	0.0540905	-4.20848	down	-	-	-	-	-
MW0054970	C21H38O4	MG(0:0/18:2(9Z,12Z)/0:0)	GL	MG	389.246	354.277	10.347	M+Cl	2.025	MS2-MetDNA	0.8607	rp	3443-82-1	5365676	HMDB0011538	63032	-	2470.83	4427.49	3071.87	21542.8	29467.5	27968.5	75276.2	61036.3	57355.7	34148	34272.2	34233.3	--	1.17741	0.00816389	7.92149	2.98577	up	1.20329	0.00735194	19.4247	4.27982	up	1.29676	0.00990856	2.45216	1.29405	up
