# Supplementary material for: Transcriptomics combined with metabolomics unveiled the key genes and metabolites of mycelium growth in Morchella importuna
Source: Front Microbiol. 2023 Feb 1;14:1079353. doi: 10.3389/fmicb.2023.1079353 (PMC9929000; doi:10.3389/fmicb.2023.1079353)
Supplement: Supplementary file 2 [file Table_2.XLSX]

## Sheet: DAMs-ko00410
The DAMs involved in ko00410 (beta-Alanine metabolism)
possitive ion mode
Index	Formula	Compounds	Class I	Class II	Precursor (g/mol)	Mass (g/mol)	RT (min)	Adduct	error_ppm	MS_level	score	source	CAS	Pubchem CID	HMDB	Metlin	cpd_ID	ZHG-1	ZHG-2	ZHG-3	ZSDO-1	ZSDO-2	ZSDO-3	ZSMO-1	ZSMO-2	ZSMO-3	QC01	QC02	QC03	kegg_map	pos_ZHG_vs_ZSDO_VIP	pos_ZHG_vs_ZSDO_P-value	pos_ZHG_vs_ZSDO_Fold_Change	pos_ZHG_vs_ZSDO_Log2FC	pos_ZHG_vs_ZSDO_Type	pos_ZHG_vs_ZSMO_VIP	pos_ZHG_vs_ZSMO_P-value	pos_ZHG_vs_ZSMO_Fold_Change	pos_ZHG_vs_ZSMO_Log2FC	pos_ZHG_vs_ZSMO_Type	pos_ZSDO_vs_ZSMO_VIP	pos_ZSDO_vs_ZSMO_P-value	pos_ZSDO_vs_ZSMO_Fold_Change	pos_ZSDO_vs_ZSMO_Log2FC	pos_ZSDO_vs_ZSMO_Type
MW0169093	C9H17NO5	Pantothenic acid	Organic acid And Its derivatives	Organic acid And Its derivatives	220.118	219.111	2.0587	M+H	4.94835	MS2-Search-Local	0.875	rp	79-83-4	988	HMDB0000210	-	C00864	15059.4	14347	14847.5	33435.4	31652.9	33378.8	48225.3	49468.8	53351	32092.9	31867.3	32099.1	ko00410,ko00770,ko01100,ko01110,ko01240,ko04977	1.21722	0.00030507	2.22504	1.15383	up	1.24433	0.00158809	3.41314	1.7711	up	-	-	-	-	-
MEDP1838	C10H26N4	Spermine	Alcohol and amines	Polyamines	279.127	202.216	1.2295	M-H+2K	18.625	MS2-MetDNA	0.5666	rp	71-44-3	1103	HMDB0001256	-	C00750	24109.7	18831.4	20412.9	6058.98	5826.24	7749.99	4814.21	3995.72	4566.63	10142	10117.3	10091	ko00330,ko00410,ko00480,ko00770,ko01100,ko01240,ko04976	1.19611	0.00554905	0.309928	-1.68999	down	1.23767	0.00756406	0.21114	-2.24373	down	-	-	-	-	-
MEDP0178	C4H4N2O2	Uracil	Nucleotide And Its metabolites	Nucleotide and Its metabolites	113.035	112.027	1.1535	M+H	3.0493	MS2-Search-Local	0.8964	rp	66-22-8	1174	HMDB0000300	-	C00106	13337.3	12896.8	12491	36045.9	37465.8	37568.4	14934.2	13657.4	15202.2	22720.3	22820.1	22761	ko00240,ko00410,ko00770,ko01100	1.21811	3.14655e-05	2.86843	1.52026	up	-	-	-	-	-	1.34122	5.21747e-06	0.394254	-1.3428	down
MEDP2182	C3H6N2	3-Aminopropanenitrile	Alcohol and amines	Polyamines	141.113	70.0531	9.8484	2M+H	1.85812	MS2-Insilico	0.6586	rp	151-18-8	1647	HMDB04101	-	C05670	2673.18	1161.92	4147.2	15011.7	14579	19642	12513.1	18424.3	29152.1	51903.7	52144.1	49246.3	ko00410,ko00460	1.1333	0.00466455	6.16773	2.62474	up	-	-	-	-	-	-	-	-	-	-
MW0113020	C4H9NO	4-Aminobutanal	Aldehyde,Ketones,Esters	Aldehydes	134.08	87.0684	0.8045	M+HCOO+2H	2.15	MS2-MetDNA	0.7869	rp	-	118	HMDB0001080	-	C00555	7038.18	6052.26	5468.35	4860.61	6183.05	5429.04	2744.36	1862.2	2733.05	4892.21	4794.03	4846.81	ko00330,ko00410,ko01100	-	-	-	-	-	1.18851	0.00416567	0.395479	-1.33833	down	1.26387	0.00401541	0.445562	-1.1663	down
negative ion mode
Index	Formula	Compounds	Class I	Class II	Precursor (g/mol)	Mass (g/mol)	RT (min)	Adduct	error_ppm	MS_level	score	source	CAS	Pubchem CID	HMDB	Metlin	cpd_ID	ZHG-1	ZHG-2	ZHG-3	ZSDO-1	ZSDO-2	ZSDO-3	ZSMO-1	ZSMO-2	ZSMO-3	QC01	QC02	QC03	kegg_map	neg_ZHG_vs_ZSDO_VIP	neg_ZHG_vs_ZSDO_P-value	neg_ZHG_vs_ZSDO_Fold_Change	neg_ZHG_vs_ZSDO_Log2FC	neg_ZHG_vs_ZSDO_Type	neg_ZHG_vs_ZSMO_VIP	neg_ZHG_vs_ZSMO_P-value	neg_ZHG_vs_ZSMO_Fold_Change	neg_ZHG_vs_ZSMO_Log2FC	neg_ZHG_vs_ZSMO_Type	neg_ZSDO_vs_ZSMO_VIP	neg_ZSDO_vs_ZSMO_P-value	neg_ZSDO_vs_ZSMO_Fold_Change	neg_ZSDO_vs_ZSMO_Log2FC	neg_ZSDO_vs_ZSMO_Type
MW0105914	C4H7NO4	L-Aspartic Acid	Amino acid and Its metabolites	Amino acids	114.019	133.037	0.7539	M-H2O-H	1.275	MS2-MetDNA	0.9654	rp	56-84-8	5960	HMDB0000191	-	C00049	12320.4	11864.1	12062.5	4985.82	4584.89	4980.66	5203.69	6090.49	6004.5	7095.56	7047.02	7041.66	ko00220,ko00250,ko00260,ko00261,ko00270,ko00300,ko00340,ko00410,ko00460,ko00710,ko00760,ko00770,ko00970,ko00997,ko01060,ko01064,ko01070,ko01100,ko01110,ko01120,ko01200,ko01210,ko01230,ko01240,ko02010,ko02020,ko02030,ko04080,ko04974,ko05230	1.19486	2.68798e-06	0.401451	-1.31671	down	1.20061	0.000372891	0.477245	-1.0672	down	-	-	-	-	-
MEDN0841	C4H8N2O3	3-Ureidopropionic Acid	Organic acid And Its derivatives	Organic acid And Its derivatives	113.035	132.054	0.7456	M-H2O-H	2.225	MS2-MetDNA	0.9678	rp	462-88-4	111	HMDB0000026	-	C02642	9012.95	6326.94	9222.3	3232.22	3577.44	2244.45	1607.9	2035.62	2345.36	3596.99	3581.67	3594.65	ko00240,ko00410,ko00770,ko01100	1.12187	0.0186081	0.36862	-1.43979	down	1.18082	0.0178329	0.243825	-2.03608	down	-	-	-	-	-
MW0159675	C3H4O4	Malonic acid	Organic acid And Its derivatives	Organic acid And Its derivatives	144.03	104.011	0.8079	M-H+CH3CN	1.9558	MS2-Search-Local	0.6885	rp	141-95-7	867	HMDB0000691	-	C00383	38646.3	26662.8	29877.9	96182.3	121218	99270.9	726342	644877	595573	251416	250861	250549	ko00061,ko00240,ko00410,ko01100,ko01212	1.17052	0.00442782	3.32684	1.73415	up	1.20775	0.00347477	20.6624	4.36894	up	1.34243	0.00354977	6.21083	2.63479	up

## Sheet: DAMs-ko01100
The DAMs involved in ko00410 (Metabolic pathways)
possitive ion mode
Index	Formula	Compounds	Class I	Class II	Precursor (g/mol)	Mass (g/mol)	RT (min)	Adduct	error_ppm	MS_level	score	source	CAS	Pubchem CID	HMDB	Metlin	cpd_ID	ZHG-1	ZHG-2	ZHG-3	ZSDO-1	ZSDO-2	ZSDO-3	ZSMO-1	ZSMO-2	ZSMO-3	QC01	QC02	QC03	kegg_map	pos_ZHG_vs_ZSDO_VIP	pos_ZHG_vs_ZSDO_P-value	pos_ZHG_vs_ZSDO_Fold_Change	pos_ZHG_vs_ZSDO_Log2FC	pos_ZHG_vs_ZSDO_Type	pos_ZHG_vs_ZSMO_VIP	pos_ZHG_vs_ZSMO_P-value	pos_ZHG_vs_ZSMO_Fold_Change	pos_ZHG_vs_ZSMO_Log2FC	pos_ZHG_vs_ZSMO_Type	pos_ZSDO_vs_ZSMO_VIP	pos_ZSDO_vs_ZSMO_P-value	pos_ZSDO_vs_ZSMO_Fold_Change	pos_ZSDO_vs_ZSMO_Log2FC	pos_ZSDO_vs_ZSMO_Type
MEDP0058	C11H20N2O6	L-Saccharopine	Amino acid and Its metabolites	Amino acids	259.13	276.132	2.555	M+H-H2O	6.43073	MS2-Search-DB	0.7143	rp	997-68-2	160556	HMDB0000279	383	C00449	245015	241784	249861	55733.7	53436.3	58777.3	36682.5	36619.5	35522.6	131529	131528	131738	ko00300,ko00310,ko01100,ko01110,ko01230	1.21825	1.5985e-06	0.227985	-2.13299	down	1.24611	8.72e-05	0.147727	-2.75899	down	-	-	-	-	-
MW0125795	C6H6N2O	Nicotinamide	Alcohol and amines	Amines	123.055	122.048	1.3903	M+H	2.69014	MS2-Search-Local	0.9222	rp	98-92-0	936	HMDB0001406	1497	C00153	117698	111867	111618	325413	310663	300251	130732	135473	143751	188137	188221	188221	ko00760,ko01100,ko01240,ko04212,ko04977	1.21719	0.000680333	2.74435	1.45646	up	-	-	-	-	-	1.34151	0.000220299	0.437835	-1.19154	down
MW0103332	C10H13N5O3	2'-Deoxyadenosine	Nucleotide And Its metabolites	Nucleotide and Its metabolites	252.11	251.102	1.7768	M+H	6.3113	MS2-Search-Local	0.9618	rp	958-09-8	13730	HMDB0000101	-	C00559	202363	187665	203801	348129	333365	342062	170784	160412	177070	239766	239670	238913	ko00230,ko01100,ko02010	-	-	-	-	-	-	-	-	-	-	1.33953	1.37518e-05	0.496569	-1.00994	down
MW0103337	C9H13N3O4	2'-Deoxycytidine	Nucleotide And Its metabolites	Nucleotide and Its metabolites	245.114	227.091	0.8378	M+NH4	22.3014	MS2-Search-Local	0.7066	rp	951-77-9	13711	HMDB0000014	3367	C00881	73817.7	85180.4	84575.5	28996.8	27666.5	32541.5	23468.7	23209.9	30091.7	46261.9	46176	46262.2	ko00240,ko01100,ko02010	1.20862	0.0019382	0.366233	-1.44917	down	1.22958	0.000614253	0.315183	-1.66574	down	-	-	-	-	-
MEDN0036	C6H12N2O3	Ala-Ala	Amino acid and Its metabolites	Small Peptide	202.119	160.085	1.1285	M+CH3CN+H	3.90759	MS2-Search-Local	0.778	rp	923-16-0	5484352	HMDB0003459	-	C00993	14096.5	11903.4	12557.9	103250	106298	110467	144583	141635	139708	89306.5	89477.6	89298.1	ko00473,ko00550,ko01100,ko01502	1.21775	0.000169737	8.29962	3.05304	up	1.24518	7.71286e-06	11.0464	3.46551	up	-	-	-	-	-
MEDP0150	C10H12N4O4	2'-Deoxyinosine	Nucleotide And Its metabolites	Nucleotide and Its metabolites	299.1	252.086	2.8123	M+HCOO+2H	9.22505	MS2-Search-Local	0.7612	rp	890-38-0	135398593	HMDB0000071	-	C05512	18559.6	17778.5	17587.7	10224.6	10607.3	11174.7	8599.54	6639.44	6242.79	12681.6	12652.1	12663.9	ko00230,ko01100,ko02010	-	-	-	-	-	1.2185	0.00154921	0.398357	-1.32786	down	-	-	-	-	-
MW0009449	C8H6O4	Phthalic acid	Organic acid And Its derivatives	Organic acid And Its derivatives	205.098	166.027	2.2916	M+K	15.8327	MS2-Search-Local	0.6194	rp	88-99-3	1017	HMDB0002107	-	C01606	142926	28814.5	29064.8	384411	364910	301799	137836	82815.1	94049.6	131171	131041	131101	ko00624,ko01100,ko01120,ko01220,ko02010	1.06926	0.00541768	5.23453	2.38806	up	-	-	-	-	-	1.29738	0.00211469	0.299396	-1.73987	down
MW0103590	C10H14N5O8P	Guanosine-5'-monophosphate	Nucleotide And Its metabolites	Nucleotide and Its metabolites	346.055	363.058	1.1867	M+H-H2O	9.50549	MS2-Search-Local	0.9142	rp	85-32-5	135398631	HMDB0001397	-	C00144	526.39	445.866	607.659	8288.71	7911.58	7932.9	951.754	945.455	1209.75	3137.91	3100.91	3111.14	ko00230,ko01060,ko01065,ko01100,ko01523,ko04022,ko04740,ko04742,ko04744	1.21656	4.568e-05	15.275	3.9331	up	-	-	-	-	-	1.34126	3.71231e-06	0.128742	-2.95744	down
MW0168638	C10H13N5O3	3-Phospho-D-glycerate	GP	PA	293.143	251.102	2.7225	M+CH3CN+H	24.6331	MS2-Search-Local	0.6529	rp	820-11-1	439182	HMDB0060180	150	C00197	91204.9	86415.8	88667	42934.3	41844.5	45386.2	40814.1	39561.7	47155.8	75751.4	75629.5	75874.1	ko00010,ko00030,ko00260,ko00270,ko00561,ko00630,ko00680,ko00710,ko00997,ko01060,ko01061,ko01062,ko01063,ko01064,ko01065,ko01066,ko01070,ko01100,ko01110,ko01120,ko01200,ko01230,ko01240,ko04922,ko05230	1.21524	2.32668e-05	0.488814	-1.03264	down	1.23223	0.000284219	0.478924	-1.06213	down	-	-	-	-	-
MW0169093	C9H17NO5	Pantothenic acid	Organic acid And Its derivatives	Organic acid And Its derivatives	220.118	219.111	2.0587	M+H	4.94835	MS2-Search-Local	0.875	rp	79-83-4	988	HMDB0000210	-	C00864	15059.4	14347	14847.5	33435.4	31652.9	33378.8	48225.3	49468.8	53351	32092.9	31867.3	32099.1	ko00410,ko00770,ko01100,ko01110,ko01240,ko04977	1.21722	0.00030507	2.22504	1.15383	up	1.24433	0.00158809	3.41314	1.7711	up	-	-	-	-	-
MW0113150	C9H9NO2	4-Oxo-4-(pyridin-3-yl)butanal	Heterocyclic compounds	Heterocyclic compounds	210.076	163.063	2.3456	M+HCOO+2H	0.3	MS2-MetDNA	0.9653	rp	76014-80-7	115084	HMDB0062406	-	C19567	3840.39	3884.8	3854.33	19906.7	20344.4	18785.1	26069.5	24617.5	24407.4	14655.9	14595.9	14601.6	ko00760,ko00980,ko01100,ko01120,ko05204	1.21866	0.00085335	5.09833	2.35003	up	1.24595	0.000604339	6.48511	2.69713	up	-	-	-	-	-
MW0005118	C8H8O2	4-Hydroxyphenylacetaldehyde	Benzene and substituted derivatives	Benzene and substituted derivatives	295.085	136.052	4.4852	2M+Na	23.9	MS2-MetDNA	0.6887	rp	7339-87-9	440113	HMDB0003767	-	C03765	2827.42	1801.86	2033.53	2894.36	3453.2	3000.28	1604.56	1027.54	1990.41	4741.97	4739.3	4665.17	ko00350,ko00950,ko01060,ko01063,ko01100,ko01110	-	-	-	-	-	-	-	-	-	-	1.1737	0.0136314	0.494501	-1.01596	down
MW0104475	C5H8O4	2-Hydroxy-2-methyl-3-oxobutanoic acid	Aldehyde,Ketones,Esters	Esters	179.055	132.042	1.4901	M+HCOO+2H	0.025	MS2-MetDNA	0.9055	rp	71698-08-3	22	HMDB0006833	-	C06010	149.356	390.22	131.139	1059.9	874.613	912.925	1362.06	675.8	1349.44	784.673	787.476	809.811	ko00290,ko00650,ko00660,ko00770,ko01100,ko01110,ko01210,ko01230	1.11354	0.0031947	4.24538	2.08589	up	1.11955	0.0440981	5.05028	2.33636	up	-	-	-	-	-
MEDP1838	C10H26N4	Spermine	Alcohol and amines	Polyamines	279.127	202.216	1.2295	M-H+2K	18.625	MS2-MetDNA	0.5666	rp	71-44-3	1103	HMDB0001256	-	C00750	24109.7	18831.4	20412.9	6058.98	5826.24	7749.99	4814.21	3995.72	4566.63	10142	10117.3	10091	ko00330,ko00410,ko00480,ko00770,ko01100,ko01240,ko04976	1.19611	0.00554905	0.309928	-1.68999	down	1.23767	0.00756406	0.21114	-2.24373	down	-	-	-	-	-
MW0169004	C4H5N3O	Cytosine	Nucleotide And Its metabolites	Nucleotide and Its metabolites	150.057	111.043	1.1254	M+K	12.6219	MS2-Search-Local	0.6466	rp	71-30-7	597	HMDB0000630	-	C00380	18807.9	18482.2	17858.8	13296.8	10332.2	12707.2	4759.79	5670.76	8077.47	15437.6	15491.4	15365.9	ko00240,ko01100	-	-	-	-	-	1.20038	0.00399662	0.335601	-1.57518	down	-	-	-	-	-
MW0107650	C6H11NO3	L-Allysine	Amino acid and Its metabolites	Amino acids	291.156	145.074	0.813	2M+H	1.3	MS2-MetDNA	0.9653	rp	6665-12-9	160603	HMDB0059595	-	C04076	1524.33	1350.94	1284.23	558.214	663.297	761.238	477.026	555.951	543.602	685.606	689.679	714.217	ko00300,ko00310,ko00960,ko01060,ko01064,ko01100,ko01110,ko01230	1.17468	0.00166653	0.476679	-1.06891	down	1.23341	0.00343475	0.37903	-1.39961	down	-	-	-	-	-
MEDP0178	C4H4N2O2	Uracil	Nucleotide And Its metabolites	Nucleotide and Its metabolites	113.035	112.027	1.1535	M+H	3.0493	MS2-Search-Local	0.8964	rp	66-22-8	1174	HMDB0000300	-	C00106	13337.3	12896.8	12491	36045.9	37465.8	37568.4	14934.2	13657.4	15202.2	22720.3	22820.1	22761	ko00240,ko00410,ko00770,ko01100	1.21811	3.14655e-05	2.86843	1.52026	up	-	-	-	-	-	1.34122	5.21747e-06	0.394254	-1.3428	down
MW0009382	C8H11N	Phenethylamine	Alcohol and amines	Amines	168.1	121.089	2.0525	M+HCOO+2H	5.25	MS2-MetDNA	0.767	rp	64-04-0	1001	HMDB0060276	-	C05332	12544.3	12235.4	12410.5	4660.83	4830.22	4928.64	3386.91	3334.82	3276.05	6488.49	6476.79	6504.49	ko00360,ko01100	1.21828	4.45862e-07	0.387729	-1.36688	down	1.24602	1.58995e-05	0.268829	-1.89524	down	-	-	-	-	-
MW0113273	C12H22O11	Melibiose	Carbohydrates and Its metabolites	Sugars	381.079	342.116	0.8017	M+K	6.05346	MS2-Search-Local	0.7527	rp	585-99-9	872	HMDB0000048	-	C05402	100901	97864.4	97481.9	9884.26	9324.29	8933.01	11071.4	11371.8	14514.5	42827.2	42681.8	42683.5	ko00052,ko01100,ko02010	1.21879	5.99087e-05	0.0949933	-3.39603	down	1.24207	6.11222e-07	0.124753	-3.00286	down	-	-	-	-	-
MW0056734	C16H32O2	Palmitic acid	FA	FFA	341.206	256.24	8.8763	M+K+HCOOH	6.65	MS2-MetDNA	0.7426	rp	57-10-3	985	HMDB0000220	187	C00249	4596.96	4073.27	3884.87	7103.14	5348.76	4623.91	2431.55	2240.29	3163.23	5033.97	5026.06	5023.69	ko00061,ko00062,ko00071,ko00073,ko01040,ko01060,ko01100,ko01212	-	-	-	-	-	-	-	-	-	-	1.23941	0.0390827	0.45884	-1.12394	down
MW0009282	C13H11NO3	Osalmid	Others	FDA	293.089	229.074	1.4938	M+CH3CN+Na	5.71495	MS2-Search-DB	0.7055	rp	526-18-1	4602	HMDB0003156	-	C01414	4704.37	4812.96	5423.04	11244.1	12706.1	10831.9	9509.92	11589	11223	10490.1	10437.6	10343.2	ko00904,ko01062,ko01100,ko01110	1.20486	0.00309705	2.32806	1.21913	up	1.22275	0.00672019	2.1634	1.1133	up	-	-	-	-	-
MW0005822	C6H5NO3	6-Hydroxynicotinic acid	Organic acid And Its derivatives	Organic acid And Its derivatives	140.034	139.027	1.3529	M+H	2.07332	MS2-Search-Local	0.8212	rp	5006-66-6	72924	HMDB0002658	3264	C01020	3886.94	3767.41	3556.67	3821.04	3472.35	3904.07	22118	20851.7	21061.1	9534.78	9532.7	9466.36	ko00760,ko01100,ko01120	-	-	-	-	-	1.24548	0.000248917	5.71143	2.51385	up	1.3458	0.00014093	5.71834	2.5156	up
MW0006932	C5H12N2O2	D-Ornithine	Amino acid and Its metabolites	Amino acids	97.0762	132.09	12.1447	M+H-2H2O	3.94323	MS2-Search-Local	0.8173	rp	348-66-3	71082	HMDB0003374	-	C00515	20055	21601.9	20766.4	46237.4	46695.7	50825.4	37622.5	39627.1	44728.9	55692.4	54773.4	54701.6	ko00472,ko00997,ko01100,ko01110	1.21443	0.00140378	2.30296	1.20349	up	-	-	-	-	-	-	-	-	-	-
MW0013541	C7H12O5	2-Isopropylmalic Acid	Organic acid And Its derivatives	Organic acid And Its derivatives	370.171	176.069	2.5864	2M+NH4	9.05499	MS2-Search-DB	0.7574	rp	3237-44-3	77	-	339	C02504	11626.3	9181.63	16860.1	31194.4	28898.8	32344.1	58634	61762.6	107971	21576.1	21504.1	21663.5	ko00290,ko00620,ko01100,ko01110,ko01210,ko01230	1.13684	0.00677287	2.454	1.29513	up	-	-	-	-	-	-	-	-	-	-
MW0110539	C5H14N4	Agmatine	Alcohol and amines	Polyamines	175.09	130.122	0.8544	M-H+2Na	3.94502	MS2-Search-Local	0.7356	rp	306-60-5	199	HMDB0001432	3523	C00179	8310.3	6798.85	7114.62	16582.6	19850.7	17273	38537.9	34917	33828.8	21595.1	21575.9	21474.3	ko00330,ko01100	1.19925	0.00310879	2.41661	1.27299	up	1.24114	0.00110128	4.82743	2.27125	up	-	-	-	-	-
MW0010614	C20H24O6	Lariciresinol	Lignans and Coumarins	Lignans	383.143	360.157	3.3547	M+Na	1.86249	MS2-Search-DB	0.8696	rp	27003-73-2	332427	-	68461	C10646	47339.3	43189.5	45634.1	24402	23330.6	26348.4	17556.4	20217.4	22939.6	35563.2	35389.8	35381.8	ko00998,ko01100,ko01110	-	-	-	-	-	1.22197	0.00030627	0.445888	-1.16525	down	-	-	-	-	-
MEDP0401	C11H15N5O3S	5'-Deoxy-5'-(Methylthio) Adenosine	Nucleotide And Its metabolites	Nucleotide and Its metabolites	298.098	297.09	2.8123	M+H	7.22991	MS2-Search-Local	0.9637	rp	2457-80-9	-	HMDB0001173	-	C00170	321970	308640	308018	172949	184639	191207	140405	112127	98953.1	214031	213914	214194	ko00270,ko00908,ko01060,ko01100	-	-	-	-	-	1.21986	0.00150237	0.374466	-1.41709	down	-	-	-	-	-
MW0054956	C6H12O4	Mevalonic acid	FA	Others	233.043	148.074	1.1368	M+K+HCOOH	1.775	MS2-MetDNA	0.9876	rp	17817-88-8	439230	HMDB0000227	-	C00418	12774.9	12507.2	12545.8	32856.2	28741.7	30369.3	28952.8	28975.5	30899.1	22469.2	22445.8	22064.3	ko00900,ko01060,ko01062,ko01070,ko01100,ko01110,ko04216	1.21435	0.00421426	2.4312	1.28167	up	1.24446	0.00122659	2.34819	1.23155	up	-	-	-	-	-
MEDN1411	C21H30O4	Cortexolone	Hormones and hormone related compounds	Hormones and hormone related compounds	347.22	346.214	9.387	M+H	2.00473	MS2-Search-DB	0.8596	rp	152-58-9	440707	HMDB0000015	5088	C05488	1128.66	762.982	778.422	21648.6	19911.6	85731	22314.6	26596.2	25938.5	19396.8	19092	19030	ko00140,ko01100,ko04927,ko04934	-	-	-	-	-	1.24209	0.00285832	28.0328	4.80904	up	-	-	-	-	-
MEDP2126	C9H12N2O2	Dulcin	Benzene and substituted derivatives	Benzene and substituted derivatives	181.096	180.09	1.3779	M+H	2.7225	MS2-Search-DB	0.9199	rp	150-69-6	9013	HMDB32565	73118	C06793	20348.5	19119.3	30525.1	176256	106653	184248	80779.2	82831	85884.8	88423.5	89872	93850	ko00625,ko01100,ko01120,ko05204,ko05225	1.18498	0.0306861	6.67433	2.73862	up	1.21453	0.0011514	3.56457	1.83373	up	-	-	-	-	-
MW0150789	C6H10O4	Adipic Acid	Organic acid And Its derivatives	Organic acid And Its derivatives	215.053	160.074	1.902	M+Na+HCOOH	3.92425	MS2-Search-DB	0.7096	rp	124-04-9	196	HMDB0000448	-	C06104	176225	156807	155162	128919	145673	139002	81310.9	76164	83984.6	148373	148271	148391	ko00930,ko01100,ko01120,ko01220	-	-	-	-	-	1.23384	0.00338745	0.494597	-1.01567	down	-	-	-	-	-
MW0108605	C12H14N2O2	N-Acetyl-5-Hydroxytryptamine	Tryptamines,Cholines,Pigments	Tryptamines	219.113	218.106	2.5945	M+H	0.175	MS2-MetDNA	0.8943	rp	1210-83-9	903	HMDB0001238	366	C00978	3850.48	3004.43	3320.17	28845.4	24739.9	16779	7867.57	8717.89	9283.74	11472.3	11451	11493.8	ko00380,ko01100,ko01110	1.19893	0.0292744	6.91536	2.7898	up	1.2254	0.00110292	2.54241	1.34619	up	-	-	-	-	-
MEDP0453	C8H7N	Indole	Heterocyclic compounds	Indole and Its derivatives	117.054	117.058	1.8853	M+	5.47169	MS2-Search-Local	0.6585	rp	120-72-9	798	HMDB0000738	-	C00463	28694	26319.4	24018.6	21826	23674	21846.6	11557.8	10380.2	12388.9	24742.3	24749.1	24742.2	ko00380,ko00400,ko00402,ko01100,ko01110,ko04974	-	-	-	-	-	1.22769	0.00307611	0.434342	-1.2031	down	-	-	-	-	-
MW0111340	C3H9NO	Trimethylamine oxide	Alcohol and amines	Amines	117.103	75.0684	1.386	M+CH3CN+H	0.725	MS2-MetDNA	0.6403	rp	1184-78-7	1145	HMDB0000925	3773	C01104	7486.03	7847.68	7576.71	36046.4	34941.8	37491.3	30711.9	30299.4	30522.7	25292.8	25238.7	25364.6	ko00680,ko01100,ko01120,ko02020	1.21856	0.000528203	4.73494	2.24335	up	1.24597	1.6916e-08	3.9953	1.9983	up	-	-	-	-	-
MEDL02012	C3H4O4	3-Hydroxypyruvic acid	Organic acid And Its derivatives	Organic acid And Its derivatives	87.0097	104.011	1.8929	M+H-H2O	5.1	MS2-MetDNA	0.8492	rp	1113-60-6	964	HMDB0001352	482	C00168	1098.48	1288.55	1343.71	153.746	705.346	909.829	320.625	259.624	134.42	692.925	687.288	720.765	ko00260,ko00630,ko00680,ko01100,ko01110,ko01120,ko01200	-	-	-	-	-	1.18869	0.000623034	0.191563	-2.38411	down	-	-	-	-	-
MW0124275	C5H5N5O	Guanine	Heterocyclic compounds	Heterocyclic compounds	152.056	151.049	1.4774	M+H	2.42056	MS2-Search-DB	0.7217	rp	11006-44-3	135398634	HMDB0000132	-	C00242	17863.6	98743.3	16261.6	117731	111514	131468	33506.5	43911.4	52968.7	59417.7	59517.4	59334.2	ko00230,ko01100	-	-	-	-	-	-	-	-	-	-	1.29637	0.000714245	0.361469	-1.46806	down
MW0111256	C5H15NO4P	Phosphocholine	Organic acid And Its derivatives	Phosphoric acids	184.074	184.074	8.2161	M+	4.75013	MS2-Search-Local	0.8711	rp	107-73-3	1014	HMDB0001565	-	C00588	19035.3	14388.9	17257.9	37653.9	44961.1	45523.8	54933.6	46076.2	44708	39562.4	39539.9	39353.6	ko00564,ko01100,ko05231	1.19117	0.00270748	2.52828	1.33816	up	1.22289	0.00426001	2.87513	1.52363	up	-	-	-	-	-
MEDP0039	C5H11NO2	Betaine	Others	Others	82.0651	117.079	0.871	M+H-2H2O	0.05	MS2-MetDNA	0.9534	rp	107-43-7	247	HMDB0000043	-	C00719	946.389	3125.58	725.8	5075.1	3801.46	5295.98	5502.11	4014.22	5198.78	5276.94	5291.02	5411.14	ko00260,ko01100,ko02010	-	-	-	-	-	1.02477	0.029603	3.06707	1.61686	up	-	-	-	-	-
MW0105618	C5H9NO3	5-Aminolevulinic Acid	Organic acid And Its derivatives	Organic acid And Its derivatives	263.124	131.058	0.8596	2M+H	0.3	MS2-MetDNA	0.9663	rp	106-60-5	137	HMDB0001149	74883	C00430	25761	26376.4	25134.2	12697.8	13046.9	14157.7	7305.04	6867.89	7622.85	15525.4	15504.1	15479.8	ko00260,ko00860,ko01060,ko01100,ko01110,ko01120,ko01240,ko02010	-	-	-	-	-	1.24457	1.07286e-05	0.282067	-1.82589	down	-	-	-	-	-
MW0007084	C8H10	Ethylbenzene	Benzene and substituted derivatives	Benzene and substituted derivatives	251.125	106.078	5.0418	2M+K	14.5	MS2-MetDNA	0.6508	rp	100-41-4	7500	HMDB0059905	-	C07111	115531	117424	121100	87048.8	82844.2	90093.6	40557.8	44367.6	48459.3	85640.3	85455.9	85394.6	ko00642,ko01100,ko01120,ko01220	-	-	-	-	-	1.23911	2.88999e-05	0.376734	-1.40838	down	-	-	-	-	-
MW0156469	C13H15N3O3S	S-(Indolylmethylthiohydroximoyl)-L-cysteine	Amino acid and Its metabolites	Amino acid derivatives	332.046	293.083	2.756	M+K	0.525	MS2-MetDNA	0.9424	rp	-	25245902	-	-	C16518	510.807	352.359	455.369	1910.06	1800.5	1518.02	3373.44	3168.49	4191.75	459.667	457.157	419.039	ko00380,ko00966,ko01100,ko01110,ko01210	1.19855	0.00339046	3.96545	1.98748	up	1.23542	0.0086385	8.14061	3.02514	up	1.28901	0.0179259	2.05289	1.03765	up
MW0154229	C9H13NO6	N-Acetyl-L-2-amino-6-oxopimelate	Organic acid And Its derivatives	Organic acid And Its derivatives	254.066	231.074	1.7226	M+Na	5.275	MS2-MetDNA	0.8185	rp	-	440719	-	-	C05539	362.849	466.953	327.875	760.647	468.264	461.338	909.344	760.677	766.458	416.524	396.433	408.317	ko00261,ko00300,ko01100,ko01110,ko01230	-	-	-	-	-	1.18735	0.002874	2.10463	1.07357	up	-	-	-	-	-
MW0148515	C19H32O4	Dihydromonacolin L acid	Organic acid And Its derivatives	Organic acid And Its derivatives	342.265	324.23	9.387	M+NH4	8.06793	MS2-Insilico	0.5458	rp	-	86289733	-	-	C20851	773.483	160.683	621.594	12783.2	11177.5	45152.2	13252.4	15097.2	14185.8	9241.38	9331.49	9237.96	ko00999,ko01100,ko01110	-	-	-	-	-	1.19963	0.000529765	27.3406	4.77297	up	-	-	-	-	-
MW0113202	C5H11NO	5-Aminopentanal	Aldehyde,Ketones,Esters	Aldehydes	102.091	101.084	0.8017	M+H	0.15	MS2-MetDNA	0.9116	rp	-	443849	HMDB0012815	-	C12455	2847.1	2631.07	1721.67	9979.36	9786.25	8764.95	8754.58	8256.98	7666.16	7183.88	7125.37	7158.13	ko00310,ko00960,ko01100,ko01110,ko01120	1.18809	0.00016209	3.96266	1.98647	up	1.20763	0.000248808	3.42754	1.77717	up	-	-	-	-	-
MW0113020	C4H9NO	4-Aminobutanal	Aldehyde,Ketones,Esters	Aldehydes	134.08	87.0684	0.8045	M+HCOO+2H	2.15	MS2-MetDNA	0.7869	rp	-	118	HMDB0001080	-	C00555	7038.18	6052.26	5468.35	4860.61	6183.05	5429.04	2744.36	1862.2	2733.05	4892.21	4794.03	4846.81	ko00330,ko00410,ko01100	-	-	-	-	-	1.18851	0.00416567	0.395479	-1.33833	down	1.26387	0.00401541	0.445562	-1.1663	down
MW0141493	C16H30O3	16-Oxo-palmitate	FA	Oxidized lipids	317.231	270.219	7.3315	M+HCOO+2H	4.1	MS2-MetDNA	0.8099	rp	-	15931626	-	-	C19614	254.322	226.611	220.461	1057.06	940.624	713.833	1682.59	1278.62	1447.12	347.752	351.117	326.388	ko00073,ko01100	1.1987	0.0209427	3.86589	1.9508	up	1.24024	0.00846869	6.2851	2.65194	up	-	-	-	-	-
negative ion mode
Index	Formula	Compounds	Class I	Class II	Precursor (g/mol)	Mass (g/mol)	RT (min)	Adduct	error_ppm	MS_level	score	source	CAS	Pubchem CID	HMDB	Metlin	cpd_ID	ZHG-1	ZHG-2	ZHG-3	ZSDO-1	ZSDO-2	ZSDO-3	ZSMO-1	ZSMO-2	ZSMO-3	QC01	QC02	QC03	kegg_map	neg_ZHG_vs_ZSDO_VIP	neg_ZHG_vs_ZSDO_P-value	neg_ZHG_vs_ZSDO_Fold_Change	neg_ZHG_vs_ZSDO_Log2FC	neg_ZHG_vs_ZSDO_Type	neg_ZHG_vs_ZSMO_VIP	neg_ZHG_vs_ZSMO_P-value	neg_ZHG_vs_ZSMO_Fold_Change	neg_ZHG_vs_ZSMO_Log2FC	neg_ZHG_vs_ZSMO_Type	neg_ZSDO_vs_ZSMO_VIP	neg_ZSDO_vs_ZSMO_P-value	neg_ZSDO_vs_ZSMO_Fold_Change	neg_ZSDO_vs_ZSMO_Log2FC	neg_ZSDO_vs_ZSMO_Type
MW0168161	C7H6O4	Protocatechuic Acid	Phenolic acids	Phenolic acids	170.045	154.027	2.2829	M+NH4-2H	1.525	MS2-MetDNA	0.8969	rp	99-50-3	72	HMDB0001856	-	C00230	1196.16	1002.87	1300.78	505.71	546.822	319.065	243.627	155.827	157.824	452.541	477.138	438.067	ko00362,ko00623,ko00624,ko00627,ko01053,ko01061,ko01100,ko01110,ko01120,ko01220	1.11744	0.00369527	0.391907	-1.35142	down	1.19476	0.00420531	0.159231	-2.6508	down	1.21034	0.0451287	0.406299	-1.29939	down
MEDN0031	C5H7NO3	L-Pyroglutamic Acid	Amino acid and Its metabolites	Amino acid and Its metabolites	128.035	129.043	0.9773	M-H	0.225	MS2-MetDNA	0.7439	rp	98-79-3	7405	HMDB0000805	3251	C02237	1.89229e+06	1.49937e+06	1.54701e+06	442968	441616	337489	58421.6	86280.7	67488	600825	598519	614461	ko00471,ko01100	1.18148	0.00642979	0.24745	-2.01479	down	1.20831	0.0059432	0.0429651	-4.54069	down	1.32826	0.00791177	0.173631	-2.5259	down
MEDN1534	C6H12O6	D-Tagatose	Carbohydrates and Its metabolites	Sugars	179.056	180.063	0.7871	M-H	1.71989	MS2-Search-Local	0.9295	rp	87-81-0	439312	HMDB0003418	-	C00795	207522	192318	199616	408283	394902	405072	496819	538487	544931	350053	349499	349111	ko00052,ko01100	1.19395	4.76423e-06	2.01559	1.0112	up	1.20909	0.00104754	2.63612	1.39842	up	-	-	-	-	-
MW0106168	C6H8O7	Citric Acid	Organic acid And Its derivatives	Organic acid And Its derivatives	191.019	192.027	0.85	M-H	1.11715	MS2-Search-Local	0.9039	rp	77-92-9	311	HMDB0000094	-	C00158	1.63147e+06	1.48655e+06	1.56825e+06	899284	880643	921085	303799	334730	314000	859201	858763	856151	ko00020,ko00250,ko00630,ko00720,ko00997,ko01053,ko01060,ko01061,ko01062,ko01063,ko01064,ko01065,ko01066,ko01070,ko01100,ko01110,ko01120,ko01200,ko01210,ko01230,ko01240,ko02020,ko04742,ko04922,ko05230	-	-	-	-	-	1.21125	0.000716949	0.20326	-2.2986	down	1.34607	4.50094e-06	0.352656	-1.50366	down
MEDN0161	C10H12N5O7P	Guanosine 3',5'-Cyclic Monophosphate	Nucleotide And Its metabolites	Nucleotide and Its metabolites	344.039	345.047	1.1855	M-H	3.30718	MS2-Search-Local	0.9134	rp	7665-99-8	135398569	HMDB0001314	-	C00942	5989.38	5288.25	5760.39	139235	114198	113424	13226.9	11456.3	14819.1	34571.1	34578.4	34527.4	ko00230,ko01100,ko04022,ko04270,ko04540,ko04611,ko04713,ko04714,ko04730,ko04740,ko04744,ko04921,ko04923,ko04924,ko04925,ko04970,ko04976	1.19505	0.00522269	21.5317	4.42839	up	1.18988	0.013386	2.31849	1.21318	up	1.34489	0.0054855	0.107678	-3.21521	down
MEDN0151	C5H5N5	Adenine	Nucleotide And Its metabolites	Nucleotide and Its metabolites	134.047	135.054	1.6762	M-H	1.67905	MS2-Search-Local	0.9274	rp	73-24-5	190	HMDB0000034	-	C00147	310154	294543	309028	357417	362333	365740	156065	164770	173604	264420	264415	265005	ko00230,ko00908,ko01100	-	-	-	-	-	-	-	-	-	-	1.34462	7.25919e-05	0.455499	-1.13448	down
MW0105888	C4H8N2O3	L-Asparagine	Amino acid and Its metabolites	Amino acids	131.046	132.054	0.7456	M-H	1.85984	MS2-Search-Local	0.9054	rp	70-47-3	6267	HMDB0000168	14	C00152	103936	105852	104942	27494.6	23027.1	26711.7	12149.5	16749.6	18451	39270.7	39293.7	39213.2	ko00250,ko00460,ko00970,ko01060,ko01100,ko01110,ko01230,ko04974,ko04978,ko05230	1.19396	4.59711e-05	0.245396	-2.02682	down	1.20112	0.000166439	0.150447	-2.73268	down	-	-	-	-	-
MW0142110	C5H4N4O2	Xanthine	Nucleotide And Its metabolites	Nucleotide and Its metabolites	151.026	152.033	1.1361	M-H	2.62164	MS2-Search-Local	0.9531	rp	69-89-6	1188	HMDB0000292	-	C00385	282582	245478	264248	70378.1	70615.7	63977.8	55580.9	41766.4	38543.4	112873	112812	112832	ko00230,ko00232,ko01060,ko01065,ko01100,ko01110,ko01120	1.19363	0.00215591	0.258702	-1.95064	down	1.20287	0.000430611	0.171512	-2.54361	down	-	-	-	-	-
MW0054179	C12H18O3	Jasmonic acid	Hormones and hormone related compounds	Hormones and hormone related compounds	269.137	210.126	5.1823	M+CH3COO	3.40749	MS2-Search-DB	0.7311	rp	6894-38-8	5281166	HMDB0032797	3345	C08491	16673.1	14982.4	15598.8	10847.4	11099.2	12724.2	6966.65	7875.96	8012.28	11577.2	11611.1	11608.9	ko00592,ko01060,ko01070,ko01100,ko01110,ko04075	-	-	-	-	-	1.19918	0.000376503	0.483657	-1.04794	down	-	-	-	-	-
FDATN01480	C5H11NO2S	L-Methionine	Amino acid and Its metabolites	Amino acids	148.043	149.051	1.0945	M-H	2.125	MS2-MetDNA	0.8761	rp	63-68-3	6137	HMDB0000696	-	C00073	6802.86	6737.31	6665.94	4001.2	2471.75	4167.07	1495.86	1548.77	3074.05	4035.59	4013.22	4042.05	ko00270,ko00966,ko00970,ko01060,ko01070,ko01100,ko01110,ko01210,ko01230,ko01240,ko01523,ko04974,ko04978,ko05230	-	-	-	-	-	1.13243	0.0115648	0.302813	-1.7235	down	-	-	-	-	-
MEDP0179	C9H12N2O6	Uridine	Nucleotide And Its metabolites	Nucleotide and Its metabolites	243.062	244.07	1.1444	M-H	2.58235	MS2-Search-Local	0.86	rp	58-96-8	6029	HMDB0000296	-	C00299	73678.1	70668.8	71066.7	238410	240443	257845	87029.4	104070	108907	127453	127296	127322	ko00240,ko01100,ko02010	1.19595	0.00100304	3.41992	1.77396	up	-	-	-	-	-	1.33063	9.09474e-05	0.407232	-1.29608	down
MW0105914	C4H7NO4	L-Aspartic Acid	Amino acid and Its metabolites	Amino acids	114.019	133.037	0.7539	M-H2O-H	1.275	MS2-MetDNA	0.9654	rp	56-84-8	5960	HMDB0000191	-	C00049	12320.4	11864.1	12062.5	4985.82	4584.89	4980.66	5203.69	6090.49	6004.5	7095.56	7047.02	7041.66	ko00220,ko00250,ko00260,ko00261,ko00270,ko00300,ko00340,ko00410,ko00460,ko00710,ko00760,ko00770,ko00970,ko00997,ko01060,ko01064,ko01070,ko01100,ko01110,ko01120,ko01200,ko01210,ko01230,ko01240,ko02010,ko02020,ko02030,ko04080,ko04974,ko05230	1.19486	2.68798e-06	0.401451	-1.31671	down	1.20061	0.000372891	0.477245	-1.0672	down	-	-	-	-	-
MEDN1313	C34H34N4O4	Protoporphyrin IX	Heterocyclic compounds	Heterocyclic compounds	561.255	562.258	8.1231	M-H	11.7925	MS2-Search-DB	0.7277	rp	553-12-8	4971	HMDB0000241	78	C01079	714.461	1096.03	536.958	5268.12	6601.59	8127.05	8758.34	6648.21	6240.05	5877.99	5873.71	5788.41	ko00860,ko01100,ko01110,ko01240	1.16889	0.0161688	8.51852	3.0906	up	1.18806	0.0116396	9.22135	3.20498	up	-	-	-	-	-
MW0132744	C11H12O5	3,5-Dimethoxy-4-Hydroxycinnamic Acid	Organic acid And Its derivatives	Organic acid And Its derivatives	264.088	224.069	3.2542	M-H+CH3CN	4.52629	MS2-Search-DB	0.7705	rp	530-59-6	637775	HMDB0032616	45738	C00482	10114	18269.5	12759.4	14661	14845.9	15013.7	59903.7	65052.2	68270.7	21774.4	21794.2	21774.3	ko00940,ko01061,ko01100,ko01110	-	-	-	-	-	1.18496	0.000120994	4.69647	2.23158	up	1.34795	0.00237244	4.34016	2.11775	up
MW0052971	C6H10O8	Mucic Acid	Others	Saccharides and Alcohols	209.03	210.038	0.7913	M-H	1.925	MS2-MetDNA	0.8697	rp	526-99-8	3037582	HMDB0029881	4227	C00879	911.555	993.241	928.017	675.076	685.364	354.028	173.198	126.413	152.082	497.236	539.631	533.602	ko00053,ko01100	-	-	-	-	-	1.20584	8.20865e-05	0.159451	-2.64882	down	-	-	-	-	-
MEDN0841	C4H8N2O3	3-Ureidopropionic Acid	Organic acid And Its derivatives	Organic acid And Its derivatives	113.035	132.054	0.7456	M-H2O-H	2.225	MS2-MetDNA	0.9678	rp	462-88-4	111	HMDB0000026	-	C02642	9012.95	6326.94	9222.3	3232.22	3577.44	2244.45	1607.9	2035.62	2345.36	3596.99	3581.67	3594.65	ko00240,ko00410,ko00770,ko01100	1.12187	0.0186081	0.36862	-1.43979	down	1.18082	0.0178329	0.243825	-2.03608	down	-	-	-	-	-
MEDN0628	C10H15N2O8P	Thymidine-5'-phosphate(dTMP)	Nucleotide And Its metabolites	Nucleotide and Its metabolites	362.065	322.057	1.9486	M-H+CH3CN	22.0986	MS2-Search-Local	0.5805	rp	365-07-1	-	HMDB0001227	-	C00364	18959	16562.3	17144.3	174888	179627	190196	149437	161167	160813	102957	102614	102768	ko00240,ko01100,ko01523	1.19616	0.000579747	10.3428	3.37056	up	1.21122	0.000524406	8.95113	3.16207	up	-	-	-	-	-
MEDN0704	C4H4O5	Oxalacetic acid	Organic acid And Its derivatives	Organic acid And Its derivatives	191.019	132.006	1.1102	M+CH3COO	1.20915	MS2-Search-Local	0.8454	rp	328-42-7	970	HMDB00223	123	C00036	128390	109996	119761	73846	66586.2	72290.3	26563.9	30014.1	33386.4	68930.4	68520.2	68711.4	ko00010,ko00020,ko00250,ko00362,ko00620,ko00630,ko00680,ko00710,ko00720,ko00997,ko01060,ko01061,ko01062,ko01063,ko01064,ko01065,ko01066,ko01070,ko01100,ko01110,ko01120,ko01200,ko01210,ko01230,ko01240,ko02020,ko04922,ko04964,ko05230	-	-	-	-	-	1.20418	0.00133388	0.251194	-1.99313	down	1.32973	0.000171342	0.422919	-1.24155	down
MW0107554	C6H8O7	Isocitric acid	Organic acid And Its derivatives	Organic acid And Its derivatives	173.009	192.027	0.8453	M-H2O-H	0.75	MS2-MetDNA	0.984	rp	320-77-4	1198	HMDB0000193	3328	C00311	13647	10672.9	12680.6	7449.19	7464.32	6457.83	2453.72	5654.55	3725.38	7845.03	7892.39	7633.47	ko00020,ko00630,ko00720,ko01060,ko01061,ko01062,ko01063,ko01064,ko01065,ko01066,ko01070,ko01100,ko01110,ko01120,ko01200,ko01210,ko01230,ko01240,ko04922,ko05230	-	-	-	-	-	1.11749	0.00282142	0.319824	-1.64465	down	-	-	-	-	-
MW0108608	C11H16N2O8	Spaglumic Acid	Amino acid and Its metabolites	Amino acid derivatives	341.037	304.091	1.1439	M+K-2H	1.19415	MS2-Search-Local	0.7214	rp	3106-85-2	188803	HMDB0001067	-	C12270	10255.1	9588.48	10383.6	35518	33999	37578.1	13239.6	15180.6	16706.8	18253.8	18361.2	18248.9	ko00250,ko01100,ko04080	1.19486	0.000984643	3.54301	1.82497	up	-	-	-	-	-	1.32964	0.00013933	0.421372	-1.24683	down
MEDN0374	C18H32O4	(±)9-HpODE	FA	Oxidized lipids	311.222	312.23	7.1019	M-H	1.60761	MS2-Search-Local	0.6688	rp	29774-12-7	-	HMDB0062434	-	C14827	32502.9	37636.2	42525	21611.2	21396.9	28630.2	10697.1	11033.7	17486.2	17880	18764.8	18682.5	ko00591,ko01100	-	-	-	-	-	1.14915	0.00322785	0.348087	-1.52248	down	-	-	-	-	-
MW0104776	C5H8O5	2-Hydroxyglutaric acid	Organic acid And Its derivatives	Organic acid And Its derivatives	188.056	148.037	0.8517	M-H+CH3CN	4.25225	MS2-Search-Local	0.7141	rp	2889-31-8	43	HMDB0000606	-	C02630	34885.6	30580.2	31948.4	113105	125002	124026	343050	301593	294168	135269	134760	134515	ko00650,ko00660,ko01100	1.19403	0.000730733	3.71745	1.89431	up	1.21024	0.00276785	9.63731	3.26863	up	1.33846	0.00416954	2.59245	1.37432	up
MEDN1417	C18H32O4	(±)13-HpODE	FA	Oxidized lipids	311.222	312.23	8.3396	M-H	2.39945	MS2-Search-Local	0.7165	rp	23017-93-8	-	HMDB0003871	-	C04717	31579.7	23150.7	21700	65070.6	41604.9	32574.9	5866.39	4811.26	8345.89	23333	23406	23426.1	ko00591,ko01100	-	-	-	-	-	1.16551	0.0167577	0.2489	-2.00636	down	-	-	-	-	-
MW0105599	C5H7NO4	alpha-Ketoglutaramate	Organic acid And Its derivatives	Organic acid And Its derivatives	126.019	145.037	0.8117	M-H2O-H	0.775	MS2-MetDNA	0.9699	rp	18465-19-5	48	HMDB0001552	-	C00940	23612.2	17493.3	19247.5	52983.9	67874.7	52514.9	470312	379591	387068	141979	141725	141721	ko00250,ko01100	1.16723	0.0103311	2.87266	1.52239	up	1.20863	0.00530684	20.4956	4.35724	up	1.3407	0.00550522	7.13472	2.83486	up
MW0009432	C9H8O3	Phenylpyruvic acid	Organic acid And Its derivatives	Organic acid And Its derivatives	163.039	164.047	3.2621	M-H	1.85	MS2-MetDNA	0.7027	rp	156-06-9	997	HMDB0000205	-	C00166	15040	9956.55	11242.5	38052.2	53181	42766.5	96019.3	64435.5	59448.1	39128.7	39341.7	39045.2	ko00360,ko00400,ko00960,ko01060,ko01100,ko01110,ko01210,ko01230	1.16558	0.0114746	3.69765	1.88661	up	1.1839	0.0313555	6.06811	2.60125	up	-	-	-	-	-
MW0159675	C3H4O4	Malonic acid	Organic acid And Its derivatives	Organic acid And Its derivatives	144.03	104.011	0.8079	M-H+CH3CN	1.9558	MS2-Search-Local	0.6885	rp	141-95-7	867	HMDB0000691	-	C00383	38646.3	26662.8	29877.9	96182.3	121218	99270.9	726342	644877	595573	251416	250861	250549	ko00061,ko00240,ko00410,ko01100,ko01212	1.17052	0.00442782	3.32684	1.73415	up	1.20775	0.00347477	20.6624	4.36894	up	1.34243	0.00354977	6.21083	2.63479	up
MW0168484	C2H7NO	Ethanolamine	Alcohol and amines	Amines	82.0292	61.0528	0.8119	M+Na-2H	4.35	MS2-MetDNA	0.5511	rp	141-43-5	700	HMDB0000149	3207	C00189	10886.1	8489.11	8952.95	22290.9	32119.7	23579.1	178332	139537	131474	57431.4	57057.3	57744.7	ko00564,ko01100,ko04723	1.15687	0.0275892	2.75308	1.46105	up	1.20721	0.0103079	15.8621	3.98751	up	1.33029	0.0107096	5.76157	2.52646	up
MEDL00063	C7H6O2	4-Hydroxybenzaldehyde	Benzene and substituted derivatives	Benzene and substituted derivatives	121.029	122.037	3.6032	M-H	1.01398	MS2-Search-Local	0.9632	rp	123-08-0	126	HMDB0011718	-	C00633	28585.5	23373.9	24013.3	32922	55497	37087.4	92051.6	75655.9	71543.6	40830.9	40832.2	40927.7	ko00363,ko00623,ko00627,ko01061,ko01100,ko01120	-	-	-	-	-	1.19336	0.00930786	3.14917	1.65497	up	-	-	-	-	-
MW0105221	C5H6O6	4-Hydroxy-2-Oxoglutaric Acid	Organic acid And Its derivatives	Organic acid And Its derivatives	202.035	162.016	0.8267	M-H+CH3CN	0.6	MS2-MetDNA	0.9557	rp	1187-99-1	599	HMDB0002070	-	C01127	9274.6	7026.55	8800.94	95528.8	102230	89864.4	180785	159114	159641	88484.8	88477	88053.3	ko00630,ko01100	1.19368	0.00119471	11.4581	3.5183	up	1.20951	0.00187369	19.9004	4.31472	up	-	-	-	-	-
MW0103577	C19H25Cl2N3O3	Guanosine	Nucleotide And Its metabolites	Nucleotide and Its metabolites	282.084	413.127	1.3023	M-H	3.76966	MS2-Search-Local	0.9311	rp	118-00-3	135398635	HMDB0000133	-	C00387	27601	23629.4	26086.8	143172	146916	162600	43692.6	61964.9	69210.6	73879	73922.1	73891.7	ko00230,ko01100,ko02010	1.19458	0.00163932	5.85494	2.54966	up	1.14035	0.0475483	2.2617	1.17741	up	1.29063	0.000858475	0.386289	-1.37225	down
MW0005091	C7H6O3	4-Hydroxybenzoic Acid	Organic acid And Its derivatives	Benzene and substituted derivatives	137.024	138.032	2.6981	M-H	1.30695	MS2-Search-Local	0.7791	rp	114-63-6	135	HMDB0000500	-	C00156	7967.04	6615.62	6635.39	73663.4	75978.4	69427.9	46554.4	52062.5	53359	39089.4	39096.5	38836	ko00130,ko00362,ko00363,ko00623,ko00627,ko00790,ko01061,ko01100,ko01110,ko01120,ko01220,ko01240,ko07110	1.19499	0.000482494	10.3247	3.36803	up	1.20899	0.00155424	7.16257	2.84048	up	-	-	-	-	-
MW0124668	C6H10O6	L-Gulono-1,4-Lactone	Carbohydrates and Its metabolites	Carbohydrates and Its metabolites	177.04	178.048	0.7871	M-H	0.240906	MS2-Search-Local	0.8868	rp	1128-23-0	439373	HMDB0003466	64612	C01040	69084.3	62028.5	63762.5	90924.9	88440.7	93185.3	33550.4	34790.5	37382.9	57313.3	57487	57305.4	ko00053,ko01100,ko01240	-	-	-	-	-	-	-	-	-	-	1.34571	8.65556e-06	0.387905	-1.36623	down
MW0169445	C4H4O4	Maleic Acid	Organic acid And Its derivatives	Organic acid And Its derivatives	132.03	116.011	0.7622	M+NH4-2H	1.68835	MS2-Search-Local	0.8292	rp	110-16-7	444266	HMDB0000176	4198	C01384	87781.6	82866.2	84904.8	39786.4	39442.7	39910.9	64499.9	68444.8	67980.2	56939.2	56938.7	56863.6	ko00350,ko00650,ko00760,ko01100,ko01120	1.19583	0.000889771	0.466205	-1.10096	down	-	-	-	-	-	-	-	-	-	-
MW0009773	C4H6O4	Succinic acid	Organic acid And Its derivatives	Organic acid And Its derivatives	117.019	118.027	1.2524	M-H	0.232126	MS2-Search-Local	0.9207	rp	110-15-6	1110	HMDB0000254	114	C00042	102864	96781.7	100401	185639	181803	191221	67185.9	72736	74815.4	115152	115116	114873	ko00020,ko00190,ko00250,ko00310,ko00350,ko00360,ko00361,ko00620,ko00630,ko00640,ko00650,ko00720,ko00760,ko00920,ko01060,ko01061,ko01062,ko01063,ko01064,ko01065,ko01066,ko01070,ko01100,ko01110,ko01120,ko01200,ko01220,ko02020,ko04024,ko04727,ko04922,ko05230	-	-	-	-	-	-	-	-	-	-	1.34517	7.49968e-06	0.384377	-1.3794	down
MW0115251	C14H20O7	Salidroside	Benzene and substituted derivatives	Benzene and substituted derivatives	319.115	300.121	1.1776	M+F	10.3966	MS2-Search-Local	0.5089	rp	10338-51-9	159278	-	44847	C06046	27049.1	22481.7	23728.7	14359.9	14965.3	16378.4	6973.65	9860.58	11298.5	16796.2	16671.6	16745.7	ko00350,ko01100	-	-	-	-	-	1.15495	0.00130725	0.384015	-1.38077	down	-	-	-	-	-
MW0115000	C11H12N2O4	N'-Formylkynurenine	Amino acid and Its metabolites	Amino acid derivatives	236.077	236.08	0.7871	M-	4.44977	MS2-Search-Local	0.5508	rp	1022-31-7	439788	HMDB0060485	-	C02700	6364.69	6286.54	6475.44	28362.8	28103.9	27108	29964.3	29588.8	31493.1	23707.8	23620.8	23709.1	ko00380,ko01100,ko01240	1.19662	0.000245615	4.36954	2.12748	up	1.21217	0.000533822	4.76017	2.25101	up	-	-	-	-	-
MEDL02054	C5H4O3	3-PYRIDINEMETHANOL	Alcohol and amines	Alcohols	111.008	109.053	0.8452	M-H	0.480148	MS2-Search-Local	0.6505	rp	100-55-0	7510	HMDB0000617	44459	C01546	323087	287000	307027	197538	198682	205001	58718.8	63565.1	69115.1	177956	173727	175366	ko00365,ko01100,ko01120	-	-	-	-	-	1.20894	0.000911853	0.208697	-2.26052	down	1.3442	6.50549e-06	0.31835	-1.65131	down
MW0143686	C34H46O8	5-Oxoavermectin''1a'' aglycone	Aldehyde,Ketones,Esters	Ketones	581.32	582.319	8.356	M-H	17.8691	MS2-Insilico	0.5644	rp	-	11953988	-	-	C11978	170185	208787	190382	95829.6	138507	107579	102414	73458.8	67552.7	161402	161257	160802	ko00522,ko01100,ko01110	-	-	-	-	-	1.15402	0.0021918	0.427547	-1.22584	down	-	-	-	-	-

## Sheet: DAMs-ko01523
The DAMs involved in ko01523 (Antifolate resistance)
possitive ion mode
Index	Formula	Compounds	Class I	Class II	Precursor (g/mol)	Mass (g/mol)	RT (min)	Adduct	error_ppm	MS_level	score	source	CAS	Pubchem CID	HMDB	Metlin	cpd_ID	ZHG-1	ZHG-2	ZHG-3	ZSDO-1	ZSDO-2	ZSDO-3	ZSMO-1	ZSMO-2	ZSMO-3	QC01	QC02	QC03	kegg_map	pos_ZHG_vs_ZSDO_VIP	pos_ZHG_vs_ZSDO_P-value	pos_ZHG_vs_ZSDO_Fold_Change	pos_ZHG_vs_ZSDO_Log2FC	pos_ZHG_vs_ZSDO_Type	pos_ZHG_vs_ZSMO_VIP	pos_ZHG_vs_ZSMO_P-value	pos_ZHG_vs_ZSMO_Fold_Change	pos_ZHG_vs_ZSMO_Log2FC	pos_ZHG_vs_ZSMO_Type	pos_ZSDO_vs_ZSMO_VIP	pos_ZSDO_vs_ZSMO_P-value	pos_ZSDO_vs_ZSMO_Fold_Change	pos_ZSDO_vs_ZSMO_Log2FC	pos_ZSDO_vs_ZSMO_Type
MW0103590	C10H14N5O8P	Guanosine-5'-monophosphate	Nucleotide And Its metabolites	Nucleotide and Its metabolites	346.055	363.058	1.1867	M+H-H2O	9.50549	MS2-Search-Local	0.9142	rp	85-32-5	135398631	HMDB0001397	-	C00144	526.39	445.866	607.659	8288.71	7911.58	7932.9	951.754	945.455	1209.75	3137.91	3100.91	3111.14	ko00230,ko01060,ko01065,ko01100,ko01523,ko04022,ko04740,ko04742,ko04744	1.21656	4.568e-05	15.275	3.9331	up	-	-	-	-	-	1.34126	3.71231e-06	0.128742	-2.95744	down
negative ion mode
Index	Formula	Compounds	Class I	Class II	Precursor (g/mol)	Mass (g/mol)	RT (min)	Adduct	error_ppm	MS_level	score	source	CAS	Pubchem CID	HMDB	Metlin	cpd_ID	ZHG-1	ZHG-2	ZHG-3	ZSDO-1	ZSDO-2	ZSDO-3	ZSMO-1	ZSMO-2	ZSMO-3	QC01	QC02	QC03	kegg_map	neg_ZHG_vs_ZSDO_VIP	neg_ZHG_vs_ZSDO_P-value	neg_ZHG_vs_ZSDO_Fold_Change	neg_ZHG_vs_ZSDO_Log2FC	neg_ZHG_vs_ZSDO_Type	neg_ZHG_vs_ZSMO_VIP	neg_ZHG_vs_ZSMO_P-value	neg_ZHG_vs_ZSMO_Fold_Change	neg_ZHG_vs_ZSMO_Log2FC	neg_ZHG_vs_ZSMO_Type	neg_ZSDO_vs_ZSMO_VIP	neg_ZSDO_vs_ZSMO_P-value	neg_ZSDO_vs_ZSMO_Fold_Change	neg_ZSDO_vs_ZSMO_Log2FC	neg_ZSDO_vs_ZSMO_Type
FDATN01480	C5H11NO2S	L-Methionine	Amino acid and Its metabolites	Amino acids	148.043	149.051	1.0945	M-H	2.125	MS2-MetDNA	0.8761	rp	63-68-3	6137	HMDB0000696	-	C00073	6802.86	6737.31	6665.94	4001.2	2471.75	4167.07	1495.86	1548.77	3074.05	4035.59	4013.22	4042.05	ko00270,ko00966,ko00970,ko01060,ko01070,ko01100,ko01110,ko01210,ko01230,ko01240,ko01523,ko04974,ko04978,ko05230	-	-	-	-	-	1.13243	0.0115648	0.302813	-1.7235	down	-	-	-	-	-
MEDN0628	C10H15N2O8P	Thymidine-5'-phosphate(dTMP)	Nucleotide And Its metabolites	Nucleotide and Its metabolites	362.065	322.057	1.9486	M-H+CH3CN	22.0986	MS2-Search-Local	0.5805	rp	365-07-1	-	HMDB0001227	-	C00364	18959	16562.3	17144.3	174888	179627	190196	149437	161167	160813	102957	102614	102768	ko00240,ko01100,ko01523	1.19616	0.000579747	10.3428	3.37056	up	1.21122	0.000524406	8.95113	3.16207	up	-	-	-	-	-
