# Supplementary material for: Transcriptomics combined with metabolomics unveiled the key genes and metabolites of mycelium growth in Morchella importuna
Source: Front Microbiol. 2023 Feb 1;14:1079353. doi: 10.3389/fmicb.2023.1079353 (PMC9929000; doi:10.3389/fmicb.2023.1079353)
Supplement: Supplementary file 3 [file Table_3.XLSX]

## Sheet: subcluster_1
ID	HG-1	HG-2	HG-3	SD-1	SD-2	SD-3	SM-1	SM-2	SM-3	NR_def	GO	KO_ID	KO_gene	KO_Hyperlink	KEGG_Pathway	KOG_ID	KOG_Description	Swiss-Prot_Id	Swiss-Prot_Annotation
GeneID:70140877	90.72	88.92	88.11	339.62	337.93	341.49	120.95	124.11	123.64	hypothetical protein P167DRAFT_136295 [Morchella conica CCBAS932]	*	*	*	*	*	*	*	*	*
GeneID:70149871	186.63	187.36	185.65	653.4	658.86	651.75	854.01	861.56	874.47	ATP-dependent RNA helicase eIF4A [Morchella conica CCBAS932]	GO:0003676(nucleic acid binding);GO:0004386(helicase activity);GO:0005524(ATP binding)	K03257	EIF4A	http://www.genome.jp/dbget-bin/www_bget?ko:K03257	ko03013(RNA transport)	KOG0327	Translation initiation factor 4F, helicase subunit (eIF-4A) and related helicases	sp|A4QVP2|IF4A_MAGO7	ATP-dependent RNA helicase eIF4A OS=Magnaporthe oryzae (strain 70-15 / ATCC MYA-4617 / FGSC 8958) OX=242507 GN=TIF1 PE=3 SV=1
GeneID:70149857	497.23	504.21	496.18	226.36	207.55	225.11	212.88	219.07	221.67	hypothetical protein P167DRAFT_543955 [Morchella conica CCBAS932]	*	*	*	*	*	*	*	*	*
GeneID:70142731	96.83	92.51	93.64	277.45	270.03	278.3	216.33	219.27	213.75	hypothetical protein P167DRAFT_541841 [Morchella conica CCBAS932]	*	*	*	*	*	*	*	*	*
GeneID:70141117	265.04	241.94	235.53	837.88	828.67	854.77	1283.51	1263.55	1273.71	hypothetical protein P167DRAFT_43851 [Morchella conica CCBAS932]	*	*	*	*	*	*	*	*	*
GeneID:70147823	554.51	553.26	539.59	139.22	139.34	139.74	105.98	109.67	108.57	hypothetical protein P167DRAFT_158333 [Morchella conica CCBAS932]	*	*	*	*	*	*	*	*	*
GeneID:70145973	315.95	325.48	321.53	896.11	895.76	903.74	1292.11	1288.29	1283.54	adenosylhomocysteinase [Morchella conica CCBAS932]	GO:0004013(adenosylhomocysteinase activity);GO:0006730(one-carbon metabolic process)	K01251	E3.3.1.1, ahcY	http://www.genome.jp/dbget-bin/www_bget?ko:K01251	ko00270(Cysteine and methionine metabolism)	KOG1370	S-adenosylhomocysteine hydrolase	sp|P83783|SAHH_CANAL	Adenosylhomocysteinase OS=Candida albicans (strain SC5314 / ATCC MYA-2876) OX=237561 GN=SAH1 PE=1 SV=2
GeneID:70139357	374.1	382.43	377.35	224.5	229.11	225.72	231.32	229.38	234.84	ARF/SAR superfamily [Morchella conica CCBAS932]	GO:0005525(GTP binding);GO:0005783(endoplasmic reticulum);GO:0005794(Golgi apparatus);GO:0006886(intracellular protein transport);GO:0006888(ER to Golgi vesicle-mediated transport);GO:0006998(nuclear envelope organization)	K07953	SAR1	http://www.genome.jp/dbget-bin/www_bget?ko:K07953	ko04141(Protein processing in endoplasmic reticulum)	KOG0070	GTP-binding ADP-ribosylation factor Arf1	sp|P0CT16|SAR1_MAGO7	Small COPII coat GTPase SAR1 OS=Magnaporthe oryzae (strain 70-15 / ATCC MYA-4617 / FGSC 8958) OX=242507 GN=SAR1 PE=3 SV=1
GeneID:70143777	800.99	797.52	765.71	6947.35	6948.58	7019.78	49559.1	49623.1	49625.4	ricin B-like lectin [Morchella conica CCBAS932]	*	*	*	*	*	*	*	*	*
GeneID:70142045	146.32	148.43	147.59	392.36	395.2	390.88	476.51	474.43	477.51	Pkinase-domain-containing protein [Morchella conica CCBAS932]	GO:0004674(protein serine/threonine kinase activity);GO:0005524(ATP binding)	K04563	CDC28, CDC2	http://www.genome.jp/dbget-bin/www_bget?ko:K04563	ko04111(Cell cycle - yeast);ko04113(Meiosis - yeast);ko04011(MAPK signaling pathway - yeast)	KOG0594	Protein kinase PCTAIRE and related kinases	sp|P54119|CDK1_AJECA	Cyclin-dependent kinase 1 OS=Ajellomyces capsulatus OX=5037 GN=CDC2 PE=3 SV=1
GeneID:70138881	45.83	46.94	45.68	208.78	209.05	206.09	336.75	336	335.33	zincin [Morchella conica CCBAS932]	GO:0004222(metalloendopeptidase activity);GO:0046872(metal ion binding)	K13726	MEPB	http://www.genome.jp/dbget-bin/www_bget?ko:K13726	*	KOG2090	Metalloendopeptidase family - mitochondrial intermediate peptidase	sp|P25375|PRTD_YEAST	Saccharolysin OS=Saccharomyces cerevisiae (strain ATCC 204508 / S288c) OX=559292 GN=PRD1 PE=1 SV=1
GeneID:70140004	190.77	190.76	200.03	495.2	487.59	495.22	586.63	585.76	592.2	putative 40S ribosomal protein S4 [Morchella conica CCBAS932]	GO:0003735(structural constituent of ribosome);GO:0005840(ribosome);GO:0006412(translation);GO:0019843(rRNA binding)	K02987	RP-S4e, RPS4	http://www.genome.jp/dbget-bin/www_bget?ko:K02987	ko03010(Ribosome)	KOG0378	40S ribosomal protein S4	sp|O59950|RS4_YARLI	40S ribosomal protein S4 OS=Yarrowia lipolytica (strain CLIB 122 / E 150) OX=284591 GN=RPS4 PE=2 SV=1
GeneID:70150031	90.92	90.26	86.95	650.79	665.14	632.23	1739.12	1725.72	1741.78	hypothetical protein P167DRAFT_609849 [Morchella conica CCBAS932]	*	*	*	*	*	*	*	*	*
GeneID:70147840	3384.54	3356.83	3367.43	1144.58	1145.78	1124.28	2969.77	2984.34	2980.26	HSP20-like chaperone [Morchella conica CCBAS932]	*	*	*	*	*	*	*	sp|P40920|HSP30_EMENI	30 kDa heat shock protein OS=Emericella nidulans (strain FGSC A4 / ATCC 38163 / CBS 112.46 / NRRL 194 / M139) OX=227321 GN=hsp30 PE=2 SV=1
GeneID:70147000	269.54	268	269	969.02	977.3	977.96	551.19	547.78	545.24	glutathione-dependent formaldehyde dehydrogenase [Morchella conica CCBAS932]	GO:0006069(ethanol oxidation);GO:0008270(zinc ion binding);GO:0051903(S-)	K00121	frmA, ADH5, adhC	http://www.genome.jp/dbget-bin/www_bget?ko:K00121	ko00350(Tyrosine metabolism);ko00010(Glycolysis / Gluconeogenesis);ko00680(Methane metabolism);ko00071(Fatty acid degradation)	KOG0022	Alcohol dehydrogenase, class III	sp|P0CL53|FADH_ASPOR	S-(hydroxymethyl)glutathione dehydrogenase OS=Aspergillus oryzae (strain ATCC 42149 / RIB 40) OX=510516 GN=FDH1 PE=3 SV=1
GeneID:70149600	257.06	263.51	252.24	1004.1	991.2	986.99	1037.44	1027.33	1036.81	unnamed protein product [Tuber aestivum]	GO:0003735(structural constituent of ribosome);GO:0005840(ribosome);GO:0006412(translation);GO:0016021(integral component of membrane)	K02951	RP-S12e, RPS12	http://www.genome.jp/dbget-bin/www_bget?ko:K02951	ko03010(Ribosome)	KOG3406	40S ribosomal protein S12	sp|O59936|RS12_BLUGH	40S ribosomal protein S12 OS=Blumeria graminis f. sp. hordei OX=62688 GN=RPS12 PE=3 SV=1
novel.8671	174.75	198.35	208.24	471.88	520.55	558.18	157.95	142.07	141.57	*	*	*	*	*	*	*	*	*	*
GeneID:70139018	109.01	106.86	109.14	538.65	541.18	536.79	892.89	889.99	887.22	glycosyl transferase [Morchella conica CCBAS932]	GO:0005737(cytoplasm);GO:0005980(glycogen catabolic process);GO:0008184(glycogen phosphorylase activity);GO:0030170(pyridoxal phosphate binding);GO:0102250(linear malto-oligosaccharide phosphorylase activity);GO:0102499(SHG alpha-glucan phosphorylase activity)	K00688	E2.4.1.1, glgP, PYG	http://www.genome.jp/dbget-bin/www_bget?ko:K00688	ko00500(Starch and sucrose metabolism)	KOG2099	Glycogen phosphorylase	sp|P06738|PHSG_YEAST	Glycogen phosphorylase OS=Saccharomyces cerevisiae (strain ATCC 204508 / S288c) OX=559292 GN=GPH1 PE=1 SV=4
GeneID:70145490	159.79	176.96	183.86	645.34	651.69	643.51	763.27	776.77	787.51	putative 40S ribosomal protein S22 [Morchella conica CCBAS932]	GO:0003735(structural constituent of ribosome);GO:0005840(ribosome);GO:0006412(translation)	K02957	RP-S15Ae, RPS15A	http://www.genome.jp/dbget-bin/www_bget?ko:K02957	ko03010(Ribosome)	KOG1754	40S ribosomal protein S15/S22	sp|Q7RV75|RS22_NEUCR	40S ribosomal protein S22 OS=Neurospora crassa (strain ATCC 24698 / 74-OR23-1A / CBS 708.71 / DSM 1257 / FGSC 987) OX=367110 GN=crp-27 PE=3 SV=1
GeneID:70149017	2332.29	2307.04	2301.29	66.14	61.91	65.71	213.81	212.56	226.1	HSP20-like chaperone [Morchella conica CCBAS932]	*	*	*	*	*	*	*	sp|P40920|HSP30_EMENI	30 kDa heat shock protein OS=Emericella nidulans (strain FGSC A4 / ATCC 38163 / CBS 112.46 / NRRL 194 / M139) OX=227321 GN=hsp30 PE=2 SV=1
GeneID:70149479	123.83	119.92	132.26	353.74	372.31	365.84	398.26	404.99	415.09	cytidine deaminase [Morchella conica CCBAS932]	GO:0004126(cytidine deaminase activity);GO:0008270(zinc ion binding)	K01489	cdd, CDA	http://www.genome.jp/dbget-bin/www_bget?ko:K01489	ko00240(Pyrimidine metabolism)	KOG0833	Cytidine deaminase	sp|P32320|CDD_HUMAN	Cytidine deaminase OS=Homo sapiens OX=9606 GN=CDA PE=1 SV=2
GeneID:70147659	295.75	301.06	304.31	132.6	131.28	130.07	64.58	64.44	65.4	peptidase C1B, bleomycin hydrolase [Morchella conica CCBAS932]	GO:0004197(cysteine-type endopeptidase activity);GO:0005739(mitochondrion)	K01372	BLMH, pepC	http://www.genome.jp/dbget-bin/www_bget?ko:K01372	*	*	*	sp|Q8R016|BLMH_MOUSE	Bleomycin hydrolase OS=Mus musculus OX=10090 GN=Blmh PE=1 SV=1
GeneID:70145296	161.44	162.2	160.75	57.67	57.8	56.68	404.04	407.76	405.59	hypothetical protein P167DRAFT_493591 [Morchella conica CCBAS932]	*	*	*	*	*	*	*	*	*
GeneID:70141048	193.96	211.82	206.86	506.2	510.69	507.18	758.65	755.75	764.79	ubiquitin-conjugating enzyme [Morchella conica CCBAS932]	GO:0005524(ATP binding);GO:0016740(transferase activity);GO:0016874(ligase activity)	K10580	UBE2N, BLU, UBC13	http://www.genome.jp/dbget-bin/www_bget?ko:K10580	ko04120(Ubiquitin mediated proteolysis)	KOG0417	Ubiquitin-protein ligase	sp|P52490|UBC13_YEAST	Ubiquitin-conjugating enzyme E2 13 OS=Saccharomyces cerevisiae (strain ATCC 204508 / S288c) OX=559292 GN=UBC13 PE=1 SV=1
GeneID:70149373	29.55	29.52	30.32	1487.07	1483.78	1490.6	813.01	823.16	812.36	alcohol oxidase [Morchella conica CCBAS932]	GO:0016614(oxidoreductase activity, acting on CH-OH group of donors);GO:0050660(flavin adenine dinucleotide binding)	K17066	MOX	http://www.genome.jp/dbget-bin/www_bget?ko:K17066	ko00680(Methane metabolism)	*	*	sp|F2QY27|ALOX1_KOMPC	Alcohol oxidase 1 OS=Komagataella phaffii (strain ATCC 76273 / CBS 7435 / CECT 11047 / NRRL Y-11430 / Wegner 21-1) OX=981350 GN=AOX1 PE=1 SV=1
GeneID:70138918	976.14	987.8	984.98	3443.34	3435.83	3434.13	439.17	444.14	446.02	NAD(P)-binding protein [Morchella conica CCBAS932]	GO:0016491(oxidoreductase activity)	K00059	fabG	http://www.genome.jp/dbget-bin/www_bget?ko:K00059	ko00061(Fatty acid biosynthesis);ko00780(Biotin metabolism)	KOG0725	Reductases with broad range of substrate specificities	sp|A0A0B4FP77|ARP2_METBS	Hydroxynaphthalene reductase-like protein Arp2 OS=Metarhizium brunneum (strain ARSEF 3297) OX=1276141 GN=Arp2 PE=3 SV=1
GeneID:70149854	308.39	306.45	308.54	94.33	94.83	95.26	150.64	150.82	153.57	Calreticulin-domain-containing protein [Morchella conica CCBAS932]	GO:0005509(calcium ion binding);GO:0005783(endoplasmic reticulum);GO:0006457(protein folding);GO:0016021(integral component of membrane);GO:0051082(unfolded protein binding)	K08054	CANX	http://www.genome.jp/dbget-bin/www_bget?ko:K08054	ko04145(Phagosome);ko04141(Protein processing in endoplasmic reticulum)	KOG0674	Calreticulin	sp|Q6Q487|CALX_ASPFU	Calnexin homolog OS=Neosartorya fumigata (strain ATCC MYA-4609 / Af293 / CBS 101355 / FGSC A1100) OX=330879 GN=AFUA_4G12850 PE=2 SV=2
GeneID:70141331	97.35	100.11	97.02	291.49	287.02	286.81	136.11	130.85	124.43	Isochorismatase hydrolase [Morchella conica CCBAS932]	GO:0003824(catalytic activity)	*	*	*	*	*	*	sp|Q08C33|ISOC1_DANRE	Isochorismatase domain-containing protein 1 OS=Danio rerio OX=7955 GN=isoc1 PE=2 SV=1
GeneID:70141803	359.48	355.64	348.49	171.56	166.29	171.58	70.95	66.66	74.09	thioredoxin-like protein [Morchella conica CCBAS932]	GO:0005623(cell);GO:0005737(cytoplasm);GO:0008379(thioredoxin peroxidase activity);GO:0036091(positive regulation of transcription from RNA polymerase II promoter in response to oxidative stress);GO:0042744(hydrogen peroxide catabolic process);GO:0043433(negative regulation of DNA-binding transcription factor activity);GO:0045454(cell redox homeostasis);GO:0051082(unfolded protein binding);GO:006…	K03386	PRDX2_4, ahpC	http://www.genome.jp/dbget-bin/www_bget?ko:K03386	*	KOG0852	Alkyl hydroperoxide reductase, thiol specific antioxidant and related enzymes	sp|P0CU34|TSA1B_CANAL	Peroxiredoxin TSA1-B OS=Candida albicans (strain SC5314 / ATCC MYA-2876) OX=237561 GN=TSA1B PE=2 SV=1
GeneID:70143889	406.02	403.23	393.93	1984.82	1967.84	1972.49	3432.32	3424.31	3439.81	hypothetical protein P167DRAFT_572251 [Morchella conica CCBAS932]	*	*	*	*	*	*	*	*	*
GeneID:70139335	95.29	93.56	97.49	478.94	495.32	479.45	240.65	244.89	247.17	putative esterase [Morchella conica CCBAS932]	GO:0005737(cytoplasm);GO:0018738(S-formylglutathione hydrolase activity);GO:0046294(formaldehyde catabolic process);GO:0052689(carboxylic ester hydrolase activity)	K01070	frmB, ESD, fghA	http://www.genome.jp/dbget-bin/www_bget?ko:K01070	ko00680(Methane metabolism)	*	*	sp|Q9GJT2|ESTD_PIG	S-formylglutathione hydrolase OS=Sus scrofa OX=9823 GN=ESD PE=2 SV=1
GeneID:70146466	171.46	169.2	168.9	629.85	624.28	633.65	460.16	458.06	468.61	Aldo/keto reductase [Morchella conica CCBAS932]	GO:0016491(oxidoreductase activity)	*	*	*	*	KOG1577	Aldo/keto reductase family proteins	sp|O32210|GR_BACSU	Glyoxal reductase OS=Bacillus subtilis (strain 168) OX=224308 GN=yvgN PE=1 SV=1
GeneID:70141789	52.12	49.75	47.66	261.09	261.89	268.75	345.76	348.71	350.8	urease accessory protein UreG [Morchella conica CCBAS932]	GO:0003924(GTPase activity);GO:0016151(nickel cation binding);GO:0019627(urea metabolic process)	K03189	ureG	http://www.genome.jp/dbget-bin/www_bget?ko:K03189	*	*	*	sp|Q96WV0|UREG_SCHPO	Uncharacterized urease accessory protein ureG-like OS=Schizosaccharomyces pombe (strain 972 / ATCC 24843) OX=284812 GN=SPCPB16A4.05c PE=3 SV=1
GeneID:70142016	201.96	189.37	190.66	695.42	699.09	698.36	2199.18	2191.82	2193.13	extracellular metalloprotease [Morchella conica CCBAS932]	GO:0005576(extracellular region);GO:0008237(metallopeptidase activity);GO:0046872(metal ion binding)	*	*	*	*	*	*	sp|E3QJV4|MEP1_COLGM	Extracellular metalloprotease GLRG_06286 OS=Colletotrichum graminicola (strain M1.001 / M2 / FGSC 10212) OX=645133 GN=GLRG_06286 PE=3 SV=1
GeneID:70141170	67.5	59.6	50.65	272.4	300.11	269.8	411.44	417.59	390.42	*	*	*	*	*	*	*	*	*	*
GeneID:70141000	94	102.01	85.12	255.09	256.63	265.09	218.82	204.88	215.01	Sm-like ribonucleo protein [Morchella conica CCBAS932]	GO:0000398(mRNA splicing, via spliceosome);GO:0000956(nuclear-transcribed mRNA catabolic process);GO:0003723(RNA binding);GO:0005681(spliceosomal complex);GO:0005688(U6 snRNP);GO:0046540(U4/U6 x U5 tri-snRNP complex)	K12622	LSM3	http://www.genome.jp/dbget-bin/www_bget?ko:K12622	ko03018(RNA degradation);ko03040(Spliceosome)	KOG3460	Small nuclear ribonucleoprotein (snRNP) LSM3	sp|Q9Y7M4|LSM3_SCHPO	Probable U6 snRNA-associated Sm-like protein LSm3 OS=Schizosaccharomyces pombe (strain 972 / ATCC 24843) OX=284812 GN=lsm3 PE=1 SV=2
novel.6229	199.4	220.98	215.03	103.62	102.68	123.44	160.19	175.12	178.01	*	*	*	*	*	*	*	*	*	*
GeneID:70145950	71.24	76.45	73.35	253.87	254.95	262.37	273.75	278.67	275.73	hypothetical protein P167DRAFT_557577 [Morchella conica CCBAS932]	GO:0005524(ATP binding);GO:0005525(GTP binding);GO:0005737(cytoplasm);GO:0016887(ATPase activity);GO:0043022(ribosome binding);GO:0043023(ribosomal large subunit binding)	K19788	OLA1	http://www.genome.jp/dbget-bin/www_bget?ko:K19788	*	KOG1489	Predicted GTP-binding protein (ODN superfamily)	sp|O13998|OLA1_SCHPO	Obg-like ATPase 1 OS=Schizosaccharomyces pombe (strain 972 / ATCC 24843) OX=284812 GN=SPAC27E2.03c PE=1 SV=1
GeneID:70140630	402.94	408.96	397.93	170.15	169.75	172.19	51.32	53.27	50.36	hypothetical protein P167DRAFT_570077 [Morchella conica CCBAS932]	*	*	*	*	*	*	*	*	*
GeneID:70145791	763.75	740.23	769.44	2166.66	2143.18	2154.15	2438.67	2421.48	2449.02	hypothetical protein P167DRAFT_237094 [Morchella conica CCBAS932]	*	*	*	*	*	*	*	*	*
GeneID:70142115	97.52	97.49	96.56	262.71	260.32	262.75	226.09	225.09	218.09	hypothetical protein P167DRAFT_559434 [Morchella conica CCBAS932]	GO:0016616(oxidoreductase activity, acting on the CH-OH group of donors, NAD or NADP as acceptor);GO:0051287(NAD binding)	K00058	serA, PHGDH	http://www.genome.jp/dbget-bin/www_bget?ko:K00058	ko00270(Cysteine and methionine metabolism);ko00260(Glycine, serine and threonine metabolism);ko00680(Methane metabolism)	KOG0068	D-3-phosphoglycerate dehydrogenase, D-isomer-specific 2-hydroxy acid dehydrogenase superfamily	sp|O14075|YEAA_SCHPO	Putative 2-hydroxyacid dehydrogenase UNK4.10 OS=Schizosaccharomyces pombe (strain 972 / ATCC 24843) OX=284812 GN=SPAC2E11.10 PE=2 SV=1
GeneID:70140911	152.31	149.37	147.17	498.99	490.72	489.14	566.06	588.69	579.24	ribosomal protein S7 [Morchella conica CCBAS932]	GO:0003723(RNA binding);GO:0003735(structural constituent of ribosome);GO:0006407(rRNA export from nucleus);GO:0006412(translation);GO:0022627(cytosolic small ribosomal subunit)	K02989	RP-S5e, RPS5	http://www.genome.jp/dbget-bin/www_bget?ko:K02989	ko03010(Ribosome)	KOG3291	Ribosomal protein S7	sp|Q7RVI1|RS5_NEUCR	40S ribosomal protein S5 OS=Neurospora crassa (strain ATCC 24698 / 74-OR23-1A / CBS 708.71 / DSM 1257 / FGSC 987) OX=367110 GN=rps-5 PE=3 SV=2
GeneID:70139269	322.61	320.68	320.28	765.64	765.97	765.19	1146.67	1140.34	1134.56	elongation factor 2 [Morchella conica CCBAS932]	*	K03234	EEF2	http://www.genome.jp/dbget-bin/www_bget?ko:K03234	*	KOG0468	U5 snRNP-specific protein	sp|Q96X45|EF2_NEUCR	Elongation factor 2 OS=Neurospora crassa (strain ATCC 24698 / 74-OR23-1A / CBS 708.71 / DSM 1257 / FGSC 987) OX=367110 GN=cot-3 PE=3 SV=3
GeneID:70142935	274.16	275.78	275.11	144.04	142.35	142.27	146.04	145.75	143.96	hypothetical protein P167DRAFT_571729 [Morchella conica CCBAS932]	*	K00706	E2.4.1.34	http://www.genome.jp/dbget-bin/www_bget?ko:K00706	ko04011(MAPK signaling pathway - yeast);ko00500(Starch and sucrose metabolism)	KOG0916	1,3-beta-glucan synthase/callose synthase catalytic subunit	sp|A2QLK4|FKS1_ASPNC	1,3-beta-glucan synthase component FKS1 OS=Aspergillus niger (strain CBS 513.88 / FGSC A1513) OX=425011 GN=fksA PE=3 SV=1
GeneID:70139054	148.42	147.83	153.38	482.51	493.32	493.37	561.02	577.71	561.17	hypothetical protein P167DRAFT_490700 [Morchella conica CCBAS932]	GO:0003735(structural constituent of ribosome);GO:0005840(ribosome);GO:0006412(translation)	K02955	RP-S14e, RPS14	http://www.genome.jp/dbget-bin/www_bget?ko:K02955	ko03010(Ribosome)	KOG0407	40S ribosomal protein S14	sp|P19115|RS14_NEUCR	40S ribosomal protein S14 OS=Neurospora crassa (strain ATCC 24698 / 74-OR23-1A / CBS 708.71 / DSM 1257 / FGSC 987) OX=367110 GN=rps-14 PE=3 SV=2
GeneID:70139590	225.26	226.86	220.83	969.24	969.14	966.48	988.41	985.57	986.88	ribosomal protein 60S [Morchella conica CCBAS932]	GO:0003735(structural constituent of ribosome);GO:0005840(ribosome);GO:0006414(translational elongation)	K02942	RP-LP1, RPLP1	http://www.genome.jp/dbget-bin/www_bget?ko:K02942	ko03010(Ribosome)	KOG1762	60s acidic ribosomal protein P1	sp|P49148|RLA1_ALTAL	60S acidic ribosomal protein P1 OS=Alternaria alternata OX=5599 GN=ALTA12 PE=1 SV=1
GeneID:70145388	192.65	201.42	195.91	693.11	674.21	690.4	741.24	730.77	748.26	ribosomal protein S4 [Morchella conica CCBAS932]	GO:0003735(structural constituent of ribosome);GO:0006412(translation);GO:0015935(small ribosomal subunit);GO:0019843(rRNA binding)	K02997	RP-S9e, RPS9	http://www.genome.jp/dbget-bin/www_bget?ko:K02997	ko03010(Ribosome)	KOG3301	Ribosomal protein S4	sp|P52810|RS9_PODAS	40S ribosomal protein S9 OS=Podospora anserina OX=2587412 GN=RPS9 PE=3 SV=1
GeneID:70140413	232.44	241.52	240.67	732.45	740.38	739.64	844.48	837.83	820.5	hypothetical protein P167DRAFT_558325 [Morchella conica CCBAS932]	GO:0003723(RNA binding);GO:0003735(structural constituent of ribosome);GO:0005840(ribosome);GO:0006412(translation)	K02875	RP-L14e, RPL14	http://www.genome.jp/dbget-bin/www_bget?ko:K02875	ko03010(Ribosome)	KOG3421	60S ribosomal protein L14	sp|P38754|RL14B_YEAST	60S ribosomal protein L14-B OS=Saccharomyces cerevisiae (strain ATCC 204508 / S288c) OX=559292 GN=RPL14B PE=1 SV=1
GeneID:70144230	214.53	225.68	203.52	657.51	667.28	646.88	788.41	745.55	778.74	L30e-like protein [Morchella conica CCBAS932]	GO:0003723(RNA binding);GO:0003735(structural constituent of ribosome);GO:0022625(cytosolic large ribosomal subunit)	K02908	RP-L30e, RPL30	http://www.genome.jp/dbget-bin/www_bget?ko:K02908	ko03010(Ribosome)	KOG2988	60S ribosomal protein L30	sp|P52808|RL30A_SCHPO	60S ribosomal protein L30-1 OS=Schizosaccharomyces pombe (strain 972 / ATCC 24843) OX=284812 GN=rpl3001 PE=3 SV=2
GeneID:70142048	196.57	189.52	195.22	582.29	618.61	588.69	799.47	791.87	775.91	ribosomal protein S1 [Morchella conica CCBAS932]	GO:0000462(maturation of SSU-rRNA from tricistronic rRNA transcript );GO:0003723(RNA binding);GO:0003735(structural constituent of ribosome);GO:0006412(translation);GO:0022627(cytosolic small ribosomal subunit)	K02969	RP-S20e, RPS20	http://www.genome.jp/dbget-bin/www_bget?ko:K02969	ko03010(Ribosome)	KOG0900	40S ribosomal protein S20	sp|P23403|RS20_XENLA	40S ribosomal protein S20 OS=Xenopus laevis OX=8355 GN=rps20 PE=1 SV=1
GeneID:70143144	323.34	317	305.63	1483.63	1457.41	1436.5	2021.62	1994.68	1985.48	hypothetical protein P167DRAFT_67787 [Morchella conica CCBAS932]	*	*	*	*	*	*	*	*	*
GeneID:70141383	377.86	377.13	378.84	149.65	145.91	148.03	378.07	381.31	379.91	cell division cycle protein 37 [Morchella conica CCBAS932]	GO:0019901(protein kinase binding)	K09554	CDC37	http://www.genome.jp/dbget-bin/www_bget?ko:K09554	*	*	*	sp|O94740|CDC37_SCHPO	Hsp90 co-chaperone Cdc37 OS=Schizosaccharomyces pombe (strain 972 / ATCC 24843) OX=284812 GN=cdc37 PE=1 SV=1
GeneID:70139222	507.85	515.9	516.77	221.98	216.38	221.37	73.74	72.66	72.86	GroES-like protein [Morchella conica CCBAS932]	GO:0016491(oxidoreductase activity)	*	*	*	*	KOG1198	Zinc-binding oxidoreductase	sp|S0DQ98|FSR4_GIBF5	Trans-enoyl reductase fsr4 OS=Gibberella fujikuroi (strain CBS 195.34 / IMI 58289 / NRRL A-6831) OX=1279085 GN=fsr4 PE=2 SV=1
GeneID:70149903	476	472.05	466.75	2691.16	2690.78	2688.92	3263.75	3247.02	3261.6	RNA-binding domain-containing protein [Morchella conica CCBAS932]	GO:0003723(RNA binding)	*	*	*	*	KOG0149	Predicted RNA-binding protein SEB4 (RRM superfamily)	sp|Q9LIS2|RBG4_ARATH	Glycine-rich RNA-binding protein 4, mitochondrial OS=Arabidopsis thaliana OX=3702 GN=RBG4 PE=2 SV=1
GeneID:70143262	111.61	107.3	114.43	335.46	328.37	342.51	161.56	168.59	176.12	hypothetical protein P167DRAFT_539966 [Morchella conica CCBAS932]	*	*	*	*	*	*	*	*	*
GeneID:70143660	215.06	212.77	217.87	650.71	653.83	650.44	675.26	663.14	669.36	60S ribosomal protein L20 [Morchella conica CCBAS932]	GO:0003735(structural constituent of ribosome);GO:0005840(ribosome);GO:0006412(translation)	K02882	RP-L18Ae, RPL18A	http://www.genome.jp/dbget-bin/www_bget?ko:K02882	ko03010(Ribosome)	KOG0829	60S ribosomal protein L18A	sp|P0CX23|RL20A_YEAST	60S ribosomal protein L20-A OS=Saccharomyces cerevisiae (strain ATCC 204508 / S288c) OX=559292 GN=RPL20A PE=1 SV=1
GeneID:70143324	112.76	114.71	114.04	431.14	418.23	427.24	483.48	490.14	475.99	class II aldolase/adducin domain-containing protein [Morchella conica CCBAS932]	*	*	*	*	*	KOG3699	Cytoskeletal protein Adducin	sp|Q9P5M9|MUG14_SCHPO	Meiotically up-regulated gene 14 protein OS=Schizosaccharomyces pombe (strain 972 / ATCC 24843) OX=284812 GN=mug14 PE=1 SV=1
GeneID:70145389	125.59	121.66	123.76	393.01	393.64	393.23	389.27	401.25	394.6	putative 60S ribosomal protein L21-B [Morchella conica CCBAS932]	GO:0003735(structural constituent of ribosome);GO:0005840(ribosome);GO:0006412(translation)	K02889	RP-L21e, RPL21	http://www.genome.jp/dbget-bin/www_bget?ko:K02889	ko03010(Ribosome)	KOG1732	60S ribosomal protein L21	sp|Q02753|RL21A_YEAST	60S ribosomal protein L21-A OS=Saccharomyces cerevisiae (strain ATCC 204508 / S288c) OX=559292 GN=RPL21A PE=1 SV=1
GeneID:70146660	241.27	244.86	252.71	93.6	100.36	109.37	405.91	378.41	410.14	hypothetical protein P167DRAFT_553111 [Morchella conica CCBAS932]	*	*	*	*	*	*	*	*	*
GeneID:70148796	73.01	71.81	70.71	194.68	198.83	192.91	322.56	318.04	324.39	hypothetical protein P167DRAFT_580704 [Morchella conica CCBAS932]	GO:0016021(integral component of membrane)	*	*	*	*	*	*	*	*
GeneID:70149514	260.14	266.74	258.36	774.41	760.01	778.05	1247.9	1295.12	1260.46	ribosomal protein 60S [Morchella conica CCBAS932]	GO:0003735(structural constituent of ribosome);GO:0005840(ribosome);GO:0006414(translational elongation)	K02943	RP-LP2, RPLP2	http://www.genome.jp/dbget-bin/www_bget?ko:K02943	ko03010(Ribosome)	KOG3449	60S acidic ribosomal protein P2	sp|P42039|RLA2_DAVTA	60S acidic ribosomal protein P2 OS=Davidiella tassiana OX=29918 GN=CLAH5 PE=1 SV=3
GeneID:70144127	326.56	326.1	326.78	166.68	166.1	167.6	369.65	369.17	368.71	Na(+)/Li(+)-exporting P-type ATPase [Morchella conica CCBAS932]	*	*	*	*	*	KOG0202	Ca2+ transporting ATPase	sp|Q01896|ATN2_YEAST	Sodium transport ATPase 2 OS=Saccharomyces cerevisiae (strain ATCC 204508 / S288c) OX=559292 GN=ENA2 PE=1 SV=1
GeneID:70148258	140.31	140.28	144.2	440.19	450.41	446.58	550.52	558.49	556.43	40S ribosomal protein S8 [Morchella conica CCBAS932]	*	K02995	RP-S8e, RPS8	http://www.genome.jp/dbget-bin/www_bget?ko:K02995	ko03010(Ribosome)	KOG3283	40S ribosomal protein S8	sp|P0CX39|RS8A_YEAST	40S ribosomal protein S8-A OS=Saccharomyces cerevisiae (strain ATCC 204508 / S288c) OX=559292 GN=RPS8A PE=1 SV=1
GeneID:70140604	56.09	60.84	59.68	162.78	161.52	170.91	380.96	366.81	349.59	hypothetical protein L873DRAFT_1207028 [Choiromyces venosus 120613-1]	*	*	*	*	*	*	*	*	*
GeneID:70142095	159.72	149.42	155.1	603.24	584.9	573.96	777.77	756.99	753.03	60S ribosomal protein L44 [Ascobolus immersus RN42]	GO:0003735(structural constituent of ribosome);GO:0005840(ribosome);GO:0006412(translation)	K02929	RP-L44e, RPL44	http://www.genome.jp/dbget-bin/www_bget?ko:K02929	ko03010(Ribosome)	KOG3464	60S ribosomal protein L44	sp|P52809|RL44_CYBJA	60S ribosomal protein L44 OS=Cyberlindnera jadinii OX=4903 GN=RPL44 PE=3 SV=2
GeneID:70143053	1452.55	1452.75	1438.73	679.68	670.02	704.54	536.77	511.92	517.47	histone-fold-containing protein [Morchella conica CCBAS932]	GO:0000786(nucleosome);GO:0003677(DNA binding);GO:0005634(nucleus);GO:0046982(protein heterodimerization activity)	K11252	H2B	http://www.genome.jp/dbget-bin/www_bget?ko:K11252	*	KOG1744	Histone H2B	sp|Q7Z9J4|H2B_AJECA	Histone H2B OS=Ajellomyces capsulatus OX=5037 GN=HTB1 PE=3 SV=3
GeneID:70144187	283.02	300.05	306.49	115.43	117.12	120.24	196.32	196.06	198.57	hypothetical protein P167DRAFT_534557 [Morchella conica CCBAS932]	*	*	*	*	*	*	*	*	*
GeneID:70147326	799.67	806.89	803.48	449.74	450.65	443.82	531.74	534.23	528.56	tubulin-domain-containing protein [Morchella conica CCBAS932]	GO:0003924(GTPase activity);GO:0005200(structural constituent of cytoskeleton);GO:0005525(GTP binding);GO:0005737(cytoplasm);GO:0005874(microtubule);GO:0007017(microtubule-based process)	K07374	TUBA	http://www.genome.jp/dbget-bin/www_bget?ko:K07374	ko04145(Phagosome)	KOG1376	Alpha tubulin	sp|O94128|TBA_ZYMTR	Tubulin alpha chain OS=Zymoseptoria tritici OX=1047171 PE=3 SV=1
GeneID:70149894	45.56	45.42	50.12	244.12	234.86	241.31	1097.91	1076.81	1086.31	hypothetical protein P167DRAFT_576520 [Morchella conica CCBAS932]	*	*	*	*	*	*	*	sp|Q4WCX9|YA280_ASPFU	Uncharacterized protein AFUA_6G02800 OS=Neosartorya fumigata (strain ATCC MYA-4609 / Af293 / CBS 101355 / FGSC A1100) OX=330879 GN=AFUA_6G02800 PE=1 SV=1
GeneID:70147838	934.7	940.91	944.84	3882.36	3868.73	3862.33	5984.89	5959.14	5970.89	nucleoside diphosphate kinase [Morchella conica CCBAS932]	GO:0004550(nucleoside diphosphate kinase activity);GO:0005524(ATP binding);GO:0006183(GTP biosynthetic process);GO:0006228(UTP biosynthetic process);GO:0006241(CTP biosynthetic process)	*	*	*	*	KOG0888	Nucleoside diphosphate kinase	sp|Q7Z8P9|NDK_ASPFU	Nucleoside diphosphate kinase OS=Neosartorya fumigata (strain ATCC MYA-4609 / Af293 / CBS 101355 / FGSC A1100) OX=330879 GN=ndk1 PE=1 SV=1
GeneID:70142454	29.4	30.97	29.2	491.6	490.09	486.78	1528.22	1523.24	1546.74	NAD(P)-binding protein [Morchella conica CCBAS932]	GO:0016491(oxidoreductase activity)	*	*	*	*	KOG0725	Reductases with broad range of substrate specificities	sp|Q7SHI4|SRDC_NEUCR	Short-chain dehydrogenase srdC OS=Neurospora crassa (strain ATCC 24698 / 74-OR23-1A / CBS 708.71 / DSM 1257 / FGSC 987) OX=367110 GN=srdC PE=2 SV=3
GeneID:70141963	58.44	59.79	56.2	219	232.34	224.99	391.76	376.96	384.45	hypothetical protein [Tuber melanosporum Mel28]	*	K17968	TRIAP1, MDM35	http://www.genome.jp/dbget-bin/www_bget?ko:K17968	*	*	*	sp|Q96VG1|YBAI_SCHPO	Uncharacterized protein C119.18 OS=Schizosaccharomyces pombe (strain 972 / ATCC 24843) OX=284812 GN=SPBC119.18 PE=3 SV=1
GeneID:70142846	264.61	259.57	251.97	151.98	156.86	151.93	743.35	736.72	745.7	*	*	*	*	*	*	*	*	*	*
GeneID:70149974	546.03	548.49	547.05	131.6	129.94	131.4	41.59	41.83	40.63	pyranose oxidase [Morchella conica CCBAS932]	GO:0050233(pyranose oxidase activity);GO:0071949(FAD binding)	*	*	*	*	*	*	sp|Q5B2E9|P2OX_EMENI	Pyranose 2-oxidase OS=Emericella nidulans (strain FGSC A4 / ATCC 38163 / CBS 112.46 / NRRL 194 / M139) OX=227321 GN=p2ox PE=3 SV=2
GeneID:70142874	193.11	193.48	196.02	569.57	569.09	575.13	574.38	575.36	561.38	hypothetical protein P167DRAFT_533392 [Morchella conica CCBAS932]	GO:0003735(structural constituent of ribosome);GO:0005840(ribosome);GO:0006412(translation)	K02934	RP-L6e, RPL6	http://www.genome.jp/dbget-bin/www_bget?ko:K02934	ko03010(Ribosome)	KOG1694	60s ribosomal protein L6	sp|Q9FZ76|RL61_ARATH	60S ribosomal protein L6-1 OS=Arabidopsis thaliana OX=3702 GN=RPL6A PE=2 SV=1
GeneID:70146259	1032.65	1025.98	1012.27	152.06	148.07	147.43	103.24	105.55	104.48	hypothetical protein P167DRAFT_551726 [Morchella conica CCBAS932]	*	*	*	*	*	*	*	*	*
GeneID:70139613	187.58	189.91	193.09	66.17	69.37	65.68	97.72	98.59	95.54	hypothetical protein P167DRAFT_540334 [Morchella conica CCBAS932]	*	*	*	*	*	*	*	*	*
GeneID:70147919	86.85	88.89	88.39	235.03	229.45	239.05	325.33	322.76	326.39	hypothetical protein P167DRAFT_549721 [Morchella conica CCBAS932]	*	*	*	*	*	*	*	*	*
GeneID:70147347	367.1	368.79	368.18	880.63	877.56	879.36	295.68	299.16	296.1	putative NRPS-like enzyme [Morchella conica CCBAS932]	GO:0003824(catalytic activity);GO:0031177(phosphopantetheine binding)	*	*	*	*	KOG1221	Acyl-CoA reductase	sp|A0A1B1ZGB5|NPS10_HETAN	Adenylate-forming reductase Nps10 OS=Heterobasidion annosum OX=13563 GN=nps10 PE=2 SV=1
GeneID:70148458	178.05	173.68	173.97	531.9	530.72	525.26	416.47	418.42	410.01	hypothetical protein P167DRAFT_554001 [Morchella conica CCBAS932]	GO:0016021(integral component of membrane)	K07034	K07034	http://www.genome.jp/dbget-bin/www_bget?ko:K07034	*	*	*	sp|Q5B2K4|ACPA_EMENI	Acetate permease A OS=Emericella nidulans (strain FGSC A4 / ATCC 38163 / CBS 112.46 / NRRL 194 / M139) OX=227321 GN=acpA PE=2 SV=1
GeneID:70141044	221.35	230.62	230.1	597.76	588.29	591.63	701.91	698.42	705.93	ribosomal protein S15, eukaryotic/archaeal [Morchella conica CCBAS932]	GO:0003723(RNA binding);GO:0003735(structural constituent of ribosome);GO:0006412(translation);GO:0015935(small ribosomal subunit)	K02958	RP-S15e, RPS15	http://www.genome.jp/dbget-bin/www_bget?ko:K02958	ko03010(Ribosome)	KOG0898	40S ribosomal protein S15	sp|P34737|RS15_PODAS	40S ribosomal protein S15 OS=Podospora anserina OX=2587412 GN=RPS15 PE=3 SV=1
GeneID:70147240	151.18	150.41	154.76	473.05	477.98	472.06	514.9	522.36	514.25	enolase [Morchella conica CCBAS932]	*	K01689	ENO, eno	http://www.genome.jp/dbget-bin/www_bget?ko:K01689	ko03018(RNA degradation);ko00010(Glycolysis / Gluconeogenesis);ko00680(Methane metabolism)	KOG2670	Enolase	sp|Q76KF9|ENO_PENCH	Enolase OS=Penicillium chrysogenum OX=5076 GN=enoA PE=2 SV=1
GeneID:70141918	184.56	183.28	178.74	767.7	775	784.48	1272.62	1263.74	1275.83	translationally-controlled tumor protein [Morchella conica CCBAS932]	*	*	*	*	*	KOG1727	Microtubule-binding protein (translationally controlled tumor protein)	sp|Q6C4G1|TCTP_YARLI	Translationally-controlled tumor protein homolog OS=Yarrowia lipolytica (strain CLIB 122 / E 150) OX=284591 GN=YALI0E27071g PE=3 SV=1
GeneID:70146242	212.36	212.18	215.68	498.75	499.3	503.05	90.3	90.45	92.09	MFS transporter [Morchella conica CCBAS932]	GO:0016021(integral component of membrane);GO:0022857(transmembrane transporter activity)	*	*	*	*	KOG0254	Predicted transporter (major facilitator superfamily)	sp|P49374|HGT1_KLULA	High-affinity glucose transporter OS=Kluyveromyces lactis (strain ATCC 8585 / CBS 2359 / DSM 70799 / NBRC 1267 / NRRL Y-1140 / WM37) OX=284590 GN=HGT1 PE=3 SV=1
GeneID:70145228	196.08	192.92	181.54	506.93	492.29	492.87	465.26	455.93	468.36	hypothetical protein P167DRAFT_515635 [Morchella conica CCBAS932]	GO:0000462(maturation of SSU-rRNA from tricistronic rRNA transcript );GO:0003735(structural constituent of ribosome);GO:0006412(translation);GO:0022627(cytosolic small ribosomal subunit);GO:0070181(small ribosomal subunit rRNA binding)	K02953	RP-S13e, RPS13	http://www.genome.jp/dbget-bin/www_bget?ko:K02953	ko03010(Ribosome)	KOG0400	40S ribosomal protein S13	sp|P33192|RS13_CANMA	40S ribosomal protein S13 OS=Candida maltosa OX=5479 GN=RPS13 PE=3 SV=2
GeneID:70147345	224.41	228.01	224.56	94.16	95.13	93.76	281.18	282.39	278.54	chaperonin GroL [Morchella conica CCBAS932]	GO:0005524(ATP binding);GO:0042026(protein refolding)	K04077	groEL, HSPD1	http://www.genome.jp/dbget-bin/www_bget?ko:K04077	ko03018(RNA degradation)	KOG0356	Mitochondrial chaperonin, Cpn60/Hsp60p	sp|Q5B041|HSP60_EMENI	Heat shock protein 60 OS=Emericella nidulans (strain FGSC A4 / ATCC 38163 / CBS 112.46 / NRRL 194 / M139) OX=227321 GN=hsp60 PE=1 SV=1
GeneID:70141008	183.49	178.65	186.11	600.95	595	591.02	640.84	646.76	661.19	ribosomal protein L6 [Morchella conica CCBAS932]	GO:0003735(structural constituent of ribosome);GO:0005840(ribosome);GO:0006412(translation);GO:0019843(rRNA binding)	K02940	RP-L9e, RPL9	http://www.genome.jp/dbget-bin/www_bget?ko:K02940	ko03010(Ribosome)	KOG3255	60S ribosomal protein L9	sp|P51401|RL9B_YEAST	60S ribosomal protein L9-B OS=Saccharomyces cerevisiae (strain ATCC 204508 / S288c) OX=559292 GN=RPL9B PE=1 SV=1
GeneID:70149896	93.95	100.88	98.83	340.87	337.63	333.6	403.98	400.63	408.44	hypothetical protein P167DRAFT_491513 [Morchella conica CCBAS932]	*	*	*	*	*	*	*	*	*
GeneID:70144857	53.96	57.79	54.27	314.12	322.21	323.37	476.73	472.85	466.72	triosephosphate isomerase [Morchella conica CCBAS932]	*	K01803	TPI, tpiA	http://www.genome.jp/dbget-bin/www_bget?ko:K01803	ko00051(Fructose and mannose metabolism);ko00010(Glycolysis / Gluconeogenesis);ko00562(Inositol phosphate metabolism)	KOG1643	Triosephosphate isomerase	sp|Q96VN5|TPIS_PARBA	Triosephosphate isomerase OS=Paracoccidioides lutzii (strain ATCC MYA-826 / Pb01) OX=502779 GN=TPI1 PE=1 SV=3
GeneID:70147451	1954.18	1958.17	1966.19	6470.61	6492.38	6479.4	7495.4	7490.16	7517.62	elongation factor-1a [Tuber borchii]	GO:0003746(translation elongation factor activity);GO:0003924(GTPase activity);GO:0005525(GTP binding)	K03231	EEF1A	http://www.genome.jp/dbget-bin/www_bget?ko:K03231	ko03013(RNA transport)	KOG0052	Translation elongation factor EF-1 alpha/Tu	sp|Q00251|EF1A_AURPU	Elongation factor 1-alpha OS=Aureobasidium pullulans OX=5580 GN=TEF1 PE=3 SV=1
GeneID:70141120	86.64	86.37	89.63	332.92	332.98	326.17	429.35	432.07	444.24	nascent polypeptide-associated complex, alpha subunit [Morchella conica CCBAS932]	*	K03626	EGD2, NACA	http://www.genome.jp/dbget-bin/www_bget?ko:K03626	*	KOG2239	Transcription factor containing NAC and TS-N domains	sp|Q5AYK0|NACA_EMENI	Nascent polypeptide-associated complex subunit alpha OS=Emericella nidulans (strain FGSC A4 / ATCC 38163 / CBS 112.46 / NRRL 194 / M139) OX=227321 GN=egd2 PE=3 SV=1
GeneID:70142854	348.99	356.81	348.85	1502.22	1507.97	1531.89	1841.16	1856.1	1885.78	ubiquitin-40S ribosomal protein S27a [Morchella conica CCBAS932]	GO:0003735(structural constituent of ribosome);GO:0005840(ribosome);GO:0006412(translation)	K02977	RP-S27Ae, RPS27A	http://www.genome.jp/dbget-bin/www_bget?ko:K02977	ko04120(Ubiquitin mediated proteolysis);ko03010(Ribosome)	KOG0004	Ubiquitin/40S ribosomal protein S27a fusion	sp|P14799|RS27A_NEUCR	Ubiquitin-40S ribosomal protein S27a OS=Neurospora crassa (strain ATCC 24698 / 74-OR23-1A / CBS 708.71 / DSM 1257 / FGSC 987) OX=367110 GN=ubi::crp-6 PE=1 SV=4
GeneID:70145252	423.46	432.89	424.03	163.94	162.91	163.41	493.7	496.22	486.87	hypothetical protein P167DRAFT_531549 [Morchella conica CCBAS932]	GO:0001671(ATPase activator activity);GO:0051087(chaperone binding);GO:0051879(Hsp90 protein binding)	*	*	*	*	KOG2936	Uncharacterized conserved protein	sp|Q9P782|YNY8_SCHPO	Uncharacterized protein C1711.08 OS=Schizosaccharomyces pombe (strain 972 / ATCC 24843) OX=284812 GN=SPBC1711.08 PE=2 SV=1
GeneID:70144755	104.3	103.11	104.12	382.71	382.55	386.39	580.33	588.12	585.68	eEF1-gamma domain-containing protein [Morchella conica CCBAS932]	*	K03233	EEF1G	http://www.genome.jp/dbget-bin/www_bget?ko:K03233	*	KOG1627	Translation elongation factor EF-1 gamma	sp|P36008|EF1G2_YEAST	Elongation factor 1-gamma 2 OS=Saccharomyces cerevisiae (strain ATCC 204508 / S288c) OX=559292 GN=TEF4 PE=1 SV=1
GeneID:70148494	417.45	406.26	416.11	162.53	168.55	165.31	137.08	139.91	134.64	hypothetical protein P167DRAFT_536732 [Morchella conica CCBAS932]	GO:0016021(integral component of membrane)	*	*	*	*	*	*	*	*
GeneID:70142910	61.08	61.54	66.96	394.42	398.29	399.95	261.6	261.45	252.01	HIT-like protein [Morchella conica CCBAS932]	GO:0003824(catalytic activity)	*	*	*	*	KOG3379	Diadenosine polyphosphate hydrolase and related proteins of the histidine triad (HIT) family	sp|Q04344|HNT1_YEAST	Hit family protein 1 OS=Saccharomyces cerevisiae (strain ATCC 204508 / S288c) OX=559292 GN=HNT1 PE=1 SV=2
GeneID:70149601	293.83	290.62	280.45	1056.29	1065.54	1076.4	1201.71	1251.41	1228.94	ribosomal protein L36e [Morchella conica CCBAS932]	GO:0003735(structural constituent of ribosome);GO:0005840(ribosome);GO:0006412(translation)	K02920	RP-L36e, RPL36	http://www.genome.jp/dbget-bin/www_bget?ko:K02920	ko03010(Ribosome)	KOG3452	60S ribosomal protein L36	sp|Q9HFR7|RL36_TRIHM	60S ribosomal protein L36 OS=Trichoderma hamatum OX=49224 GN=rpl36 PE=3 SV=1
GeneID:70148179	78.53	76.12	73.47	704.58	708.7	699.94	1594.06	1593.25	1603.9	GroES-like protein [Morchella conica CCBAS932]	GO:0008270(zinc ion binding);GO:0016491(oxidoreductase activity)	K17818	ARD1	http://www.genome.jp/dbget-bin/www_bget?ko:K17818	ko00040(Pentose and glucuronate interconversions)	KOG0024	Sorbitol dehydrogenase	sp|Q4R0J7|ARD1_UROFA	D-arabinitol dehydrogenase 1 OS=Uromyces fabae OX=55588 GN=ARD1 PE=1 SV=1
GeneID:70150318	607.25	684.26	700.65	105.5	115.52	110.12	77.57	85.03	100.63	hypothetical protein P167DRAFT_579790 [Morchella conica CCBAS932]	*	*	*	*	*	*	*	*	*
GeneID:70139265	1906.42	2003.68	1937.5	4646.55	4774.68	4769.89	3533.9	3422.24	3554.4	peptidase inhibitor I9 [Morchella conica CCBAS932]	*	*	*	*	*	*	*	sp|P0CT04|IPB2_YEAST	Protease B inhibitor 2 OS=Saccharomyces cerevisiae (strain ATCC 204508 / S288c) OX=559292 GN=PBI2 PE=1 SV=1
GeneID:70146570	235.08	241.57	233.19	599.05	596.17	600.03	724.17	729.84	745.11	ribosomal protein L28e [Morchella conica CCBAS932]	GO:0003735(structural constituent of ribosome);GO:0005840(ribosome);GO:0006412(translation)	K02903	RP-L28e, RPL28	http://www.genome.jp/dbget-bin/www_bget?ko:K02903	ko03010(Ribosome)	KOG3412	60S ribosomal protein L28	sp|O14069|RL28E_SCHPO	Probable 60S ribosomal protein L28e OS=Schizosaccharomyces pombe (strain 972 / ATCC 24843) OX=284812 GN=rpl44 PE=1 SV=1
GeneID:70139014	119.33	117.81	115.92	354.58	352.24	352	355.75	354.38	360.42	mitogen-activated protein kinase HOG1 [Morchella conica CCBAS932]	*	K04441	P38	http://www.genome.jp/dbget-bin/www_bget?ko:K04441	ko04139(Mitophagy - yeast);ko04011(MAPK signaling pathway - yeast)	KOG0660	Mitogen-activated protein kinase	sp|Q0U4L8|HOG1_PHANO	Mitogen-activated protein kinase HOG1 OS=Phaeosphaeria nodorum (strain SN15 / ATCC MYA-4574 / FGSC 10173) OX=321614 GN=HOG1 PE=3 SV=2
novel.7455	61.07	60.25	58.57	320.09	305.33	303.93	434.31	437.16	430.85	hypothetical protein P167DRAFT_538841 [Morchella conica CCBAS932]	*	*	*	*	*	*	*	*	*
GeneID:70138891	145.18	147.53	144.07	607.87	610.3	605.43	98.49	99.7	100.03	NAD(P)-binding protein [Morchella conica CCBAS932]	*	K00059	fabG	http://www.genome.jp/dbget-bin/www_bget?ko:K00059	ko00061(Fatty acid biosynthesis);ko00780(Biotin metabolism)	KOG0725	Reductases with broad range of substrate specificities	sp|A0A411PQN6|AGN6_PAEDI	Short chain dehydrogenase AgnL6 OS=Paecilomyces divaricatus OX=644132 GN=AgnL6 PE=3 SV=1
GeneID:70148488	150.08	147.86	138.76	428.6	421.72	432.16	466.02	462.74	459.02	hypothetical protein P167DRAFT_524396 [Morchella conica CCBAS932]	GO:0003735(structural constituent of ribosome);GO:0005840(ribosome);GO:0006412(translation)	K02949	RP-S11e, RPS11	http://www.genome.jp/dbget-bin/www_bget?ko:K02949	ko03010(Ribosome)	KOG1728	40S ribosomal protein S11	sp|P0CX47|RS11A_YEAST	40S ribosomal protein S11-A OS=Saccharomyces cerevisiae (strain ATCC 204508 / S288c) OX=559292 GN=RPS11A PE=1 SV=1
GeneID:70143209	374.64	379.05	379.28	1154.31	1135.98	1140.16	293.24	291.96	291.63	mitochondrial carrier [Morchella conica CCBAS932]	GO:0016021(integral component of membrane)	K15102	SLC25A3, PHC, PIC	http://www.genome.jp/dbget-bin/www_bget?ko:K15102	*	KOG0767	Mitochondrial phosphate carrier protein	sp|Q9P7V8|MPCP_SCHPO	Probable mitochondrial phosphate carrier protein OS=Schizosaccharomyces pombe (strain 972 / ATCC 24843) OX=284812 GN=SPBC1703.13c PE=3 SV=1
GeneID:70139418	71.59	74.56	73.86	295.13	296.11	296.52	443.92	446.36	440.76	peptidase M18, aminopeptidase I [Morchella conica CCBAS932]	GO:0004177(aminopeptidase activity);GO:0008237(metallopeptidase activity);GO:0008270(zinc ion binding)	K01267	DNPEP	http://www.genome.jp/dbget-bin/www_bget?ko:K01267	*	KOG2596	Aminopeptidase I zinc metalloprotease (M18)	sp|Q2UPZ7|DNPEP_ASPOR	Aspartyl aminopeptidase OS=Aspergillus oryzae (strain ATCC 42149 / RIB 40) OX=510516 GN=dapA PE=1 SV=1
GeneID:70144734	223.81	220.92	225.04	653.56	634.12	645.15	634.77	632.65	636.65	40S ribosomal protein S1 [Tuber melanosporum Mel28]	GO:0003735(structural constituent of ribosome);GO:0006412(translation);GO:0022627(cytosolic small ribosomal subunit)	K02984	RP-S3Ae, RPS3A	http://www.genome.jp/dbget-bin/www_bget?ko:K02984	ko03010(Ribosome)	KOG1628	40S ribosomal protein S3A	sp|A6RZS5|RS3A_BOTFB	40S ribosomal protein S1 OS=Botryotinia fuckeliana (strain B05.10) OX=332648 GN=rps1 PE=3 SV=1
GeneID:70145875	120.87	121.15	116.13	305.98	310.07	298.12	288.52	292.44	292.57	DUF427 domain protein [Morchella conica CCBAS932]	*	*	*	*	*	*	*	*	*
GeneID:70142323	399.41	398.49	395.9	3316.64	3270.85	3312.77	9612.65	9656.24	9623.41	hypothetical protein P167DRAFT_537398 [Morchella conica CCBAS932]	*	*	*	*	*	*	*	*	*
GeneID:70147170	176.95	184.15	173.24	668.15	684.31	637.88	681.11	689.78	667.4	hypothetical protein P167DRAFT_536967 [Morchella conica CCBAS932]	GO:0003735(structural constituent of ribosome);GO:0005840(ribosome);GO:0006412(translation);GO:0019843(rRNA binding);GO:0046872(metal ion binding)	K02922	RP-L37e, RPL37	http://www.genome.jp/dbget-bin/www_bget?ko:K02922	ko03010(Ribosome)	KOG3475	60S ribosomal protein L37	sp|Q9C0T1|RL37_EMENI	60S ribosomal protein L37 OS=Emericella nidulans (strain FGSC A4 / ATCC 38163 / CBS 112.46 / NRRL 194 / M139) OX=227321 GN=rpl37 PE=3 SV=1
GeneID:70149277	27.21	30.15	30.88	567.97	567.9	581.05	3507.35	3505.21	3468.92	*	*	*	*	*	*	*	*	*	*
GeneID:70149875	102.91	102.34	101.66	251.2	256.52	247.38	265.59	258.57	264	Pkinase-domain-containing protein [Morchella conica CCBAS932]	GO:0004674(protein serine/threonine kinase activity);GO:0005524(ATP binding)	K08794	CAMK1	http://www.genome.jp/dbget-bin/www_bget?ko:K08794	*	KOG0032	Ca2+/calmodulin-dependent protein kinase, EF-Hand protein superfamily	sp|Q00771|KCC1A_EMENI	Calcium/calmodulin-dependent protein kinase cmkA OS=Emericella nidulans (strain FGSC A4 / ATCC 38163 / CBS 112.46 / NRRL 194 / M139) OX=227321 GN=cmkA PE=1 SV=2
GeneID:70149111	198.71	201.93	203	104.53	103.38	106.28	277.04	275.29	274.71	peptidyl-prolyl cis-trans isomerase [Morchella conica CCBAS932]	*	K05864	PPID, CYPD	http://www.genome.jp/dbget-bin/www_bget?ko:K05864	*	KOG0865	Cyclophilin type peptidyl-prolyl cis-trans isomerase	sp|Q9P3X9|PPID_NEUCR	41 kDa peptidyl-prolyl cis-trans isomerase OS=Neurospora crassa (strain ATCC 24698 / 74-OR23-1A / CBS 708.71 / DSM 1257 / FGSC 987) OX=367110 GN=cyp41 PE=1 SV=1
GeneID:70147700	343.81	339.41	342	1107.83	1111.37	1127.19	1628.53	1625.64	1608.03	superoxide dismutase [Morchella conica CCBAS932]	GO:0004784(superoxide dismutase activity);GO:0005623(cell);GO:0006882(cellular zinc ion homeostasis);GO:0045454(cell redox homeostasis);GO:0046872(metal ion binding)	K04565	SOD1	http://www.genome.jp/dbget-bin/www_bget?ko:K04565	ko04146(Peroxisome)	KOG0441	Cu2+/Zn2+ superoxide dismutase SOD1	sp|Q8J0N2|SODC_CORMI	Superoxide dismutase [Cu-Zn] OS=Cordyceps militaris OX=73501 GN=SOD1 PE=2 SV=3
GeneID:70145855	93.82	95.47	98.09	418.97	414.03	420.3	129.72	133.86	130.03	FAD/NAD(P)-binding domain-containing protein [Morchella conica CCBAS932]	GO:0071949(FAD binding)	*	*	*	*	*	*	sp|J4VWM7|OPS4_BEAB2	FAD-dependent monooxygenase OpS4 OS=Beauveria bassiana (strain ARSEF 2860) OX=655819 GN=OpS4 PE=1 SV=1
GeneID:70147226	184.58	183.98	187.57	592.14	593.54	593.78	594.92	586.27	581.09	60S ribosomal protein L11 [Morchella conica CCBAS932]	GO:0003735(structural constituent of ribosome);GO:0005840(ribosome);GO:0006412(translation)	K02868	RP-L11e, RPL11	http://www.genome.jp/dbget-bin/www_bget?ko:K02868	ko03010(Ribosome)	KOG0397	60S ribosomal protein L11	sp|Q7RVN0|RL11_NEUCR	60S ribosomal protein L11 OS=Neurospora crassa (strain ATCC 24698 / 74-OR23-1A / CBS 708.71 / DSM 1257 / FGSC 987) OX=367110 GN=rpl-11 PE=3 SV=2
GeneID:70143521	299.6	304.55	300.73	1130.69	1101.45	1078.61	1258.63	1222.96	1241.39	ribosomal protein L37ae [Tuber magnatum]	GO:0003735(structural constituent of ribosome);GO:0005840(ribosome);GO:0006412(translation)	K02921	RP-L37Ae, RPL37A	http://www.genome.jp/dbget-bin/www_bget?ko:K02921	ko03010(Ribosome)	KOG0402	60S ribosomal protein L37	sp|Q9VMU4|RL37A_DROME	60S ribosomal protein L37a OS=Drosophila melanogaster OX=7227 GN=RpL37A PE=1 SV=3
GeneID:70144937	152.48	173.07	151.41	424.32	419.32	390.38	569.83	488.08	504.1	ribosomal protein S28e [Morchella conica CCBAS932]	GO:0003735(structural constituent of ribosome);GO:0005840(ribosome);GO:0006412(translation)	K02979	RP-S28e, RPS28	http://www.genome.jp/dbget-bin/www_bget?ko:K02979	ko03010(Ribosome)	KOG3502	40S ribosomal protein S28	sp|P0CT79|RS28A_SCHPO	40S ribosomal protein S28-A OS=Schizosaccharomyces pombe (strain 972 / ATCC 24843) OX=284812 GN=rps2801 PE=3 SV=1
GeneID:70139409	147.56	150.21	143.12	418.12	419.68	412.92	514.62	523.24	522.43	60S ribosomal protein L22 [Morchella conica CCBAS932]	*	K02891	RP-L22e, RPL22	http://www.genome.jp/dbget-bin/www_bget?ko:K02891	ko03010(Ribosome)	KOG3434	60S ribosomal protein L22	sp|Q09668|RL22_SCHPO	60S ribosomal protein L22 OS=Schizosaccharomyces pombe (strain 972 / ATCC 24843) OX=284812 GN=rpl22 PE=1 SV=3
novel.529	62.78	65.96	64.95	205.03	201.6	201.42	330.73	323.17	324.25	hypothetical protein P167DRAFT_481347 [Morchella conica CCBAS932]	GO:0003735(structural constituent of ribosome);GO:0005840(ribosome);GO:0006412(translation)	K02905	RP-L29e, RPL29	http://www.genome.jp/dbget-bin/www_bget?ko:K02905	ko03010(Ribosome)	KOG3504	60S ribosomal protein L29	sp|P05747|RL29_YEAST	60S ribosomal protein L29 OS=Saccharomyces cerevisiae (strain ATCC 204508 / S288c) OX=559292 GN=RPL29 PE=1 SV=3
novel.7950	183.07	180.86	176.94	100.82	98.97	97.87	116.84	120.75	117.94	hypothetical protein P167DRAFT_575325 [Morchella conica CCBAS932]	*	*	*	*	*	*	*	*	*
GeneID:70140417	128.48	138.36	130.31	532.07	534.63	537.12	639.56	659.93	651.82	ribosomal protein L34e [Morchella conica CCBAS932]	GO:0003735(structural constituent of ribosome);GO:0005840(ribosome);GO:0006412(translation)	K02915	RP-L34e, RPL34	http://www.genome.jp/dbget-bin/www_bget?ko:K02915	ko03010(Ribosome)	KOG1790	60s ribosomal protein L34	sp|P40525|RL34B_YEAST	60S ribosomal protein L34-B OS=Saccharomyces cerevisiae (strain ATCC 204508 / S288c) OX=559292 GN=RPL34B PE=1 SV=1
GeneID:70138964	237.13	249.02	253.92	1203.47	1200.09	1202.93	1623.7	1600.35	1605	translation initiation factor eIF-5A [Morchella conica CCBAS932]	GO:0003743(translation initiation factor activity);GO:0003746(translation elongation factor activity);GO:0006452(translational frameshifting);GO:0043022(ribosome binding);GO:0045901(positive regulation of translational elongation);GO:0045905(positive regulation of translational termination)	K03263	EIF5A	http://www.genome.jp/dbget-bin/www_bget?ko:K03263	*	KOG3271	Translation initiation factor 5A (eIF-5A)	sp|P38672|IF5A_NEUCR	Eukaryotic translation initiation factor 5A OS=Neurospora crassa (strain ATCC 24698 / 74-OR23-1A / CBS 708.71 / DSM 1257 / FGSC 987) OX=367110 GN=tif-51 PE=2 SV=2
GeneID:70143516	158.19	152.67	160.77	88.35	90.59	80.18	278.07	275.32	287.28	U-box-domain-containing protein [Morchella conica CCBAS932]	GO:0004842(ubiquitin-protein transferase activity)	K00254	DHODH, pyrD	http://www.genome.jp/dbget-bin/www_bget?ko:K00254	ko00240(Pyrimidine metabolism)	KOG0548	Molecular co-chaperone STI1	sp|Q9WUD1|CHIP_MOUSE	STIP1 homology and U box-containing protein 1 OS=Mus musculus OX=10090 GN=Stub1 PE=1 SV=1
GeneID:70144113	291.07	290.39	306.58	978.28	986.43	947.66	1149.22	1178.88	1151.33	ribosomal protein L32e, partial [Morchella conica CCBAS932]	GO:0003735(structural constituent of ribosome);GO:0005840(ribosome);GO:0006412(translation)	K02912	RP-L32e, RPL32	http://www.genome.jp/dbget-bin/www_bget?ko:K02912	ko03010(Ribosome)	KOG0878	60S ribosomal protein L32	sp|Q7RXY1|RL32_NEUCR	60S ribosomal protein L32 OS=Neurospora crassa (strain ATCC 24698 / 74-OR23-1A / CBS 708.71 / DSM 1257 / FGSC 987) OX=367110 GN=crp-63 PE=3 SV=1
GeneID:70139408	1618.15	1612.19	1618.29	834.92	833.7	829.19	2223.23	2207.44	2218.4	heat shock protein 82 [Morchella conica CCBAS932]	GO:0005524(ATP binding);GO:0016887(ATPase activity);GO:0051082(unfolded protein binding);GO:0061077(chaperone-mediated protein folding);GO:0070924	K04079	htpG, HSP90A	http://www.genome.jp/dbget-bin/www_bget?ko:K04079	ko04141(Protein processing in endoplasmic reticulum)	KOG0019	Molecular chaperone (HSP90 family)	sp|O43109|HSP90_PODAS	Heat shock protein 90 homolog OS=Podospora anserina OX=2587412 GN=MOD-E PE=3 SV=1
GeneID:70149625	247.93	249.2	253.93	637.67	602.05	650.49	815.59	852.12	826.02	hypothetical protein P167DRAFT_571404 [Morchella conica CCBAS932]	*	*	*	*	*	*	*	*	*
GeneID:70147321	69.93	69.01	70.94	359.2	351.86	354.52	134.5	138.92	132.56	hypothetical protein P167DRAFT_562939 [Morchella conica CCBAS932]	*	*	*	*	*	*	*	*	*
GeneID:70140507	187.59	179.41	183.71	533.41	535.85	524.98	646.32	655.65	646.71	mitochondrial dicarboxylate carrier protein [Morchella conica CCBAS932]	GO:0003684(damaged DNA binding);GO:0005634(nucleus);GO:0006289(nucleotide-excision repair);GO:0016021(integral component of membrane)	K10838	XPC	http://www.genome.jp/dbget-bin/www_bget?ko:K10838	ko03420(Nucleotide excision repair)	KOG0759	Mitochondrial oxoglutarate/malate carrier proteins	sp|P0C582|M2OM_NEUCR	Putative mitochondrial 2-oxoglutarate/malate carrier protein OS=Neurospora crassa (strain ATCC 24698 / 74-OR23-1A / CBS 708.71 / DSM 1257 / FGSC 987) OX=367110 GN=mic-33 PE=3 SV=1
GeneID:70142903	129.8	132.56	134.76	341.79	346.48	350.12	450.19	455.29	460.38	ribosomal protein S2 [Morchella conica CCBAS932]	GO:0000028(ribosomal small subunit assembly);GO:0003735(structural constituent of ribosome);GO:0006412(translation);GO:0022627(cytosolic small ribosomal subunit)	K02998	RP-SAe, RPSA	http://www.genome.jp/dbget-bin/www_bget?ko:K02998	ko03010(Ribosome)	KOG0830	40S ribosomal protein SA (P40)/Laminin receptor 1	sp|A1D695|RSSA_NEOFI	40S ribosomal protein S0 OS=Neosartorya fischeri (strain ATCC 1020 / DSM 3700 / CBS 544.65 / FGSC A1164 / JCM 1740 / NRRL 181 / WB 181) OX=331117 GN=rps0 PE=3 SV=1
GeneID:70138747	145.15	139.82	144.84	403.82	408.12	411.97	305.01	307.33	302.45	hypothetical protein P167DRAFT_526614 [Morchella conica CCBAS932]	*	*	*	*	*	*	*	*	*
GeneID:70149607	144.05	141.05	144.06	392.61	390.07	403.34	423.62	422.52	418.6	ribosomal protein L13 [Morchella conica CCBAS932]	GO:0003735(structural constituent of ribosome);GO:0006412(translation);GO:0015934(large ribosomal subunit)	K02872	RP-L13Ae, RPL13A	http://www.genome.jp/dbget-bin/www_bget?ko:K02872	ko03010(Ribosome)	KOG3204	60S ribosomal protein L13a	sp|Q9P720|RL16_NEUCR	60S ribosomal protein L16 OS=Neurospora crassa (strain ATCC 24698 / 74-OR23-1A / CBS 708.71 / DSM 1257 / FGSC 987) OX=367110 GN=crp-46 PE=3 SV=1
GeneID:70150085	137.37	138.6	138.48	378.54	382.07	374.62	69.96	70.97	70.9	MFS general substrate transporter [Morchella conica CCBAS932]	*	*	*	*	*	*	*	sp|Q5AUY2|DBAD_EMENI	MFS-type transporter dbaD OS=Emericella nidulans (strain FGSC A4 / ATCC 38163 / CBS 112.46 / NRRL 194 / M139) OX=227321 GN=dbaD PE=2 SV=1
GeneID:70147443	106.39	103.93	103.72	396.63	401.12	399.19	523.71	516.25	524.12	hypothetical protein P167DRAFT_555837 [Morchella conica CCBAS932]	GO:0003723(RNA binding)	K13199	SERBP1	http://www.genome.jp/dbget-bin/www_bget?ko:K13199	*	*	*	sp|P39015|STM1_YEAST	Suppressor protein STM1 OS=Saccharomyces cerevisiae (strain ATCC 204508 / S288c) OX=559292 GN=STM1 PE=1 SV=3
GeneID:70145322	289.71	230.76	181.69	650.62	565.59	632.05	1139.65	1100.41	1158.55	*	*	*	*	*	*	*	*	*	*
GeneID:70140338	113.9	113.81	114.75	358.29	349.71	354.78	223.64	223.04	224.94	catalase isozyme P [Morchella conica CCBAS932]	GO:0004096(catalase activity);GO:0020037(heme binding);GO:0042744(hydrogen peroxide catabolic process);GO:0046872(metal ion binding);GO:0061692(cellular detoxification of hydrogen peroxide)	K03781	katE, CAT, catB, srpA	http://www.genome.jp/dbget-bin/www_bget?ko:K03781	ko04146(Peroxisome);ko04011(MAPK signaling pathway - yeast);ko00380(Tryptophan metabolism);ko00630(Glyoxylate and dicarboxylate metabolism)	KOG0047	Catalase	sp|P55306|CATA_SCHPO	Catalase OS=Schizosaccharomyces pombe (strain 972 / ATCC 24843) OX=284812 GN=cta1 PE=1 SV=1
GeneID:70150093	142.34	133.22	140.85	1202.77	1217.91	1227.82	114.82	117.6	116.03	hypothetical protein P167DRAFT_138381 [Morchella conica CCBAS932]	*	*	*	*	*	*	*	*	*
GeneID:70140430	86.77	89.13	86.89	223.16	224.52	226.98	295.59	298.66	293.57	MFS general substrate transporter [Morchella conica CCBAS932]	GO:0016021(integral component of membrane);GO:0022857(transmembrane transporter activity)	*	*	*	*	*	*	sp|Q0CJ61|ATB_ASPTN	Efflux pump atB OS=Aspergillus terreus (strain NIH 2624 / FGSC A1156) OX=341663 GN=atB PE=3 SV=1
GeneID:70144063	182.36	186.68	179.07	488.22	489.7	490.22	584.81	599.39	590.24	hypothetical protein P167DRAFT_495127 [Morchella conica CCBAS932]	*	K09780	K09780	http://www.genome.jp/dbget-bin/www_bget?ko:K09780	*	*	*	sp|Q5AUZ7|ATNB_EMENI	Aspercryptin biosynthesis cluster protein B OS=Emericella nidulans (strain FGSC A4 / ATCC 38163 / CBS 112.46 / NRRL 194 / M139) OX=227321 GN=atnB PE=2 SV=1
GeneID:70149685	824.84	827.64	835.03	114.36	113.34	116.12	134.45	126.76	135.66	hypothetical protein P167DRAFT_608764 [Morchella conica CCBAS932]	*	*	*	*	*	*	*	*	*
GeneID:70144250	64.89	72.82	67.44	524.16	541.65	519.99	320.67	336.38	330.68	DUF636 domain-containing protein [Morchella conica CCBAS932]	*	*	*	*	*	*	*	sp|E1VBT6|GFAL_HALED	Putative glutathione-dependent formaldehyde-activating enzyme OS=Halomonas elongata (strain ATCC 33173 / DSM 2581 / NBRC 15536 / NCIMB 2198 / 1H9) OX=768066 GN=HELO_2322 PE=3 SV=1
GeneID:70147022	191.84	191.7	188.72	545.19	541.19	545.93	636.44	647.54	649.4	MCM-domain-containing protein [Morchella conica CCBAS932]	GO:0000727(double-strand break repair via break-induced replication);GO:0003682(chromatin binding);GO:0003688(DNA replication origin binding);GO:0003697(single-stranded DNA binding);GO:0003723(RNA binding);GO:0003735(structural constituent of ribosome);GO:0005524(ATP binding);GO:0005656(nuclear pre-replicative complex);GO:0005737(cytoplasm);GO:0006267(pre-replicative complex assembly involved in …	K02885	RP-L19e, RPL19	http://www.genome.jp/dbget-bin/www_bget?ko:K02885	ko03010(Ribosome)	KOG0478	DNA replication licensing factor, MCM4 component	sp|P29469|MCM2_YEAST	DNA replication licensing factor MCM2 OS=Saccharomyces cerevisiae (strain ATCC 204508 / S288c) OX=559292 GN=MCM2 PE=1 SV=2
GeneID:70149569	434.06	446.94	437.62	1402.77	1392.55	1408.34	517.76	524.06	512.28	class I glutamine amidotransferase-like protein [Morchella conica CCBAS932]	*	*	*	*	*	*	*	sp|Q8G9F9|INHA_PSEPU	Isonitrile hydratase OS=Pseudomonas putida OX=303 GN=inhA PE=1 SV=1
GeneID:70147761	3478.23	3450.64	3487.72	112.66	116.51	110.78	795.45	799.55	808.43	HSP20-like chaperone [Morchella conica CCBAS932]	*	*	*	*	*	*	*	sp|P40920|HSP30_EMENI	30 kDa heat shock protein OS=Emericella nidulans (strain FGSC A4 / ATCC 38163 / CBS 112.46 / NRRL 194 / M139) OX=227321 GN=hsp30 PE=2 SV=1
GeneID:70144119	105.08	108.2	107.68	287.43	281.47	282.6	401.43	404.42	399.17	hypothetical protein P167DRAFT_534481 [Morchella conica CCBAS932]	GO:0003861(3-isopropylmalate dehydratase activity);GO:0009098(leucine biosynthetic process);GO:0009316(3-isopropylmalate dehydratase complex);GO:0051539(4 iron, 4 sulfur cluster binding)	K01702	LEU1	http://www.genome.jp/dbget-bin/www_bget?ko:K01702	ko00290(Valine, leucine and isoleucine biosynthesis)	KOG0453	Aconitase/homoaconitase (aconitase superfamily)	sp|P55251|LEUC_RHIPU	3-isopropylmalate dehydratase OS=Rhizomucor pusillus OX=4840 GN=LEUA PE=3 SV=1
GeneID:70139004	133.03	131.93	135.05	531.05	532.65	534.6	498.68	500.37	506.78	hypothetical protein P167DRAFT_574920 [Morchella conica CCBAS932]	*	*	*	*	*	*	*	*	*
GeneID:70149749	123.5	128	125.64	378.79	384.05	378.79	655.56	653	656.33	MFS general substrate transporter [Morchella conica CCBAS932]	GO:0016021(integral component of membrane);GO:0055085(transmembrane transport)	*	*	*	*	*	*	sp|Q9URX1|YLX5_SCHPO	UNC93-like protein C922.05c OS=Schizosaccharomyces pombe (strain 972 / ATCC 24843) OX=284812 GN=SPAC922.05c PE=3 SV=1
GeneID:70147212	95.03	89.22	93.3	231.94	238.67	233.54	163.36	162.6	165.33	DUF962-domain-containing protein [Morchella conica CCBAS932]	*	*	*	*	*	KOG3292	Predicted membrane protein	sp|P25338|MPO1_YEAST	2-hydroxy-palmitic acid dioxygenase MPO1 OS=Saccharomyces cerevisiae (strain ATCC 204508 / S288c) OX=559292 GN=MPO1 PE=1 SV=2
GeneID:70143832	2055.67	2054.51	2067.71	59.47	60.7	61.39	47.6	47.75	48.44	*	*	*	*	*	*	*	*	*	*
GeneID:70146300	212.28	213.77	211.8	644.3	643.73	637.82	805.17	798.56	799.52	60S acidic ribosomal protein P0 [Morchella conica CCBAS932]	GO:0000027(ribosomal large subunit assembly);GO:0002181(cytoplasmic translation);GO:0003735(structural constituent of ribosome);GO:0022625(cytosolic large ribosomal subunit);GO:0070180(large ribosomal subunit rRNA binding)	K02941	RP-LP0, RPLP0	http://www.genome.jp/dbget-bin/www_bget?ko:K02941	ko03010(Ribosome)	KOG0815	60S acidic ribosomal protein P0	sp|Q9C3Z6|RLA0_PODAS	60S acidic ribosomal protein P0 OS=Podospora anserina OX=2587412 PE=3 SV=1
GeneID:70140352	171.9	184.23	170.08	552.51	545.32	534.34	624.15	611.26	607.93	hypothetical protein P167DRAFT_504900 [Morchella conica CCBAS932]	GO:0003735(structural constituent of ribosome);GO:0006412(translation);GO:0015934(large ribosomal subunit)	K02900	RP-L27Ae, RPL27A	http://www.genome.jp/dbget-bin/www_bget?ko:K02900	ko03010(Ribosome)	KOG1742	60s ribosomal protein L15/L27	sp|P02406|RL28_YEAST	60S ribosomal protein L28 OS=Saccharomyces cerevisiae (strain ATCC 204508 / S288c) OX=559292 GN=RPL28 PE=1 SV=3
GeneID:70149030	178.29	179.61	183.29	433.82	426.4	430.54	772.64	765.91	751.85	diacylglycerol acyltransferase [Morchella conica CCBAS932]	GO:0016021(integral component of membrane);GO:0016747(transferase activity, transferring acyl groups other than amino-acyl groups)	K14457	MOGAT2, MGAT2	http://www.genome.jp/dbget-bin/www_bget?ko:K14457	ko00561(Glycerolipid metabolism)	KOG0831	Acyl-CoA:diacylglycerol acyltransferase (DGAT)	sp|Q96UY1|DGT2B_UMBRA	Diacylglycerol O-acyltransferase 2B OS=Umbelopsis ramanniana OX=41833 GN=DGAT2B PE=1 SV=1
GeneID:70146032	265.39	222.3	233.4	712.41	700.99	695.57	1344.69	1396.12	1412.95	hypothetical protein P167DRAFT_533540 [Morchella conica CCBAS932]	*	*	*	*	*	*	*	*	*
GeneID:70147102	3276.16	3271.69	3246.73	95.87	100	97.8	229.48	229.52	226.56	hypothetical protein P167DRAFT_568710 [Morchella conica CCBAS932]	*	*	*	*	*	*	*	*	*
GeneID:70145474	193.61	196.9	188.59	88.85	88.11	88.91	102.57	105.05	101.35	putative C-4 methylsterol oxidase [Morchella conica CCBAS932]	*	K07750	E1.14.13.72, SC4MOL, ERG25	http://www.genome.jp/dbget-bin/www_bget?ko:K07750	ko00100(Steroid biosynthesis)	KOG0873	C-4 sterol methyl oxidase	sp|P53045|MSMO_YEAST	Methylsterol monooxygenase OS=Saccharomyces cerevisiae (strain ATCC 204508 / S288c) OX=559292 GN=ERG25 PE=1 SV=1
GeneID:70141224	120.81	117.95	113.26	316.4	285.98	304.7	510.25	518.13	511.4	putative L-PSP endoribonuclease family protein [Morchella conica CCBAS932]	*	*	*	*	*	KOG2317	Putative translation initiation inhibitor UK114/IBM1	sp|P40185|MMF1_YEAST	Protein MMF1, mitochondrial OS=Saccharomyces cerevisiae (strain ATCC 204508 / S288c) OX=559292 GN=MMF1 PE=1 SV=1
GeneID:70149546	708.2	714.64	699.07	222.13	215.42	218.65	108.46	111.13	107.91	hypothetical protein P167DRAFT_607564 [Morchella conica CCBAS932]	*	*	*	*	*	*	*	*	*
GeneID:70147899	65.4	72.05	67.51	319.9	303.66	309.84	320.11	314.53	323.21	1,2-dihydroxy-3-keto-5-methylthiopentene dioxygenase [Morchella conica CCBAS932]	GO:0005506(iron ion binding);GO:0005634(nucleus);GO:0005737(cytoplasm);GO:0010308(acireductone dioxygenase );GO:0010309(acireductone dioxygenase [iron);GO:0019509(L-methionine salvage from methylthioadenosine)	K08967	mtnD, mtnZ, ADI1	http://www.genome.jp/dbget-bin/www_bget?ko:K08967	ko00270(Cysteine and methionine metabolism)	KOG2107	Uncharacterized conserved protein, contains double-stranded beta-helix domain	sp|D5GE59|MTND_TUBMM	1,2-dihydroxy-3-keto-5-methylthiopentene dioxygenase OS=Tuber melanosporum (strain Mel28) OX=656061 GN=ADI1 PE=3 SV=1
GeneID:70141112	609.12	514.67	508.01	131.15	109.23	125.7	626.17	640.51	626.7	putative chaperone/heat shock protein Hsp12 [Morchella conica CCBAS932]	*	*	*	*	*	*	*	sp|P22943|HSP12_YEAST	12 kDa heat shock protein OS=Saccharomyces cerevisiae (strain ATCC 204508 / S288c) OX=559292 GN=HSP12 PE=1 SV=1
GeneID:70139966	239.57	245.41	252.1	822.65	803.45	819.5	935.61	957.34	928.34	ribosomal protein L24, partial [Morchella conica CCBAS932]	GO:0003735(structural constituent of ribosome);GO:0006412(translation);GO:0015934(large ribosomal subunit)	K02898	RP-L26e, RPL26	http://www.genome.jp/dbget-bin/www_bget?ko:K02898	ko03010(Ribosome)	KOG3401	60S ribosomal protein L26	sp|P05743|RL26A_YEAST	60S ribosomal protein L26-A OS=Saccharomyces cerevisiae (strain ATCC 204508 / S288c) OX=559292 GN=RPL26A PE=1 SV=3
GeneID:70149832	99.11	97.61	98.74	309.03	317.23	309.97	396.53	392.55	393.78	glucose-6-phosphate dehydrogenase [Morchella conica CCBAS932]	GO:0004345(glucose-6-phosphate dehydrogenase activity);GO:0006006(glucose metabolic process);GO:0009051(pentose-phosphate shunt, oxidative branch);GO:0042542(response to hydrogen peroxide);GO:0050661(NADP binding)	K00036	G6PD, zwf	http://www.genome.jp/dbget-bin/www_bget?ko:K00036	ko00030(Pentose phosphate pathway);ko00480(Glutathione metabolism)	KOG0563	Glucose-6-phosphate 1-dehydrogenase	sp|P48826|G6PD_ASPNG	Glucose-6-phosphate 1-dehydrogenase OS=Aspergillus niger OX=5061 GN=gsdA PE=2 SV=1
GeneID:70144461	98.7	99.18	100.45	351.3	354.64	356.29	320.55	319.47	323.29	Endopolyphosphatase [Morchella conica CCBAS932]	GO:0000298(endopolyphosphatase activity);GO:0000329(fungal-type vacuole membrane);GO:0004309(exopolyphosphatase activity);GO:0005634(nucleus);GO:0005829(cytosol);GO:0006798(polyphosphate catabolic process);GO:0016021(integral component of membrane)	K06018	PPN1	http://www.genome.jp/dbget-bin/www_bget?ko:K06018	*	KOG3770	Acid sphingomyelinase and PHM5 phosphate metabolism protein	sp|Q9P3S1|PPN1_NEUCR	Endopolyphosphatase OS=Neurospora crassa (strain ATCC 24698 / 74-OR23-1A / CBS 708.71 / DSM 1257 / FGSC 987) OX=367110 GN=epp-1 PE=3 SV=3
GeneID:70141132	142.29	137.33	139.46	352.54	354	357.42	249.63	248.62	248.22	Aldo/keto reductase [Morchella conica CCBAS932]	GO:0016491(oxidoreductase activity)	*	*	*	*	KOG1575	Voltage-gated shaker-like K+ channel, subunit beta/KCNAB	sp|A0A3B1EFQ1|STR7_STRTC	Aldo-keto reductase str7 OS=Strobilurus tenacellus OX=41251 GN=str7 PE=1 SV=1
GeneID:70143481	121.52	123.86	126.58	302.77	299.14	292.49	550.4	551.89	550.88	hypothetical protein P167DRAFT_538679 [Morchella conica CCBAS932]	*	*	*	*	*	*	*	*	*
GeneID:70141057	189.38	190.59	192.43	678.9	667.54	671.07	718.26	709.09	716.1	hypothetical protein P167DRAFT_563453 [Morchella conica CCBAS932]	*	K02896	RP-L24e, RPL24	http://www.genome.jp/dbget-bin/www_bget?ko:K02896	ko03010(Ribosome)	KOG1723	60s ribosomal protein L30 isolog	sp|Q7SDU2|RL24_NEUCR	60S ribosomal protein L24 OS=Neurospora crassa (strain ATCC 24698 / 74-OR23-1A / CBS 708.71 / DSM 1257 / FGSC 987) OX=367110 GN=rpl-24 PE=3 SV=1
GeneID:70147381	108.43	111.84	112.16	304.05	310.27	310.72	400.86	391.88	400.26	NADH dehydrogenase, alpha subcomplex, subunit 8 [Morchella conica CCBAS932]	*	K02927	RP-L40e, RPL40	http://www.genome.jp/dbget-bin/www_bget?ko:K02927	ko04120(Ubiquitin mediated proteolysis);ko03010(Ribosome)	KOG0001	Ubiquitin and ubiquitin-like proteins	sp|P0CH06|RL401_SCHPO	Ubiquitin-60S ribosomal protein L40 OS=Schizosaccharomyces pombe (strain 972 / ATCC 24843) OX=284812 GN=ubi1 PE=1 SV=1
GeneID:70140567	177.35	185.85	177.94	662.98	654.69	661.9	722.14	723.01	709.83	NAD(P)-binding protein [Morchella conica CCBAS932]	GO:0016491(oxidoreductase activity)	*	*	*	*	KOG0725	Reductases with broad range of substrate specificities	sp|Q6CEE9|SDR_YARLI	Probable NADP-dependent mannitol dehydrogenase OS=Yarrowia lipolytica (strain CLIB 122 / E 150) OX=284591 GN=YALI0B16192g PE=1 SV=1
GeneID:70148237	205.72	209.75	202.19	640.58	679.18	668.76	731.93	734.85	722.38	hypothetical protein P167DRAFT_538215 [Morchella conica CCBAS932]	GO:0003735(structural constituent of ribosome);GO:0005840(ribosome);GO:0006412(translation)	K02918	RP-L35e, RPL35	http://www.genome.jp/dbget-bin/www_bget?ko:K02918	ko03010(Ribosome)	KOG3436	60S ribosomal protein L35	sp|Q6ZWV7|RL35_MOUSE	60S ribosomal protein L35 OS=Mus musculus OX=10090 GN=Rpl35 PE=1 SV=1
GeneID:70141983	193.69	192.41	182.76	759.33	738.98	758.62	946.76	937.42	946.93	ribosomal protein S25 [Tuber borchii]	GO:0005840(ribosome)	K02975	RP-S25e, RPS25	http://www.genome.jp/dbget-bin/www_bget?ko:K02975	ko03010(Ribosome)	KOG1767	40S ribosomal protein S25	sp|Q7SC06|RS25_NEUCR	40S ribosomal protein S25 OS=Neurospora crassa (strain ATCC 24698 / 74-OR23-1A / CBS 708.71 / DSM 1257 / FGSC 987) OX=367110 GN=rps-25 PE=3 SV=1
GeneID:70140820	152.74	144.99	150.92	633.1	617.63	620.7	936.91	938.8	929.9	hypothetical protein P167DRAFT_532027 [Morchella conica CCBAS932]	*	K03232	EEF1B	http://www.genome.jp/dbget-bin/www_bget?ko:K03232	*	KOG1668	Elongation factor 1 beta/delta chain	sp|Q69BZ7|EF1B_PENCI	Elongation factor 1-beta OS=Penicillium citrinum OX=5077 PE=1 SV=1
GeneID:70143102	95.59	93.99	99.45	341.94	344.59	340.86	613.68	621.03	614.6	heat shock protein 70 [Morchella conica CCBAS932]	GO:0000054(ribosomal subunit export from nucleus);GO:0002181(cytoplasmic translation);GO:0005524(ATP binding);GO:0005844(polysome);GO:0006364(rRNA processing);GO:0006450(regulation of translational fidelity);GO:0006452(translational frameshifting);GO:0010494(cytoplasmic stress granule);GO:0016887(ATPase activity);GO:0042149(cellular response to glucose starvation);GO:0051082(unfolded protein bind…	K03283	HSPA1_8	http://www.genome.jp/dbget-bin/www_bget?ko:K03283	ko04144(Endocytosis);ko04141(Protein processing in endoplasmic reticulum);ko03040(Spliceosome)	KOG0101	Molecular chaperones HSP70/HSC70, HSP70 superfamily	sp|G0SCU5|SSB1_CHATD	Ribosome-associated molecular chaperone SSB1 OS=Chaetomium thermophilum (strain DSM 1495 / CBS 144.50 / IMI 039719) OX=759272 GN=SSB1 PE=1 SV=2
GeneID:70139068	104.28	97.24	102.42	407.89	410.84	404.14	160.7	160.67	160.88	hypothetical protein [Tuber melanosporum Mel28]	GO:0004364(glutathione transferase activity)	K07393	ECM4	http://www.genome.jp/dbget-bin/www_bget?ko:K07393	*	KOG2903	Predicted glutathione S-transferase	sp|O94524|GTO2_SCHPO	Glutathione S-transferase omega-like 2 OS=Schizosaccharomyces pombe (strain 972 / ATCC 24843) OX=284812 GN=gto2 PE=3 SV=1
GeneID:70144424	394.65	373.37	389.56	207.09	193.14	218.18	242.16	226.33	233.53	dynein light chain type 1-domain-containing protein [Tuber borchii]	GO:0003774(motor activity);GO:0005737(cytoplasm);GO:0005874(microtubule);GO:0007017(microtubule-based process);GO:0030286(dynein complex)	K10418	DYNLL	http://www.genome.jp/dbget-bin/www_bget?ko:K10418	*	KOG3430	Dynein light chain type 1	sp|O94111|DYL1_EMENI	Dynein light chain, cytoplasmic OS=Emericella nidulans (strain FGSC A4 / ATCC 38163 / CBS 112.46 / NRRL 194 / M139) OX=227321 GN=nudG PE=3 SV=1
GeneID:70139085	72.21	64.82	67.23	239.44	239	236.05	219.69	223.04	226	hypothetical protein P167DRAFT_547145 [Morchella conica CCBAS932]	*	*	*	*	*	*	*	*	*
GeneID:70145712	1228.11	1210.61	1253.17	596.34	607.99	614.35	391.84	391.92	402.47	Histone H4, partial [Tolypocladium paradoxum]	GO:0000786(nucleosome);GO:0003677(DNA binding);GO:0005634(nucleus);GO:0006352(DNA-templated transcription, initiation);GO:0046982(protein heterodimerization activity)	K11254	H4	http://www.genome.jp/dbget-bin/www_bget?ko:K11254	*	KOG3467	Histone H4	sp|Q711M0|H41_TALFU	Histone H4.1 OS=Talaromyces funiculosus OX=28572 GN=H4.1 PE=3 SV=3
GeneID:70144784	165.98	163.22	167.65	499.12	500.95	494.1	519.92	517.43	519.6	putative 60S ribosomal protein L2 [Morchella conica CCBAS932]	*	K02938	RP-L8e, RPL8	http://www.genome.jp/dbget-bin/www_bget?ko:K02938	ko03010(Ribosome)	KOG2309	60s ribosomal protein L2/L8	sp|Q6FPN7|RL2_CANGA	60S ribosomal protein L2 OS=Candida glabrata (strain ATCC 2001 / CBS 138 / JCM 3761 / NBRC 0622 / NRRL Y-65) OX=284593 GN=RPL2 PE=4 SV=1
GeneID:70148214	152.78	149.78	144.21	454.06	457.51	462.59	496.6	491.74	495.45	ribosomal protein L13e [Morchella conica CCBAS932]	GO:0003735(structural constituent of ribosome);GO:0005840(ribosome);GO:0006412(translation)	K02873	RP-L13e, RPL13	http://www.genome.jp/dbget-bin/www_bget?ko:K02873	ko03010(Ribosome)	KOG3295	60S Ribosomal protein L13	sp|Q90Z10|RL13_DANRE	60S ribosomal protein L13 OS=Danio rerio OX=7955 GN=rpl13 PE=2 SV=3
GeneID:70143593	188.84	187.53	191.25	443.95	445.74	449.1	449.94	449.95	450.05	putative fructose-bisphosphate aldolase 1 [Morchella conica CCBAS932]	GO:0004332(fructose-bisphosphate aldolase activity);GO:0006096(glycolytic process);GO:0008270(zinc ion binding)	K01624	FBA, fbaA	http://www.genome.jp/dbget-bin/www_bget?ko:K01624	ko00051(Fructose and mannose metabolism);ko00010(Glycolysis / Gluconeogenesis);ko00030(Pentose phosphate pathway);ko00680(Methane metabolism)	KOG4153	Fructose 1,6-bisphosphate aldolase	sp|Q96UH7|ALF1_PARBA	Fructose-bisphosphate aldolase 1 OS=Paracoccidioides lutzii (strain ATCC MYA-826 / Pb01) OX=502779 GN=FBA1 PE=1 SV=3
GeneID:70149828	112.26	106.2	104.26	337.54	326.4	313.75	390.69	413.07	416.57	ribosomal protein L35Ae [Morchella conica CCBAS932]	GO:0003735(structural constituent of ribosome);GO:0005840(ribosome);GO:0006412(translation)	K02917	RP-L35Ae, RPL35A	http://www.genome.jp/dbget-bin/www_bget?ko:K02917	ko03010(Ribosome)	KOG0887	60S ribosomal protein L35A/L37	sp|Q9USX4|RL33A_SCHPO	60S ribosomal protein L33-A OS=Schizosaccharomyces pombe (strain 972 / ATCC 24843) OX=284812 GN=rpl35b PE=3 SV=2
GeneID:70144217	202.9	187.68	202.37	96.28	110.29	94.85	131.77	132.09	125.24	hypothetical protein P167DRAFT_572880 [Morchella conica CCBAS932]	GO:0005737(cytoplasm);GO:0005816(spindle pole body);GO:0008274(gamma-tubulin ring complex);GO:0033566(gamma-tubulin complex localization)	K18633	MZT1, GIP1, GIP2	http://www.genome.jp/dbget-bin/www_bget?ko:K18633	*	*	*	sp|Q1DRC2|MZT1_COCIM	Mitotic-spindle organizing protein 1 OS=Coccidioides immitis (strain RS) OX=246410 GN=CIMG_07141 PE=3 SV=1
GeneID:70146812	85.12	84.23	86.24	271.22	275.01	276.59	216.07	217.59	219.97	translational machinery component [Morchella conica CCBAS932]	GO:0003735(structural constituent of ribosome);GO:0005840(ribosome);GO:0006412(translation)	K02966	RP-S19e, RPS19	http://www.genome.jp/dbget-bin/www_bget?ko:K02966	ko03010(Ribosome)	KOG3411	40S ribosomal protein S19	sp|P27073|RS19_EMENI	40S ribosomal protein S19 OS=Emericella nidulans (strain FGSC A4 / ATCC 38163 / CBS 112.46 / NRRL 194 / M139) OX=227321 GN=rps19 PE=3 SV=1
GeneID:70143662	158.2	158.3	145.02	651.3	623.15	617.65	679.52	732.32	706.12	50S ribosomal protein L31e [Morchella conica CCBAS932]	GO:0003735(structural constituent of ribosome);GO:0005840(ribosome);GO:0006412(translation)	K02910	RP-L31e, RPL31	http://www.genome.jp/dbget-bin/www_bget?ko:K02910	ko03010(Ribosome)	KOG0893	60S ribosomal protein L31	sp|Q757D7|RL31_ASHGO	60S ribosomal protein L31 OS=Ashbya gossypii (strain ATCC 10895 / CBS 109.51 / FGSC 9923 / NRRL Y-1056) OX=284811 GN=RPL31 PE=3 SV=2
GeneID:70148225	227.59	229.27	227.74	576.89	576.26	578.62	220.94	218.13	222.71	hypothetical protein P167DRAFT_576948 [Morchella conica CCBAS932]	*	*	*	*	*	*	*	*	*
GeneID:70145077	95.33	121.55	94.68	290.53	273.09	273.41	214.5	188.92	196.11	hypothetical protein P167DRAFT_569902 [Morchella conica CCBAS932]	*	*	*	*	*	*	*	*	*
GeneID:70143054	1323.38	1311.1	1277.35	667.79	662.8	630.45	515.22	522.78	493.93	histone-fold-containing protein [Morchella conica CCBAS932]	GO:0000786(nucleosome);GO:0003677(DNA binding);GO:0005634(nucleus);GO:0046982(protein heterodimerization activity)	K11251	H2A	http://www.genome.jp/dbget-bin/www_bget?ko:K11251	*	KOG1756	Histone 2A	sp|Q8X132|H2A_NEUCR	Histone H2A OS=Neurospora crassa (strain ATCC 24698 / 74-OR23-1A / CBS 708.71 / DSM 1257 / FGSC 987) OX=367110 GN=hh2a PE=3 SV=3
GeneID:70142901	126.23	120.99	121.75	493.86	492.12	492.48	1020.26	1031.36	1029	hypothetical protein P167DRAFT_483054 [Morchella conica CCBAS932]	*	*	*	*	*	*	*	sp|P40485|SLM1_YEAST	Phosphatidylinositol 4,5-bisphosphate-binding protein SLM1 OS=Saccharomyces cerevisiae (strain ATCC 204508 / S288c) OX=559292 GN=SLM1 PE=1 SV=1
GeneID:70146035	264.34	260.16	266.7	799.23	806.14	811.69	938.01	915.89	913.9	60S ribosomal protein L7 [Morchella conica CCBAS932]	GO:0000463(maturation of LSU-rRNA from tricistronic rRNA transcript );GO:0003735(structural constituent of ribosome);GO:0022625(cytosolic large ribosomal subunit)	K02937	RP-L7e, RPL7	http://www.genome.jp/dbget-bin/www_bget?ko:K02937	ko03010(Ribosome)	KOG3184	60S ribosomal protein L7	sp|Q7SBD5|RL7_NEUCR	60S ribosomal protein L7 OS=Neurospora crassa (strain ATCC 24698 / 74-OR23-1A / CBS 708.71 / DSM 1257 / FGSC 987) OX=367110 GN=rpl-7 PE=3 SV=2
GeneID:70147322	96.78	100.56	96.9	487.89	469.59	501.24	233.08	230.46	218.9	hypothetical protein P167DRAFT_562938 [Morchella conica CCBAS932]	*	*	*	*	*	*	*	*	*
GeneID:70138871	106.12	108.57	108.56	264.82	260.24	260.2	300.54	307.66	302.39	hexokinase [Morchella conica CCBAS932]	GO:0001678(cellular glucose homeostasis);GO:0004396(hexokinase activity);GO:0005524(ATP binding);GO:0005536(glucose binding);GO:0005623(cell);GO:0006096(glycolytic process)	K00844	HK	http://www.genome.jp/dbget-bin/www_bget?ko:K00844	ko00520(Amino sugar and nucleotide sugar metabolism);ko00051(Fructose and mannose metabolism);ko00052(Galactose metabolism);ko00010(Glycolysis / Gluconeogenesis);ko00500(Starch and sucrose metabolism)	KOG1369	Hexokinase	sp|P80581|HXK_EMENI	Hexokinase OS=Emericella nidulans (strain FGSC A4 / ATCC 38163 / CBS 112.46 / NRRL 194 / M139) OX=227321 GN=hxkA PE=1 SV=2
GeneID:70146806	194.31	195.21	191.91	681.15	678.71	675.12	750.53	752.74	742.48	transaldolase [Morchella conica CCBAS932]	GO:0004801(sedoheptulose-7-phosphate:D-glyceraldehyde-3-phosphate glyceronetransferase activity);GO:0005737(cytoplasm);GO:0005975(carbohydrate metabolic process);GO:0006098(pentose-phosphate shunt)	K00616	E2.2.1.2, talA, talB	http://www.genome.jp/dbget-bin/www_bget?ko:K00616	ko00030(Pentose phosphate pathway)	KOG2772	Transaldolase	sp|J9MJK9|TAL1_FUSO4	Transaldolase OS=Fusarium oxysporum f. sp. lycopersici (strain 4287 / CBS 123668 / FGSC 9935 / NRRL 34936) OX=426428 GN=FOXG_03074 PE=1 SV=1
GeneID:70144452	262.51	260.77	263.8	87.98	87.71	86.85	89.59	86.37	88.74	glycoside hydrolase/deacetylase [Morchella conica CCBAS932]	GO:0005975(carbohydrate metabolic process);GO:0008061(chitin binding);GO:0016810(hydrolase activity, acting on carbon-nitrogen )	*	*	*	*	*	*	sp|D4B5F9|PGDA_ARTBC	Probable peptidoglycan-N-acetylglucosamine deacetylase ARB_03699 OS=Arthroderma benhamiae (strain ATCC MYA-4681 / CBS 112371) OX=663331 GN=ARB_03699 PE=1 SV=2
GeneID:70144257	124.1	136.95	102.7	306.47	302.53	357.05	326.61	286.85	285.88	ubiquitin-like protein [Morchella conica CCBAS932]	GO:0000753(cell morphogenesis involved in conjugation with cellular fusion);GO:0005634(nucleus);GO:0005737(cytoplasm);GO:0031386(protein tag);GO:0033120(positive regulation of RNA splicing);GO:0043687(post-translational protein modification);GO:0045292(mRNA cis splicing, via spliceosome);GO:0071276(cellular response to cadmium ion)	K13113	UBL5, HUB1	http://www.genome.jp/dbget-bin/www_bget?ko:K13113	*	KOG3493	Ubiquitin-like protein	sp|O94650|HUB1_SCHPO	Ubiquitin-like modifier hub1 OS=Schizosaccharomyces pombe (strain 972 / ATCC 24843) OX=284812 GN=hub1 PE=1 SV=1
GeneID:70138953	263.04	258.62	261.42	120.65	121.9	117.65	100.62	96.12	101.16	Ham1-like protein [Morchella conica CCBAS932]	GO:0000166(nucleotide binding);GO:0005634(nucleus);GO:0005737(cytoplasm);GO:0009117(nucleotide metabolic process);GO:0009204(deoxyribonucleoside triphosphate catabolic process);GO:0035529(NADH pyrophosphatase activity);GO:0046872(metal ion binding);GO:0047429(nucleoside-triphosphate diphosphatase activity)	K01519	ITPA	http://www.genome.jp/dbget-bin/www_bget?ko:K01519	ko00230(Purine metabolism)	KOG3222	Inosine triphosphate pyrophosphatase	sp|D5GCI8|ITPA_TUBMM	Inosine triphosphate pyrophosphatase OS=Tuber melanosporum (strain Mel28) OX=656061 GN=GSTUM_00005907001 PE=3 SV=1
GeneID:70148793	92.53	90.78	81.68	267.39	274.99	244.98	394.51	384.37	396.89	hypothetical protein P167DRAFT_580735 [Morchella conica CCBAS932]	*	*	*	*	*	*	*	*	*
GeneID:70145688	85.23	87.95	92.34	354.88	372.7	355.31	357.96	302.67	320.2	ribosomal protein L38e [Morchella conica CCBAS932]	GO:0003735(structural constituent of ribosome);GO:0005840(ribosome);GO:0006412(translation)	K02923	RP-L38e, RPL38	http://www.genome.jp/dbget-bin/www_bget?ko:K02923	ko03010(Ribosome)	KOG3499	60S ribosomal protein L38	sp|Q9C2B9|RL38_NEUCR	60S ribosomal protein L38 OS=Neurospora crassa (strain ATCC 24698 / 74-OR23-1A / CBS 708.71 / DSM 1257 / FGSC 987) OX=367110 GN=rpl-38 PE=3 SV=1
GeneID:70140048	96.84	94.58	96.47	230.12	223.05	224.66	171.63	174.05	173.22	Metallo-dependent phosphatase [Morchella conica CCBAS932]	*	K04382	PPP2C	http://www.genome.jp/dbget-bin/www_bget?ko:K04382	ko04111(Cell cycle - yeast);ko04113(Meiosis - yeast);ko04136(Autophagy - other);ko04138(Autophagy - yeast);ko03015(mRNA surveillance pathway)	KOG0372	Serine/threonine specific protein phosphatase involved in glycogen accumulation, PP2A-related	sp|Q8X178|PP2A2_BLUGH	Serine/threonine-protein phosphatase PP2A-2 catalytic subunit OS=Blumeria graminis f. sp. hordei OX=62688 GN=PP2A-2 PE=3 SV=1
GeneID:70148849	32.91	33.38	33.86	500.8	514.67	512.46	871.44	868.95	855.23	alpha/beta-hydrolase [Morchella conica CCBAS932]	GO:0016787(hydrolase activity)	K01061	E3.1.1.45	http://www.genome.jp/dbget-bin/www_bget?ko:K01061	*	*	*	sp|Q07505|DLHH_YEAST	Putative carboxymethylenebutenolidase OS=Saccharomyces cerevisiae (strain ATCC 204508 / S288c) OX=559292 GN=YDL086W PE=1 SV=1
novel.8455	37.03	38.08	38.34	284.48	280.99	286.15	1723.51	1727.77	1700.64	hypothetical protein P167DRAFT_545283 [Morchella conica CCBAS932]	*	*	*	*	*	*	*	*	*
GeneID:70149245	44.77	46.59	42.68	340.79	332.86	344.7	544.66	557.43	558.01	hypothetical protein P167DRAFT_561665 [Morchella conica CCBAS932]	*	*	*	*	*	*	*	*	*
novel.7243	164.48	164.38	179.58	462.36	450.3	463.34	591.16	575.49	574.74	*	*	*	*	*	*	*	*	*	*
GeneID:70149278	227.33	220.58	228.47	1888.85	1910	1874.08	2645.06	2643.59	2613.67	hypothetical protein P167DRAFT_479473 [Morchella conica CCBAS932]	*	*	*	*	*	*	*	*	*
GeneID:70141741	253.31	263.04	269.48	784.77	794.38	819.04	893.2	893.8	918.85	ribosomal protein S9 [Morchella conica CCBAS932]	GO:0003735(structural constituent of ribosome);GO:0005840(ribosome);GO:0006412(translation)	K02960	RP-S16e, RPS16	http://www.genome.jp/dbget-bin/www_bget?ko:K02960	ko03010(Ribosome)	KOG1753	40S ribosomal protein S16	sp|Q759L8|RS16_ASHGO	40S ribosomal protein S16 OS=Ashbya gossypii (strain ATCC 10895 / CBS 109.51 / FGSC 9923 / NRRL Y-1056) OX=284811 GN=RPS16 PE=3 SV=1
GeneID:70140940	1363.01	1360.42	1360.54	668.19	670.71	666.04	1624.73	1629.96	1630.92	putative heat shock protein Hsp98/Hsp104/ClpA [Morchella conica CCBAS932]	GO:0005524(ATP binding);GO:0005634(nucleus);GO:0005737(cytoplasm);GO:0016887(ATPase activity);GO:0019538(protein metabolic process);GO:0042026(protein refolding);GO:0043335(protein unfolding);GO:0051787(misfolded protein binding);GO:0070370(cellular heat acclimation);GO:0071218(cellular response to misfolded protein)	K03695	clpB	http://www.genome.jp/dbget-bin/www_bget?ko:K03695	*	KOG1051	Chaperone HSP104 and related ATP-dependent Clp proteases	sp|P31540|HSP98_NEUCR	Heat shock protein hsp98 OS=Neurospora crassa (strain ATCC 24698 / 74-OR23-1A / CBS 708.71 / DSM 1257 / FGSC 987) OX=367110 GN=hsp98 PE=1 SV=2
GeneID:70141593	114.79	113.5	107.12	402.46	415.94	393.74	504.91	501.64	492.82	ribosomal protein S7e [Morchella conica CCBAS932]	GO:0003735(structural constituent of ribosome);GO:0005840(ribosome);GO:0006412(translation)	K02993	RP-S7e, RPS7	http://www.genome.jp/dbget-bin/www_bget?ko:K02993	ko03010(Ribosome)	KOG3320	40S ribosomal protein S7	sp|O43105|RS7_NEUCR	40S ribosomal protein S7 OS=Neurospora crassa (strain ATCC 24698 / 74-OR23-1A / CBS 708.71 / DSM 1257 / FGSC 987) OX=367110 GN=crp-15 PE=3 SV=2
GeneID:70145369	68.78	73.02	71.69	257.09	266.53	258.42	338.17	349.78	340.5	hypothetical protein P167DRAFT_305846 [Morchella conica CCBAS932]	*	*	*	*	*	*	*	*	*
GeneID:70142078	136.28	135.66	133.99	446.38	446.98	446.65	485.18	489.7	497.08	ribosomal protein S3 [Morchella conica CCBAS932]	GO:0003723(RNA binding);GO:0003735(structural constituent of ribosome);GO:0006412(translation);GO:0015935(small ribosomal subunit)	K02985	RP-S3e, RPS3	http://www.genome.jp/dbget-bin/www_bget?ko:K02985	ko03010(Ribosome)	KOG3181	40S ribosomal protein S3	sp|O60128|RS3_SCHPO	40S ribosomal protein S3 OS=Schizosaccharomyces pombe (strain 972 / ATCC 24843) OX=284812 GN=rps3 PE=1 SV=1
GeneID:70149421	458.83	441.51	424.56	1117.09	1086.69	1079.58	1894.37	1864.14	1904.98	acyl-CoA binding protein [Morchella conica CCBAS932]	*	K08762	DBI, ACBP	http://www.genome.jp/dbget-bin/www_bget?ko:K08762	*	KOG0817	Acyl-CoA-binding protein	sp|P31824|ACBP_MANSE	Acyl-CoA-binding protein homolog OS=Manduca sexta OX=7130 PE=3 SV=1
GeneID:70144619	86.93	87.36	86.08	737.16	731.72	732.2	133.07	136.07	135.04	D-isomer specific 2-hydroxyacid dehydrogenase [Morchella conica CCBAS932]	*	K00122	FDH	http://www.genome.jp/dbget-bin/www_bget?ko:K00122	ko00630(Glyoxylate and dicarboxylate metabolism);ko00680(Methane metabolism)	KOG0068	D-3-phosphoglycerate dehydrogenase, D-isomer-specific 2-hydroxy acid dehydrogenase superfamily	sp|Q07103|FDH_NEUCR	Formate dehydrogenase OS=Neurospora crassa (strain ATCC 24698 / 74-OR23-1A / CBS 708.71 / DSM 1257 / FGSC 987) OX=367110 GN=fdh PE=2 SV=1
GeneID:70145851	1982.85	1982.98	1969.91	4708.75	4713.55	4697.1	1822.63	1834.06	1823.75	hypothetical protein P167DRAFT_509934 [Morchella conica CCBAS932]	GO:0008168(methyltransferase activity);GO:0032259(methylation)	*	*	*	*	*	*	sp|Q2UPB6|ACLN_ASPOR	Aspirochlorine biosynthesis protein N OS=Aspergillus oryzae (strain ATCC 42149 / RIB 40) OX=510516 GN=aclN PE=3 SV=1
GeneID:70149586	246.25	236.69	245.85	111.62	113.18	110.04	102.96	110.49	107.71	hypothetical protein P167DRAFT_426117 [Morchella conica CCBAS932]	*	*	*	*	*	*	*	*	*
GeneID:70147666	97.12	100.86	101.6	237.45	239.65	237.74	289.43	292.91	293.71	dicarboxylic amino acid permease [Morchella conica CCBAS932]	GO:0006865(amino acid transport);GO:0016021(integral component of membrane);GO:0022857(transmembrane transporter activity)	K16261	YAT	http://www.genome.jp/dbget-bin/www_bget?ko:K16261	*	*	*	sp|P53388|DIP5_YEAST	Dicarboxylic amino acid permease OS=Saccharomyces cerevisiae (strain ATCC 204508 / S288c) OX=559292 GN=DIP5 PE=1 SV=1
novel.9330	135815	135935	135603	62314.6	62630.5	62550.7	7426.21	7499.44	7455.23	hypothetical protein A0H81_15002, partial [Grifola frondosa]	*	*	*	*	*	*	*	*	*
novel.9331	314182	313610	314169	167842	167593	167702	23728.6	23699.2	23702.7	uncharacterized protein LHYA1_G009137 [Lachnellula hyalina]	*	*	*	*	*	*	*	sp|Q8TGM6|TAR1_YEAST	Protein TAR1 OS=Saccharomyces cerevisiae (strain ATCC 204508 / S288c) OX=559292 GN=TAR1 PE=2 SV=1
GeneID:70142723	216.69	214.89	216.73	523.3	520.66	529.18	2108.91	2104.33	2102.7	hypothetical protein P167DRAFT_258678 [Morchella conica CCBAS932]	GO:0016021(integral component of membrane)	*	*	*	*	*	*	*	*
GeneID:70148876	103.55	104.54	104.31	360.89	356.3	362.12	269.93	270.06	269.66	hypothetical protein P167DRAFT_482460 [Morchella conica CCBAS932]	*	*	*	*	*	*	*	*	*
GeneID:70142641	143.38	148.43	155.8	462.33	481.91	473.76	484.31	485.31	496.68	ribosomal protein L18e [Morchella conica CCBAS932]	*	K02883	RP-L18e, RPL18	http://www.genome.jp/dbget-bin/www_bget?ko:K02883	ko03010(Ribosome)	KOG1714	60s ribosomal protein L18	sp|Q10192|RL18A_SCHPO	60S ribosomal protein L18-A OS=Schizosaccharomyces pombe (strain 972 / ATCC 24843) OX=284812 GN=rpl1801 PE=1 SV=1
GeneID:70144742	1859.84	1853.89	1850.58	939.81	934.95	934.38	720.7	733.5	732.81	HSP20-like chaperone, partial [Morchella conica CCBAS932]	*	*	*	*	*	*	*	sp|P40920|HSP30_EMENI	30 kDa heat shock protein OS=Emericella nidulans (strain FGSC A4 / ATCC 38163 / CBS 112.46 / NRRL 194 / M139) OX=227321 GN=hsp30 PE=2 SV=1
GeneID:70140149	414.66	429	449.5	1338.19	1318.74	1302.52	2817.99	2775.4	2791.94	hypothetical protein P167DRAFT_360617 [Morchella conica CCBAS932]	*	*	*	*	*	*	*	*	*
GeneID:70142103	286.83	286.7	287.77	840.26	831.15	839.07	152.57	150.87	154.2	putative nucleoside-diphosphate-sugar epimerase [Morchella conica CCBAS932]	*	*	*	*	*	*	*	sp|Q5ZID0|NMRL1_CHICK	NmrA-like family domain-containing protein 1 OS=Gallus gallus OX=9031 GN=NMRAL1 PE=2 SV=1
GeneID:70140650	253.64	256.32	251.58	134.85	138.38	137.65	260.07	262.45	250.88	uricase [Morchella conica CCBAS932]	GO:0004846(urate oxidase activity);GO:0005777(peroxisome);GO:0006144(purine nucleobase metabolic process);GO:0019628(urate catabolic process)	K00365	uaZ	http://www.genome.jp/dbget-bin/www_bget?ko:K00365	ko00232(Caffeine metabolism);ko00230(Purine metabolism)	KOG1599	Uricase (urate oxidase)	sp|Q00511|URIC_ASPFL	Uricase OS=Aspergillus flavus OX=5059 GN=uaZ PE=1 SV=3
GeneID:70145429	164.38	164.65	166.91	482.87	480.56	483.44	545.81	532.59	535.78	60S ribosomal protein L10a crp-74 [Morchella importuna]	*	K02865	RP-L10Ae, RPL10A	http://www.genome.jp/dbget-bin/www_bget?ko:K02865	ko03010(Ribosome)	KOG1570	60S ribosomal protein L10A	sp|Q7RZS0|RL10A_NEUCR	60S ribosomal protein L10a OS=Neurospora crassa (strain ATCC 24698 / 74-OR23-1A / CBS 708.71 / DSM 1257 / FGSC 987) OX=367110 GN=crp-74 PE=3 SV=1
GeneID:70139555	285.78	277.87	276.8	819.92	817.31	799.56	960.51	981.26	991.74	hypothetical protein P167DRAFT_537774 [Morchella conica CCBAS932]	GO:0003735(structural constituent of ribosome);GO:0005840(ribosome);GO:0006412(translation)	K02974	RP-S24e, RPS24	http://www.genome.jp/dbget-bin/www_bget?ko:K02974	ko03010(Ribosome)	KOG3424	40S ribosomal protein S24	sp|P0CU28|RS24_CHATD	40S ribosomal protein S24 OS=Chaetomium thermophilum (strain DSM 1495 / CBS 144.50 / IMI 039719) OX=759272 GN=CTHT_0041970.2 PE=1 SV=1
GeneID:70144176	106.68	107.22	107.82	252.52	254.05	249.79	224.24	222.31	221.85	Phosphoacetylglucosamine mutase [Morchella conica CCBAS932]	GO:0000287(magnesium ion binding);GO:0004610(phosphoacetylglucosamine mutase activity);GO:0005975(carbohydrate metabolic process);GO:0006048(UDP-N-acetylglucosamine biosynthetic process);GO:0046872(metal ion binding)	K01836	PGM3	http://www.genome.jp/dbget-bin/www_bget?ko:K01836	ko00520(Amino sugar and nucleotide sugar metabolism)	KOG2537	Phosphoglucomutase/phosphomannomutase	sp|Q09770|AGM2_SCHPO	Phosphoacetylglucosamine mutase 2 OS=Schizosaccharomyces pombe (strain 972 / ATCC 24843) OX=284812 GN=SPAC1296.01c PE=1 SV=2
GeneID:70148792	202.68	199.72	200.28	610.27	608.7	613.32	1121.09	1116.02	1096.01	hypothetical protein P167DRAFT_540841 [Morchella conica CCBAS932]	*	*	*	*	*	*	*	*	*
GeneID:70142494	183.99	183.07	190.72	606.32	614.4	624.82	777.02	777.96	767.1	ribosomal protein L14b/L23e [Morchella conica CCBAS932]	GO:0003735(structural constituent of ribosome);GO:0005840(ribosome);GO:0006412(translation)	K02894	RP-L23e, RPL23	http://www.genome.jp/dbget-bin/www_bget?ko:K02894	ko03010(Ribosome)	KOG0901	60S ribosomal protein L14/L17/L23	sp|P49690|RL23_ARATH	60S ribosomal protein L23 OS=Arabidopsis thaliana OX=3702 GN=RPL23A PE=2 SV=3
GeneID:70145765	183	188.45	201.04	635.88	629.58	632.89	770.69	748.17	752.69	hypothetical protein P167DRAFT_537211 [Morchella conica CCBAS932]	GO:0003735(structural constituent of ribosome);GO:0005840(ribosome);GO:0006412(translation)	K02901	RP-L27e, RPL27	http://www.genome.jp/dbget-bin/www_bget?ko:K02901	ko03010(Ribosome)	KOG3418	60S ribosomal protein L27	sp|O14388|RL27A_SCHPO	60S ribosomal protein L27-A OS=Schizosaccharomyces pombe (strain 972 / ATCC 24843) OX=284812 GN=rpl2701 PE=2 SV=2
GeneID:70146012	295.25	289.67	291.05	808.19	821.44	825.89	870.37	917.93	900.72	ribosomal protein S26e [Morchella conica CCBAS932]	GO:0003735(structural constituent of ribosome);GO:0005840(ribosome);GO:0006412(translation)	K02976	RP-S26e, RPS26	http://www.genome.jp/dbget-bin/www_bget?ko:K02976	ko03010(Ribosome)	KOG1768	40s ribosomal protein S26	sp|P21772|RS26_NEUCR	40S ribosomal protein S26E OS=Neurospora crassa (strain ATCC 24698 / 74-OR23-1A / CBS 708.71 / DSM 1257 / FGSC 987) OX=367110 GN=rps-26 PE=3 SV=2
GeneID:70140017	148.35	150.65	145.73	516.59	515.85	509.02	591.82	574.64	573.69	60S ribosomal protein L15 [Morchella conica CCBAS932]	GO:0003735(structural constituent of ribosome);GO:0005840(ribosome);GO:0006412(translation)	K02877	RP-L15e, RPL15	http://www.genome.jp/dbget-bin/www_bget?ko:K02877	ko03010(Ribosome)	KOG1678	60s ribosomal protein L15	sp|Q8X034|RL15_NEUCR	60S ribosomal protein L15 OS=Neurospora crassa (strain ATCC 24698 / 74-OR23-1A / CBS 708.71 / DSM 1257 / FGSC 987) OX=367110 GN=rpl-15 PE=3 SV=1
GeneID:70146975	386.2	370.98	460.3	165.4	161.77	118.99	148.8	174.75	134.24	putative chaperone/heat shock protein Hsp12 [Morchella conica CCBAS932]	*	*	*	*	*	*	*	sp|P22943|HSP12_YEAST	12 kDa heat shock protein OS=Saccharomyces cerevisiae (strain ATCC 204508 / S288c) OX=559292 GN=HSP12 PE=1 SV=1
GeneID:70149128	98.24	98	94.95	291.17	288.89	288.37	446.43	449.25	443.67	CNDP dipeptidase [Morchella conica CCBAS932]	GO:0005737(cytoplasm);GO:0006751(glutathione catabolic process);GO:0008242(omega peptidase activity);GO:0042802(identical protein binding);GO:0046872(metal ion binding);GO:0070573(metallodipeptidase activity)	K15428	DUG1	http://www.genome.jp/dbget-bin/www_bget?ko:K15428	ko00480(Glutathione metabolism)	KOG2276	Metalloexopeptidases	sp|Q9P6I2|DUG1_SCHPO	Cys-Gly metallodipeptidase dug1 OS=Schizosaccharomyces pombe (strain 972 / ATCC 24843) OX=284812 GN=dug1 PE=2 SV=2
GeneID:70148368	49.36	50.12	50.65	190.34	189.47	190.11	519.07	516.84	521.86	fumarate hydratase [Morchella conica CCBAS932]	*	K01679	E4.2.1.2B, fumC	http://www.genome.jp/dbget-bin/www_bget?ko:K01679	ko00020(Citrate cycle (TCA cycle));ko00620(Pyruvate metabolism)	KOG1317	Fumarase	sp|P55250|FUMH_RHIOR	Fumarate hydratase, mitochondrial OS=Rhizopus oryzae OX=64495 GN=FUMR PE=3 SV=1
GeneID:70144057	105	103.59	105.77	367.86	375.14	372.7	369.4	377.47	367.88	hypothetical protein P167DRAFT_578896 [Morchella conica CCBAS932]	*	K17417	YMR31	http://www.genome.jp/dbget-bin/www_bget?ko:K17417	*	*	*	*	*
GeneID:70149189	94.16	86.25	86.09	361.33	364.01	362.36	649.57	683.9	662.13	hypothetical protein P167DRAFT_605504 [Morchella conica CCBAS932]	*	*	*	*	*	*	*	*	*
GeneID:70145700	67.87	66.61	72.44	717.95	719.13	741.96	1098.23	1069.7	1066.82	hypothetical protein P167DRAFT_609387 [Morchella conica CCBAS932]	*	*	*	*	*	*	*	*	*
GeneID:70139575	354.23	358.51	345.14	1135.28	1128.19	1135.07	1178.99	1167.82	1179.88	ribosomal protein S12/S23 [Morchella conica CCBAS932]	GO:0003735(structural constituent of ribosome);GO:0005732(small nucleolar ribonucleoprotein complex);GO:0006364(rRNA processing);GO:0006412(translation);GO:0015935(small ribosomal subunit);GO:0034457(Mpp10 complex)	K02973	RP-S23e, RPS23	http://www.genome.jp/dbget-bin/www_bget?ko:K02973	ko03010(Ribosome)	KOG1749	40S ribosomal protein S23	sp|P0CY39|RS23A_NAUCC	40S ribosomal protein S23-A OS=Naumovozyma castellii (strain ATCC 76901 / CBS 4309 / NBRC 1992 / NRRL Y-12630) OX=1064592 GN=RPS23A PE=1 SV=1
GeneID:70142999	1121.05	1112.19	1117.27	474.57	478.02	473.86	754.12	756.51	753.68	pyruvate decarboxylase [Morchella conica CCBAS932]	GO:0000287(magnesium ion binding);GO:0016831(carboxy-lyase activity);GO:0030976(thiamine pyrophosphate binding)	K01568	E4.1.1.1, pdc	http://www.genome.jp/dbget-bin/www_bget?ko:K01568	ko00010(Glycolysis / Gluconeogenesis)	KOG1185	Thiamine pyrophosphate-requiring enzyme	sp|Q0CNV1|PDC_ASPTN	Pyruvate decarboxylase OS=Aspergillus terreus (strain NIH 2624 / FGSC A1156) OX=341663 GN=pdcA PE=3 SV=1
GeneID:70147011	114.59	110.75	113.18	307.7	301.27	298.17	267.84	270.81	272.86	hypothetical protein P167DRAFT_536107 [Morchella conica CCBAS932]	*	*	*	*	*	*	*	*	*
GeneID:70149580	1331.04	1316.44	1307.95	217.87	226.58	219.83	113.78	111.58	109.36	hypothetical protein P167DRAFT_533164 [Morchella conica CCBAS932]	*	*	*	*	*	*	*	*	*
GeneID:70141138	98.52	94.21	100.79	338.99	341.84	340.86	439.45	448.57	443.77	NAD(P)-binding protein [Morchella conica CCBAS932]	GO:0016491(oxidoreductase activity)	*	*	*	*	KOG0725	Reductases with broad range of substrate specificities	sp|Q3KPT7|BDH2_XENLA	3-hydroxybutyrate dehydrogenase type 2 OS=Xenopus laevis OX=8355 GN=bdh2 PE=2 SV=1
GeneID:70143778	86.06	102.52	110.79	1460.48	1547.99	1548.25	7417.06	7236.56	7295.99	*	*	*	*	*	*	*	*	*	*
GeneID:70146571	266.78	259.72	263.77	686.9	686.61	682.61	673.54	667.31	668.18	malate dehydrogenase, NAD-dependent [Morchella conica CCBAS932]	GO:0005975(carbohydrate metabolic process);GO:0006099(tricarboxylic acid cycle);GO:0006108(malate metabolic process);GO:0030060(L-malate dehydrogenase activity)	K00026	MDH2	http://www.genome.jp/dbget-bin/www_bget?ko:K00026	ko00270(Cysteine and methionine metabolism);ko00020(Citrate cycle (TCA cycle));ko00630(Glyoxylate and dicarboxylate metabolism);ko00620(Pyruvate metabolism)	KOG1494	NAD-dependent malate dehydrogenase	sp|P83778|MDHC_CANAL	Malate dehydrogenase, cytoplasmic OS=Candida albicans (strain SC5314 / ATCC MYA-2876) OX=237561 GN=MDH1 PE=1 SV=2
GeneID:70140511	263.3	256.29	257.87	2601.66	2613.26	2595.08	62.41	62.61	61.22	NAD(P)-binding protein [Morchella conica CCBAS932]	*	*	*	*	*	*	*	sp|P52580|IFRH_MAIZE	Isoflavone reductase homolog IRL OS=Zea mays OX=4577 GN=IRL PE=2 SV=1
GeneID:70138949	74.08	78.93	69.28	436.99	427.78	444.97	809.44	798.81	805.89	hypothetical protein P167DRAFT_574971 [Morchella conica CCBAS932]	*	*	*	*	*	*	*	*	*
GeneID:70145770	121.39	120.7	120.94	362.8	366	368.77	575.46	577.66	574.49	hypothetical protein P167DRAFT_537206 [Morchella conica CCBAS932]	GO:0016020(membrane)	*	*	*	*	KOG2621	Prohibitins and stomatins of the PID superfamily	sp|Q5UP73|YR614_MIMIV	Putative band 7 family protein R614 OS=Acanthamoeba polyphaga mimivirus OX=212035 GN=MIMI_R614 PE=3 SV=1
GeneID:70145169	56.15	64.64	59.06	218.09	223.08	223.09	279.78	273.38	267.92	hypothetical protein P167DRAFT_556324 [Morchella conica CCBAS932]	GO:0003676(nucleic acid binding);GO:0008270(zinc ion binding)	*	*	*	*	*	*	*	*
GeneID:70149257	100.61	94.57	101.87	293.64	281.18	284.64	358.89	348.47	355.69	hypothetical protein P167DRAFT_556409 [Morchella conica CCBAS932]	GO:0003735(structural constituent of ribosome);GO:0005840(ribosome);GO:0006412(translation)	K02893	RP-L23Ae, RPL23A	http://www.genome.jp/dbget-bin/www_bget?ko:K02893	ko03010(Ribosome)	KOG1751	60s ribosomal protein L23	sp|Q24JY1|RL23A_BOVIN	60S ribosomal protein L23a OS=Bos taurus OX=9913 GN=RPL23A PE=2 SV=1
GeneID:70142153	203.75	211.5	209.07	613.72	615.54	625.97	623.1	613.53	620.89	mitochondrial peroxiredoxin PRX1 [Morchella conica CCBAS932]	GO:0005623(cell);GO:0045454(cell redox homeostasis);GO:0051920(peroxiredoxin activity)	*	*	*	*	KOG0852	Alkyl hydroperoxide reductase, thiol specific antioxidant and related enzymes	sp|P34227|PRX1_YEAST	Peroxiredoxin PRX1, mitochondrial OS=Saccharomyces cerevisiae (strain ATCC 204508 / S288c) OX=559292 GN=PRX1 PE=1 SV=1
GeneID:70142104	174.88	176.43	174.95	523.46	519.23	516.58	248.41	238.59	242.71	hypothetical protein P167DRAFT_566178 [Morchella conica CCBAS932]	*	*	*	*	*	*	*	*	*
GeneID:70143629	336.48	328.01	336.6	1020.66	1001.33	1009.3	1831.19	1833.43	1840.04	hypothetical protein P167DRAFT_544116 [Morchella conica CCBAS932]	*	*	*	*	*	*	*	*	*
GeneID:70139196	252.13	251.71	248.31	725.95	725.04	715.68	1326.74	1328	1325.08	hypothetical protein P167DRAFT_318605 [Morchella conica CCBAS932]	*	*	*	*	*	*	*	*	*
GeneID:70150015	80.66	76.31	82.18	224.75	227.18	227.13	915.66	916.89	920.26	hypothetical protein P167DRAFT_434100 [Morchella conica CCBAS932]	*	*	*	*	*	*	*	*	*
GeneID:70140150	172.16	167.51	171.28	911.5	928.32	929.14	1256.08	1233.11	1268.07	hypothetical protein P167DRAFT_578448 [Morchella conica CCBAS932]	*	*	*	*	*	*	*	*	*
GeneID:70148485	350.12	341.19	345.48	967.19	969.33	975.92	2002.3	1993.44	1993.25	hypothetical protein P167DRAFT_606471 [Morchella conica CCBAS932]	GO:0005886(plasma membrane);GO:0016021(integral component of membrane)	*	*	*	*	*	*	sp|O13729|PUN1_SCHPO	SUR7 family protein pun1 OS=Schizosaccharomyces pombe (strain 972 / ATCC 24843) OX=284812 GN=pun1 PE=3 SV=1
GeneID:70143856	291.19	282.33	285.13	118.82	120.97	124.77	148.69	155.4	148.89	hypothetical protein P167DRAFT_533905 [Morchella conica CCBAS932]	*	*	*	*	*	*	*	*	*
GeneID:70144206	128.34	121.41	133.01	415.9	359.82	351.44	424.65	415.75	441.71	ribosomal protein S27-domain-containing protein [Tuber borchii]	GO:0003735(structural constituent of ribosome);GO:0005840(ribosome);GO:0006412(translation);GO:0046872(metal ion binding)	K02978	RP-S27e, RPS27	http://www.genome.jp/dbget-bin/www_bget?ko:K02978	ko03010(Ribosome)	KOG1779	40s ribosomal protein S27	sp|Q7RVN2|RS27_NEUCR	40S ribosomal protein S27 OS=Neurospora crassa (strain ATCC 24698 / 74-OR23-1A / CBS 708.71 / DSM 1257 / FGSC 987) OX=367110 GN=crp-6 PE=3 SV=1
GeneID:70143643	1812.56	1785.73	1833.76	8266.68	8228.34	8209.53	10213.4	10214.8	10188.7	hypothetical protein P167DRAFT_534431 [Morchella conica CCBAS932]	*	*	*	*	*	*	*	sp|Q9LIS2|RBG4_ARATH	Glycine-rich RNA-binding protein 4, mitochondrial OS=Arabidopsis thaliana OX=3702 GN=RBG4 PE=2 SV=1
GeneID:70147677	487.62	493.98	504.01	1685.34	1662.5	1682.65	1794.26	1785.33	1782.26	hypothetical protein P167DRAFT_538399 [Morchella conica CCBAS932]	*	*	*	*	*	*	*	*	*
GeneID:70141118	60.77	63.8	56.38	241.11	240.54	239.38	287.88	274.15	279.44	nascent polypeptide-associated complex subunit beta [Morchella conica CCBAS932]	*	K01527	EGD1, BTF3	http://www.genome.jp/dbget-bin/www_bget?ko:K01527	*	KOG2240	RNA polymerase II general transcription factor BTF3 and related proteins	sp|Q4WCX4|NACB_ASPFU	Nascent polypeptide-associated complex subunit beta OS=Neosartorya fumigata (strain ATCC MYA-4609 / Af293 / CBS 101355 / FGSC A1100) OX=330879 GN=egd1 PE=3 SV=1
GeneID:70148299	57.6	52.19	50.56	337.73	337.8	335.87	179	176.82	184.95	Cyanase [Morchella conica CCBAS932]	GO:0003677(DNA binding);GO:0008824(cyanate hydratase activity);GO:0009439(cyanate metabolic process)	K01725	cynS	http://www.genome.jp/dbget-bin/www_bget?ko:K01725	ko00910(Nitrogen metabolism)	*	*	sp|C8VCM2|CYNS_EMENI	Cyanate hydratase OS=Emericella nidulans (strain FGSC A4 / ATCC 38163 / CBS 112.46 / NRRL 194 / M139) OX=227321 GN=cyn1 PE=3 SV=2
GeneID:70143470	130.31	84.93	100.66	261.41	302.53	271.91	276.19	276.21	277.14	UPF0057-domain-containing protein [Morchella conica CCBAS932]	GO:0016021(integral component of membrane)	*	*	*	*	KOG1773	Stress responsive protein	sp|P0CS19|PMP3_CRYNB	Plasma membrane proteolipid 3 OS=Cryptococcus neoformans var. neoformans serotype D (strain B-3501A) OX=283643 GN=PMP3 PE=3 SV=1
GeneID:70141387	928.03	923.39	930.89	2454.65	2479.3	2453.48	3245.38	3255.69	3229.84	calmodulin [Morchella conica CCBAS932]	GO:0005509(calcium ion binding);GO:0019722(calcium-mediated signaling)	K02183	CALM	http://www.genome.jp/dbget-bin/www_bget?ko:K02183	ko04070(Phosphatidylinositol signaling system)	KOG0027	Calmodulin and related proteins (EF-Hand superfamily)	sp|P61861|CALM_COLGL	Calmodulin OS=Colletotrichum gloeosporioides OX=474922 PE=2 SV=2
GeneID:70146695	116.29	119.01	115.16	318.06	315.65	316.77	333.97	342.59	335.73	WD40 repeat-like protein [Morchella conica CCBAS932]	*	K14753	RACK1	http://www.genome.jp/dbget-bin/www_bget?ko:K14753	*	KOG0286	G-protein beta subunit	sp|Q01369|GBLP_NEUCR	Guanine nucleotide-binding protein subunit beta-like protein OS=Neurospora crassa (strain ATCC 24698 / 74-OR23-1A / CBS 708.71 / DSM 1257 / FGSC 987) OX=367110 GN=cpc-2 PE=3 SV=1
GeneID:70142981	87.33	84.75	85.71	213.3	206.53	206.13	380.62	386.6	389.93	hypothetical protein P167DRAFT_571771 [Morchella conica CCBAS932]	GO:0000981(DNA-binding transcription factor activity, RNA polymerase II-specific);GO:0005634(nucleus);GO:0008270(zinc ion binding)	*	*	*	*	*	*	sp|O93870|FCR1_CANAX	Fluconazole resistance protein 1 OS=Candida albicans OX=5476 GN=FCR1 PE=4 SV=1
GeneID:70144704	307.44	307.37	310.68	820.33	826	827.2	905.3	893.08	907.88	ClpP/crotonase [Morchella conica CCBAS932]	GO:0003824(catalytic activity)	K13239	PECI	http://www.genome.jp/dbget-bin/www_bget?ko:K13239	ko04146(Peroxisome);ko00071(Fatty acid degradation)	KOG1680	Enoyl-CoA hydratase	sp|Q05871|ECI1_YEAST	3,2-trans-enoyl-CoA isomerase OS=Saccharomyces cerevisiae (strain ATCC 204508 / S288c) OX=559292 GN=ECI1 PE=1 SV=1
GeneID:70144888	137.97	141.83	137.03	463.41	467.59	464.62	444.36	472.14	460.32	hypothetical protein P167DRAFT_4430 [Morchella conica CCBAS932]	*	*	*	*	*	*	*	*	*
GeneID:70141555	128.61	122.09	131.25	408.72	403.2	403.74	229.3	223.95	223.79	hypothetical protein P167DRAFT_533245 [Morchella conica CCBAS932]	*	*	*	*	*	*	*	*	*
GeneID:70140818	148.42	140.06	141.68	488.98	490.27	491.25	540.3	544.26	554.84	ribosomal protein L22 [Morchella conica CCBAS932]	GO:0003735(structural constituent of ribosome);GO:0006412(translation);GO:0015934(large ribosomal subunit)	K02880	RP-L17e, RPL17	http://www.genome.jp/dbget-bin/www_bget?ko:K02880	ko03010(Ribosome)	KOG3353	60S ribosomal protein L22	sp|Q9HE25|RL17_NEUCR	60S ribosomal protein L17 OS=Neurospora crassa (strain ATCC 24698 / 74-OR23-1A / CBS 708.71 / DSM 1257 / FGSC 987) OX=367110 GN=rpl-17 PE=3 SV=1
GeneID:70140578	656.27	661.68	665.39	272.53	272.56	273.6	475.02	477.98	473.44	heat shock protein 70 [Morchella conica CCBAS932]	GO:0000742(karyogamy involved in conjugation with cellular fusion);GO:0005524(ATP binding);GO:0006616(SRP-dependent cotranslational protein targeting to membrane, translocation);GO:0006986(response to unfolded protein);GO:0016887(ATPase activity);GO:0030433(ubiquitin-dependent ERAD pathway);GO:0031204(posttranslational protein targeting to membrane, translocation);GO:0034099(luminal surveillance …	K09490	HSPA5, BIP	http://www.genome.jp/dbget-bin/www_bget?ko:K09490	ko03060(Protein export);ko04141(Protein processing in endoplasmic reticulum)	KOG0100	Molecular chaperones GRP78/BiP/KAR2, HSP70 superfamily	sp|P59769|BIP_ASPAW	Endoplasmic reticulum chaperone BiP OS=Aspergillus awamori OX=105351 GN=bipA PE=2 SV=1
GeneID:70149051	220.37	224.01	217.19	731.82	731.6	736.25	752.4	754.97	761.72	L30e-like protein [Morchella conica CCBAS932]	GO:0005840(ribosome);GO:0042254(ribosome biogenesis);GO:1990904(ribonucleoprotein complex)	K02936	RP-L7Ae, RPL7A	http://www.genome.jp/dbget-bin/www_bget?ko:K02936	ko03010(Ribosome)	KOG3166	60S ribosomal protein L7A	sp|O13672|RL8_SCHPO	60S ribosomal protein L8 OS=Schizosaccharomyces pombe (strain 972 / ATCC 24843) OX=284812 GN=rpl8 PE=1 SV=3
GeneID:70146031	77.42	75.01	71.15	305.08	298.39	307.06	231.89	229.18	229.29	NAD(P)-binding protein [Morchella conica CCBAS932]	GO:0016491(oxidoreductase activity)	K00065	kduD	http://www.genome.jp/dbget-bin/www_bget?ko:K00065	ko00040(Pentose and glucuronate interconversions)	KOG1200	Mitochondrial/plastidial beta-ketoacyl-ACP reductase	sp|P50842|KDUD_BACSU	2-dehydro-3-deoxy-D-gluconate 5-dehydrogenase OS=Bacillus subtilis (strain 168) OX=224308 GN=kduD PE=2 SV=1
GeneID:70145437	163.79	167	167.95	581.37	581.71	585.99	593.61	597.14	597.23	ribosomal protein S5 [Morchella conica CCBAS932]	GO:0003735(structural constituent of ribosome);GO:0006407(rRNA export from nucleus);GO:0006412(translation);GO:0022627(cytosolic small ribosomal subunit);GO:0032040(small-subunit processome);GO:0045903(positive regulation of translational fidelity);GO:0070181(small ribosomal subunit rRNA binding)	K02981	RP-S2e, RPS2	http://www.genome.jp/dbget-bin/www_bget?ko:K02981	ko03010(Ribosome)	KOG0877	40S ribosomal protein S2/30S ribosomal protein S5	sp|P25443|RS2_YEAST	40S ribosomal protein S2 OS=Saccharomyces cerevisiae (strain ATCC 204508 / S288c) OX=559292 GN=RPS2 PE=1 SV=3
GeneID:70149214	454.8	434.81	446.06	1837.73	1835.93	1859.31	206.2	206.72	212.23	hypothetical protein P167DRAFT_569812 [Morchella conica CCBAS932]	*	*	*	*	*	*	*	*	*
GeneID:70143162	553.66	559.27	548.55	258.68	257.66	258.83	223.98	224.05	227.56	hypothetical protein P167DRAFT_572501 [Morchella conica CCBAS932]	GO:0016021(integral component of membrane)	*	*	*	*	*	*	*	*
GeneID:70140996	286.13	284.32	277.15	736.85	735.32	747.05	676.83	681.78	686.57	hypothetical protein P167DRAFT_573520 [Morchella conica CCBAS932]	GO:0016021(integral component of membrane)	*	*	*	*	*	*	*	*
GeneID:70139373	432.79	426.21	439.48	1949.73	1933.96	1941.48	2093.75	2079.21	2082.54	hypothetical protein P167DRAFT_532316 [Morchella conica CCBAS932]	*	*	*	*	*	*	*	*	*
GeneID:70147900	164.49	161.85	165.02	545.77	538.09	543.47	206.28	200.22	200.62	Aldo/keto reductase [Morchella conica CCBAS932]	*	*	*	*	*	KOG1575	Voltage-gated shaker-like K+ channel, subunit beta/KCNAB	sp|O23016|KCAB_ARATH	Probable voltage-gated potassium channel subunit beta OS=Arabidopsis thaliana OX=3702 GN=KAB1 PE=1 SV=1
GeneID:70143106	323.65	318.56	322.54	115.14	110.84	118.22	485.62	500.83	498.78	hypothetical protein P167DRAFT_534233 [Morchella conica CCBAS932]	*	*	*	*	*	*	*	*	*
GeneID:70140556	84.88	87.81	81.93	367.24	357.16	347.01	347.7	338.65	335.64	peptide methionine sulfoxide reductase msrB [Morchella conica CCBAS932]	GO:0006979(response to oxidative stress);GO:0030091(protein repair);GO:0033743(peptide-methionine );GO:0046872(metal ion binding)	K07305	msrB	http://www.genome.jp/dbget-bin/www_bget?ko:K07305	*	KOG0856	Predicted pilin-like transcription factor	sp|Q6AUK5|MSRB3_ORYSJ	Peptide methionine sulfoxide reductase B3, chloroplastic OS=Oryza sativa subsp. japonica OX=39947 GN=MSRB3 PE=2 SV=1
GeneID:70143043	176.5	179.92	178.31	505.64	504.85	505.51	1101.53	1102.35	1107.8	hypothetical protein P167DRAFT_578129 [Morchella conica CCBAS932]	GO:0016021(integral component of membrane)	K01183	E3.2.1.14	http://www.genome.jp/dbget-bin/www_bget?ko:K01183	ko00520(Amino sugar and nucleotide sugar metabolism)	*	*	*	*
GeneID:70141728	166.3	164.82	170.44	624.01	625.12	617.31	608.68	614.2	632.64	hypothetical protein P167DRAFT_143163 [Morchella conica CCBAS932]	GO:0000027(ribosomal large subunit assembly);GO:0003735(structural constituent of ribosome);GO:0006412(translation);GO:0008097(5S rRNA binding);GO:0022625(cytosolic large ribosomal subunit)	K02932	RP-L5e, RPL5	http://www.genome.jp/dbget-bin/www_bget?ko:K02932	ko03010(Ribosome)	KOG0875	60S ribosomal protein L5	sp|O59953|RL5_NEUCR	60S ribosomal protein L5 OS=Neurospora crassa (strain ATCC 24698 / 74-OR23-1A / CBS 708.71 / DSM 1257 / FGSC 987) OX=367110 GN=rpl-5 PE=3 SV=1
GeneID:70146007	120.32	105.34	117.26	322.7	328.57	324.89	361.05	357.12	374.27	UBC-like protein [Morchella conica CCBAS932]	*	K10704	UBE2V	http://www.genome.jp/dbget-bin/www_bget?ko:K10704	*	KOG0417	Ubiquitin-protein ligase	sp|O74983|MMS2_SCHPO	Ubiquitin-conjugating enzyme spm2 OS=Schizosaccharomyces pombe (strain 972 / ATCC 24843) OX=284812 GN=spm2 PE=1 SV=1
GeneID:70140286	69.4	64.29	66.1	215.48	217.98	222.75	178.75	178.43	173.58	proteasome-domain-containing protein [Morchella conica CCBAS932]	GO:0004298(threonine-type endopeptidase activity);GO:0005634(nucleus);GO:0005789(endoplasmic reticulum membrane);GO:0010499(proteasomal ubiquitin-independent protein catabolic process);GO:0019774(proteasome core complex, beta-subunit complex);GO:0043161(proteasome-mediated ubiquitin-dependent protein catabolic process);GO:0061133(endopeptidase activator activity)	K02734	PSMB2	http://www.genome.jp/dbget-bin/www_bget?ko:K02734	ko03050(Proteasome)	KOG0177	20S proteasome, regulatory subunit beta type PSMB2/PRE1	sp|Q9P6U7|PSB4_NEUCR	Probable proteasome subunit beta type-4 OS=Neurospora crassa (strain ATCC 24698 / 74-OR23-1A / CBS 708.71 / DSM 1257 / FGSC 987) OX=367110 GN=pcb-4 PE=3 SV=2
GeneID:70149976	80.43	79.52	73.32	224.36	219.27	221.18	197.33	193.09	191.83	NAD(P)-binding protein [Morchella conica CCBAS932]	*	*	*	*	*	*	*	sp|Q9Y7K0|YGL3_SCHPO	UPF0659 protein C216.03 OS=Schizosaccharomyces pombe (strain 972 / ATCC 24843) OX=284812 GN=SPBC216.03 PE=3 SV=1
GeneID:70141564	100.75	98.6	98.37	242.16	239.94	240.71	259.1	257.46	258.28	pyruvate kinase [Morchella conica CCBAS932]	GO:0000287(magnesium ion binding);GO:0004743(pyruvate kinase activity);GO:0016301(kinase activity);GO:0030955(potassium ion binding);GO:0042866(pyruvate biosynthetic process);GO:0061621(canonical glycolysis)	K00873	PK, pyk	http://www.genome.jp/dbget-bin/www_bget?ko:K00873	ko00010(Glycolysis / Gluconeogenesis);ko00620(Pyruvate metabolism);ko00230(Purine metabolism)	KOG2323	Pyruvate kinase	sp|P22360|KPYK_EMENI	Pyruvate kinase OS=Emericella nidulans (strain FGSC A4 / ATCC 38163 / CBS 112.46 / NRRL 194 / M139) OX=227321 GN=pkiA PE=3 SV=2
GeneID:70147049	155.39	151.13	152.09	480.82	487.13	492.06	593.8	596.63	592.78	hypothetical protein P167DRAFT_555808 [Morchella conica CCBAS932]	GO:0003735(structural constituent of ribosome);GO:0005840(ribosome);GO:0006412(translation)	K02925	RP-L3e, RPL3	http://www.genome.jp/dbget-bin/www_bget?ko:K02925	ko03010(Ribosome)	KOG0746	60S ribosomal protein L3 and related proteins	sp|Q8NKF4|RL3_ASPFU	60S ribosomal protein L3 OS=Neosartorya fumigata (strain ATCC MYA-4609 / Af293 / CBS 101355 / FGSC A1100) OX=330879 GN=rpl3 PE=1 SV=2
novel.6314	448.44	451.04	451.11	1349.27	1349.54	1352.76	2195.73	2196.66	2189.14	*	*	*	*	*	*	*	*	*	*
GeneID:70144948	161.69	158.62	160.39	461.72	458.9	460.13	484.94	483.01	489.11	ribosomal protein S6e [Morchella conica CCBAS932]	*	K02991	RP-S6e, RPS6	http://www.genome.jp/dbget-bin/www_bget?ko:K02991	ko03010(Ribosome)	KOG1646	40S ribosomal protein S6	sp|Q9C0Z7|RS6B_SCHPO	40S ribosomal protein S6-B OS=Schizosaccharomyces pombe (strain 972 / ATCC 24843) OX=284812 GN=rps602 PE=1 SV=1
GeneID:70150317	201.7	198.02	199.73	84.21	82.88	81.68	107.63	109.22	110.97	cell division/GTP binding protein [Morchella conica CCBAS932]	*	K16938	SEPT3_9_12	http://www.genome.jp/dbget-bin/www_bget?ko:K16938	*	KOG1547	Septin CDC10 and related P-loop GTPases	sp|Q09116|SPN2_SCHPO	Septin homolog spn2 OS=Schizosaccharomyces pombe (strain 972 / ATCC 24843) OX=284812 GN=spn2 PE=1 SV=2
GeneID:70149261	397.54	379.88	375.39	1153.07	1125.19	1091.84	1811.45	1881.73	1863.12	hypothetical protein P167DRAFT_541440 [Morchella conica CCBAS932]	GO:0003735(structural constituent of ribosome);GO:0005840(ribosome);GO:0006412(translation);GO:0008270(zinc ion binding)	K02980	RP-S29e, RPS29	http://www.genome.jp/dbget-bin/www_bget?ko:K02980	ko03010(Ribosome)	KOG3506	40S ribosomal protein S29	sp|Q9C2P2|RS29_NEUCR	40S ribosomal protein S29 OS=Neurospora crassa (strain ATCC 24698 / 74-OR23-1A / CBS 708.71 / DSM 1257 / FGSC 987) OX=367110 GN=rps-29 PE=3 SV=1
GeneID:70142975	222.93	218.02	219.78	534.41	535.35	536.59	553.39	559.37	560.01	hypothetical protein P167DRAFT_533484 [Morchella conica CCBAS932]	GO:0000082(G1/S transition of mitotic cell cycle);GO:0005096(GTPase activator activity);GO:0005634(nucleus);GO:0005829(cytosol);GO:0006405(RNA export from nucleus);GO:0006511(ubiquitin-dependent protein catabolic process);GO:0006606(protein import into nucleus);GO:0008536(Ran GTPase binding)	K15306	RANBP1	http://www.genome.jp/dbget-bin/www_bget?ko:K15306	*	KOG0864	Ran-binding protein RANBP1 and related RanBD domain proteins	sp|Q09717|RANG_SCHPO	Ran-specific GTPase-activating protein 1 OS=Schizosaccharomyces pombe (strain 972 / ATCC 24843) OX=284812 GN=sbp1 PE=1 SV=1
GeneID:70142040	395.83	389.34	393.21	193.29	197.5	194.54	166.85	171.34	166.49	ankyrin, partial [Morchella conica CCBAS932]	*	*	*	*	*	*	*	*	*
novel.5619	87.51	87.22	87.29	278.31	281.11	281.37	518.12	506.35	520.78	hypothetical protein P167DRAFT_537263 [Morchella conica CCBAS932]	*	*	*	*	*	*	*	*	*
GeneID:70146956	185.95	175.9	184.68	77.63	68.81	60.13	317.18	311.98	357.32	hypothetical protein P167DRAFT_468336, partial [Morchella conica CCBAS932]	*	*	*	*	*	*	*	*	*
GeneID:70144198	47.4	47.74	45.86	169.36	165.67	160.42	445.18	446.08	441.22	hypothetical protein P167DRAFT_604521 [Morchella conica CCBAS932]	GO:0016021(integral component of membrane)	*	*	*	*	*	*	*	*
GeneID:70145473	141.62	141.27	143.6	378.44	377.57	383.46	451.44	451.46	450.5	hypothetical protein P167DRAFT_538458 [Morchella conica CCBAS932]	GO:0003735(structural constituent of ribosome);GO:0005840(ribosome);GO:0006412(translation)	K02930	RP-L4e, RPL4	http://www.genome.jp/dbget-bin/www_bget?ko:K02930	ko03010(Ribosome)	KOG1475	Ribosomal protein RPL1/RPL2/RL4L4	sp|Q9P784|RL4B_SCHPO	60S ribosomal protein L4-B OS=Schizosaccharomyces pombe (strain 972 / ATCC 24843) OX=284812 GN=rpl401 PE=3 SV=1
GeneID:70143058	187.67	185.66	186.37	695.37	690.94	695.13	770.01	774.25	757.73	hypothetical protein P167DRAFT_539128 [Morchella conica CCBAS932]	GO:0003735(structural constituent of ribosome);GO:0005840(ribosome);GO:0006412(translation)	K02870	RP-L12e, RPL12	http://www.genome.jp/dbget-bin/www_bget?ko:K02870	ko03010(Ribosome)	KOG0886	40S ribosomal protein S2	sp|Q9C285|RL12_NEUCR	60S ribosomal protein L12 OS=Neurospora crassa (strain ATCC 24698 / 74-OR23-1A / CBS 708.71 / DSM 1257 / FGSC 987) OX=367110 GN=rpl-12 PE=3 SV=1
GeneID:70146621	628.24	612.5	602.12	223.5	220.29	222.79	56.37	50.68	52.46	hypothetical protein P167DRAFT_544675 [Morchella conica CCBAS932]	*	*	*	*	*	*	*	*	*
GeneID:70143081	384.95	326.83	313.72	164.73	174.28	143.52	2230.73	2203.11	2161.86	putative chaperone/heat shock protein Hsp12 [Morchella conica CCBAS932]	*	*	*	*	*	*	*	sp|P22943|HSP12_YEAST	12 kDa heat shock protein OS=Saccharomyces cerevisiae (strain ATCC 204508 / S288c) OX=559292 GN=HSP12 PE=1 SV=1
GeneID:70146041	119.66	118.23	116.25	357.64	354.5	356.92	485.37	480.5	482.71	3-phosphoglycerate kinase [Morchella conica CCBAS932]	GO:0004618(phosphoglycerate kinase activity);GO:0005524(ATP binding);GO:0006096(glycolytic process)	K00927	PGK, pgk	http://www.genome.jp/dbget-bin/www_bget?ko:K00927	ko00010(Glycolysis / Gluconeogenesis)	KOG1367	3-phosphoglycerate kinase	sp|O74233|PGK_FUNMO	Phosphoglycerate kinase OS=Funneliformis mosseae OX=27381 GN=PGK PE=2 SV=1
GeneID:70138893	2859.82	2893.78	2947.46	8471.73	8342.91	8638.43	26595.1	26566.2	26762.5	*	*	*	*	*	*	*	*	*	*
GeneID:70138965	61.6	62.26	61.12	249.99	250.81	250.45	368.53	364.92	368.11	hypothetical protein P167DRAFT_574955 [Morchella conica CCBAS932]	GO:0001164(RNA polymerase I CORE element sequence-specific DNA binding);GO:0016021(integral component of membrane);GO:0070860(RNA polymerase I core factor complex)	K15219	RRN7	http://www.genome.jp/dbget-bin/www_bget?ko:K15219	*	KOG3271	Translation initiation factor 5A (eIF-5A)	sp|P38672|IF5A_NEUCR	Eukaryotic translation initiation factor 5A OS=Neurospora crassa (strain ATCC 24698 / 74-OR23-1A / CBS 708.71 / DSM 1257 / FGSC 987) OX=367110 GN=tif-51 PE=2 SV=2
GeneID:70146546	207.88	201.25	214.7	740	749.2	751.1	857.23	856.99	865.45	ribosomal protein S17e, partial [Morchella conica CCBAS932]	GO:0003735(structural constituent of ribosome);GO:0005840(ribosome);GO:0006412(translation)	K02962	RP-S17e, RPS17	http://www.genome.jp/dbget-bin/www_bget?ko:K02962	ko03010(Ribosome)	KOG0187	40S ribosomal protein S17	sp|P27770|RS17_NEUCR	40S ribosomal protein S17 OS=Neurospora crassa (strain ATCC 24698 / 74-OR23-1A / CBS 708.71 / DSM 1257 / FGSC 987) OX=367110 GN=rps-17 PE=3 SV=1
GeneID:70140075	220.81	228.55	216.92	347.95	345.65	347.86	671.07	681.8	677.81	hypothetical protein P167DRAFT_549492 [Morchella conica CCBAS932]	*	*	*	*	*	*	*	*	*
novel.5174	117.85	119.18	135.21	279.86	236.13	255.6	383.93	394.46	380.81	Zinc finger CCCH-type protein [Macrophomina phaseolina MS6]	*	*	*	*	*	*	*	*	*
GeneID:70140837	519.31	516.85	517.27	323.12	324.06	325.62	288.13	293.38	295.58	protein disulfide isomerase [Morchella conica CCBAS932]	GO:0003756(protein disulfide isomerase activity);GO:0005623(cell);GO:0045454(cell redox homeostasis)	K09580	PDIA1, P4HB	http://www.genome.jp/dbget-bin/www_bget?ko:K09580	ko04141(Protein processing in endoplasmic reticulum)	KOG0191	Thioredoxin/protein disulfide isomerase	sp|D4B2L8|PDI_ARTBC	Protein disulfide-isomerase OS=Arthroderma benhamiae (strain ATCC MYA-4681 / CBS 112371) OX=663331 GN=ARB_02626 PE=3 SV=1
GeneID:70149972	469.04	479.7	484.15	769.68	758.57	759.06	206.53	217.2	211.34	hypothetical protein P167DRAFT_355337 [Morchella conica CCBAS932]	GO:0016021(integral component of membrane)	*	*	*	*	*	*	*	*
GeneID:70141104	280.63	279.59	280.76	200.37	204.73	202.28	211.34	211.01	212.01	hypothetical protein [Tuber melanosporum Mel28]	GO:0000981(DNA-binding transcription factor activity, RNA polymerase II-specific);GO:0000987(proximal promoter sequence-specific DNA binding);GO:0005634(nucleus);GO:0045944(positive regulation of transcription by RNA polymerase II);GO:0046983(protein dimerization activity)	K12412	MCM1	http://www.genome.jp/dbget-bin/www_bget?ko:K12412	ko04111(Cell cycle - yeast);ko04011(MAPK signaling pathway - yeast)	KOG0014	MADS box transcription factor	sp|Q5AFP3|MCM1_CANAL	Transcription factor of morphogenesis MCM1 OS=Candida albicans (strain SC5314 / ATCC MYA-2876) OX=237561 GN=MCM1 PE=1 SV=1
GeneID:70148212	162.71	175.9	146.2	221.8	189.22	163.99	661.54	628.61	626.48	hypothetical protein P167DRAFT_492034 [Morchella conica CCBAS932]	*	*	*	*	*	*	*	*	*
GeneID:70145068	441.61	439.36	442.83	614.61	603.17	608.59	166.49	163.62	166.91	Aldo/keto reductase [Morchella conica CCBAS932]	*	*	*	*	*	KOG1575	Voltage-gated shaker-like K+ channel, subunit beta/KCNAB	sp|A0A3B1EFQ1|STR7_STRTC	Aldo-keto reductase str7 OS=Strobilurus tenacellus OX=41251 GN=str7 PE=1 SV=1
GeneID:70149276	173.48	173.43	171.52	238.53	232.99	230.3	1017.34	1011.16	1014.45	hypothetical protein P167DRAFT_551038 [Morchella conica CCBAS932]	GO:0016021(integral component of membrane)	*	*	*	*	*	*	*	*
GeneID:70146175	115.94	117.39	112.82	117.06	118.5	116	561.17	573.98	570.69	hypothetical protein P167DRAFT_571030 [Morchella conica CCBAS932]	*	*	*	*	*	*	*	*	*
GeneID:70141342	170.88	179.3	170.12	270.14	269.29	270.18	611.71	609.51	601.05	alpha/beta-hydrolase [Morchella conica CCBAS932]	GO:0003824(catalytic activity)	*	*	*	*	KOG4178	Soluble epoxide hydrolase	sp|Q7SHI0|SRDG_NEUCR	Epoxide hydrolase srdG OS=Neurospora crassa (strain ATCC 24698 / 74-OR23-1A / CBS 708.71 / DSM 1257 / FGSC 987) OX=367110 GN=srdG PE=2 SV=1
GeneID:70140052	200.98	196.26	203.44	200.67	199.92	199.52	99.88	101.36	102.52	hypothetical protein P167DRAFT_560847 [Morchella conica CCBAS932]	GO:0016791(phosphatase activity)	*	*	*	*	*	*	sp|Q9P6N2|PTF1_SCHPO	Pdp3-interacting factor 1 OS=Schizosaccharomyces pombe (strain 972 / ATCC 24843) OX=284812 GN=ptf1 PE=1 SV=1
GeneID:70142867	543.55	543.59	542.38	497.13	496.38	495.51	354.77	357.04	362.39	dihydrolipoyl dehydrogenase [Morchella conica CCBAS932]	GO:0004148(dihydrolipoyl dehydrogenase activity);GO:0004375(glycine dehydrogenase );GO:0004591(oxoglutarate dehydrogenase );GO:0004738(pyruvate dehydrogenase activity);GO:0005623(cell);GO:0005960(glycine cleavage complex);GO:0005967(mitochondrial pyruvate dehydrogenase complex);GO:0006090(pyruvate metabolic process);GO:0006103(2-oxoglutarate metabolic process);GO:0006546(glycine catabolic process…	K00382	DLD, lpd, pdhD	http://www.genome.jp/dbget-bin/www_bget?ko:K00382	ko00260(Glycine, serine and threonine metabolism);ko00310(Lysine degradation);ko00380(Tryptophan metabolism);ko00280(Valine, leucine and isoleucine degradation);ko00020(Citrate cycle (TCA cycle));ko00010(Glycolysis / Gluconeogenesis);ko00630(Glyoxylate and dicarboxylate metabolism);ko00640(Propanoate metabolism);ko00620(Pyruvate metabolism)	KOG4716	Thioredoxin reductase	sp|O00087|DLDH_SCHPO	Dihydrolipoyl dehydrogenase, mitochondrial OS=Schizosaccharomyces pombe (strain 972 / ATCC 24843) OX=284812 GN=dld1 PE=2 SV=2
GeneID:70143869	226.73	233.88	242.19	481.89	478.22	468.92	745.84	750.11	748.8	hypothetical protein C7212DRAFT_309144 [Tuber magnatum]	*	*	*	*	*	*	*	*	*
GeneID:70143280	639.97	649.04	648.99	945	951.47	930.83	346.21	354.27	348.73	hypothetical protein P167DRAFT_539985 [Morchella conica CCBAS932]	GO:0016021(integral component of membrane);GO:0019825(oxygen binding);GO:0020037(heme binding)	*	*	*	*	*	*	*	*
novel.2344	94.91	96.15	102.42	155.12	158.49	158.45	299.92	300.17	321.26	hypothetical protein P167DRAFT_580224, partial [Morchella conica CCBAS932]	*	*	*	*	*	*	*	*	*
GeneID:70146232	122.05	119.44	124.73	128.62	123.92	126.42	390.68	384.47	389.73	hypothetical protein P167DRAFT_532732 [Morchella conica CCBAS932]	*	*	*	*	*	*	*	*	*
GeneID:70139912	207.53	197.12	199.53	170.24	155.3	153.5	131.22	137.75	123.79	chorismate mutase [Morchella conica CCBAS932]	GO:0046417(chorismate metabolic process)	*	*	*	*	*	*	*	*
GeneID:70149865	490.38	487.91	488.44	903.32	909.01	906.59	1736	1739.16	1733.81	fumarate reductase-like protein [Morchella conica CCBAS932]	GO:0000104(succinate dehydrogenase activity);GO:0020037(heme binding);GO:0046872(metal ion binding)	*	*	*	*	KOG0537	Cytochrome b5	sp|O13755|OSM1_SCHPO	Fumarate reductase OS=Schizosaccharomyces pombe (strain 972 / ATCC 24843) OX=284812 GN=osm1 PE=3 SV=1
GeneID:70150159	332.73	327.28	312.68	218.1	230.92	218.85	194.2	198.42	193.79	FKBP-type peptidyl-prolyl cis-trans isomerase [Morchella conica CCBAS932]	GO:0003755(peptidyl-prolyl cis-trans isomerase activity)	K09569	FKBP2	http://www.genome.jp/dbget-bin/www_bget?ko:K09569	*	KOG0549	FKBP-type peptidyl-prolyl cis-trans isomerase	sp|Q5ATN7|FKBP2_EMENI	FK506-binding protein 2 OS=Emericella nidulans (strain FGSC A4 / ATCC 38163 / CBS 112.46 / NRRL 194 / M139) OX=227321 GN=fkbB PE=3 SV=1
GeneID:70139421	188.83	187.67	187.86	222.69	225.44	219.8	90.68	88.55	91.79	alpha/beta-hydrolase [Morchella conica CCBAS932]	*	K01054	MGLL	http://www.genome.jp/dbget-bin/www_bget?ko:K01054	ko00561(Glycerolipid metabolism)	KOG1455	Lysophospholipase	sp|O94305|MGLL_SCHPO	Putative monoglyceride lipase OS=Schizosaccharomyces pombe (strain 972 / ATCC 24843) OX=284812 GN=SPCC5E4.05c PE=1 SV=1
GeneID:70139492	187.53	194.29	212.85	229.63	231.04	238.6	941.15	972.54	932.17	hypothetical protein P167DRAFT_491228 [Morchella conica CCBAS932]	GO:0003676(nucleic acid binding)	*	*	*	*	*	*	*	*
GeneID:70149106	159.24	157.02	155.27	122.51	122.69	125.86	116.77	113.9	112.73	supernatant protein factor, C-terminal domain-containing protein [Morchella conica CCBAS932]	GO:0016021(integral component of membrane)	K20347	TMED2, EMP24	http://www.genome.jp/dbget-bin/www_bget?ko:K20347	*	KOG1692	Putative cargo transport protein EMP24 (p24 protein family)	sp|P32803|EMP24_YEAST	Endosomal protein P24B OS=Saccharomyces cerevisiae (strain ATCC 204508 / S288c) OX=559292 GN=EMP24 PE=1 SV=1
GeneID:70145180	217.22	210.89	211.25	194.71	198.1	195.63	160.4	161.5	158.08	citrate synthase [Morchella conica CCBAS932]	GO:0004108(citrate );GO:0006099(tricarboxylic acid cycle);GO:0006101(citrate metabolic process)	K01647	CS, gltA	http://www.genome.jp/dbget-bin/www_bget?ko:K01647	ko00020(Citrate cycle (TCA cycle));ko00630(Glyoxylate and dicarboxylate metabolism)	KOG2617	Citrate synthase	sp|O00098|CISY_EMENI	Citrate synthase, mitochondrial OS=Emericella nidulans (strain FGSC A4 / ATCC 38163 / CBS 112.46 / NRRL 194 / M139) OX=227321 GN=citA PE=2 SV=3
GeneID:70149544	1222.84	1245.14	1240.55	1194.4	1174.58	1179.77	241.61	250.31	251.64	hypothetical protein P167DRAFT_537990 [Morchella conica CCBAS932]	*	*	*	*	*	*	*	*	*
GeneID:70144476	336.98	330.31	333.36	266.59	282.33	271.98	171.67	167.49	161.71	unnamed protein product [Tuber aestivum]	GO:0004784(superoxide dismutase activity);GO:0005507(copper ion binding);GO:0005576(extracellular region);GO:0005615(extracellular space);GO:0006801(superoxide metabolic process);GO:0019430(removal of superoxide radicals);GO:0046872(metal ion binding)	*	*	*	*	*	*	sp|D4B5D4|SOD5_ARTBC	Cell surface Cu-only superoxide dismutase ARB_03674 OS=Arthroderma benhamiae (strain ATCC MYA-4681 / CBS 112371) OX=663331 GN=ARB_03674 PE=1 SV=1
GeneID:70144219	128.41	127.22	126.67	268.44	267.71	265.86	619.23	615	622.49	hypothetical protein P167DRAFT_572882 [Morchella conica CCBAS932]	GO:0016021(integral component of membrane)	*	*	*	*	*	*	*	*
GeneID:70139463	1579.72	1618.82	1587.23	1043.4	1065.25	1019.88	129.85	132.79	131.65	Cerato-platanin [Morchella conica CCBAS932]	*	*	*	*	*	*	*	sp|Q1E8D2|AG19_COCIM	Heat-stable 19 kDa antigen OS=Coccidioides immitis (strain RS) OX=246410 GN=CSA PE=3 SV=1
GeneID:70141486	965.44	987.39	938.01	1170.96	1217.53	1187.86	548.85	580.65	564.44	glutaredoxin [Morchella conica CCBAS932]	*	K03676	grxC, GLRX, GLRX2	http://www.genome.jp/dbget-bin/www_bget?ko:K03676	*	KOG1752	Glutaredoxin and related proteins	sp|P55143|GLRX_RICCO	Glutaredoxin OS=Ricinus communis OX=3988 PE=3 SV=1
GeneID:70148260	198.84	188.07	191.38	276.84	284.35	274.58	100.55	104.36	102.85	hypothetical protein P167DRAFT_538240 [Morchella conica CCBAS932]	GO:0003700(DNA-binding transcription factor activity)	*	*	*	*	*	*	sp|P22697|CYS3_NEUCR	Regulatory protein cys-3 OS=Neurospora crassa (strain ATCC 24698 / 74-OR23-1A / CBS 708.71 / DSM 1257 / FGSC 987) OX=367110 GN=cys-3 PE=1 SV=1
GeneID:70146264	231.86	231.25	232.24	168.91	171.42	165.43	114.26	117.26	118.67	hypothetical protein P167DRAFT_542485 [Morchella conica CCBAS932]	*	*	*	*	*	*	*	*	*
GeneID:70146905	76.09	79.35	76.19	141.43	145.92	141.07	314.8	316.83	313.22	hypothetical protein P167DRAFT_393238 [Morchella conica CCBAS932]	GO:0016021(integral component of membrane)	*	*	*	*	*	*	*	*
GeneID:70149087	256.97	257.66	255.88	216.87	213.59	213.65	127.05	126.42	129.14	*	*	*	*	*	*	*	*	*	*
GeneID:70146950	218.28	215.18	211.12	470.03	468.86	467.51	156.8	161.89	159.9	Metallo-hydrolase/oxidoreductase [Morchella conica CCBAS932]	GO:0008270(zinc ion binding);GO:0070290(N-acylphosphatidylethanolamine-specific phospholipase D activity)	*	*	*	*	KOG3798	Predicted Zn-dependent hydrolase (beta-lactamase superfamily)	sp|A0A179HLJ8|LCSR_PURLI	Metal-dependent hydrolase lscR OS=Purpureocillium lilacinum OX=33203 GN=lcsR PE=2 SV=1
GeneID:70143575	162.91	161.09	161.04	359.84	356.62	359.71	742.54	724.6	739.76	Phosphoglucomutase, first 3 domain-containing protein [Morchella conica CCBAS932]	GO:0000287(magnesium ion binding);GO:0005975(carbohydrate metabolic process);GO:0016868(intramolecular transferase activity, phosphotransferases)	K01835	pgm	http://www.genome.jp/dbget-bin/www_bget?ko:K01835	ko00520(Amino sugar and nucleotide sugar metabolism);ko00052(Galactose metabolism);ko00010(Glycolysis / Gluconeogenesis);ko00030(Pentose phosphate pathway);ko00500(Starch and sucrose metabolism);ko00230(Purine metabolism)	KOG0625	Phosphoglucomutase	sp|Q4WY53|PGM_ASPFU	Phosphoglucomutase OS=Neosartorya fumigata (strain ATCC MYA-4609 / Af293 / CBS 101355 / FGSC A1100) OX=330879 GN=pgmA PE=3 SV=1
GeneID:70139154	182.12	186.22	186.78	178.57	182.33	177.75	125.49	121.87	120.34	branched-chain amino acid aminotransferase II [Morchella conica CCBAS932]	GO:0009082(branched-chain amino acid biosynthetic process);GO:0052654(L-leucine transaminase activity);GO:0052655(L-valine transaminase activity);GO:0052656(L-isoleucine transaminase activity)	K00826	E2.6.1.42, ilvE	http://www.genome.jp/dbget-bin/www_bget?ko:K00826	ko00270(Cysteine and methionine metabolism);ko00290(Valine, leucine and isoleucine biosynthesis);ko00280(Valine, leucine and isoleucine degradation);ko00770(Pantothenate and CoA biosynthesis)	KOG0975	Branched chain aminotransferase BCAT1, pyridoxal phosphate enzymes type IV superfamily	sp|O14370|BCA1_SCHPO	Branched-chain-amino-acid aminotransferase, mitochondrial OS=Schizosaccharomyces pombe (strain 972 / ATCC 24843) OX=284812 GN=eca39 PE=1 SV=3
GeneID:70148707	96.06	97.83	98.65	156.88	156.54	155.66	649.62	647.48	643.34	hypothetical protein P167DRAFT_540284 [Morchella conica CCBAS932]	*	*	*	*	*	*	*	*	*
GeneID:70145723	696.8	692.36	695.99	873.86	874.68	873.38	2167.28	2158.39	2161.05	hypothetical protein P167DRAFT_490085 [Morchella conica CCBAS932]	GO:0003676(nucleic acid binding)	*	*	*	*	*	*	sp|Q59VM4|RPN4_CANAL	Transcriptional regulator RPN4 OS=Candida albicans (strain SC5314 / ATCC MYA-2876) OX=237561 GN=RPN4 PE=1 SV=1
GeneID:70145844	977.67	969.67	983.43	1098.7	1097.38	1098.39	330.05	324.78	332.64	glutathione S-transferase C-terminal-like protein [Morchella conica CCBAS932]	*	K00799	GST, gst	http://www.genome.jp/dbget-bin/www_bget?ko:K00799	ko00480(Glutathione metabolism)	KOG0867	Glutathione S-transferase	sp|O59827|GST2_SCHPO	Glutathione S-transferase 2 OS=Schizosaccharomyces pombe (strain 972 / ATCC 24843) OX=284812 GN=gst2 PE=2 SV=1
GeneID:70150074	177.91	183.58	180.03	142.25	134.23	141.74	136.17	134.45	133.9	hypothetical protein P167DRAFT_540395 [Morchella conica CCBAS932]	*	*	*	*	*	*	*	*	*
GeneID:70140548	921.86	925.59	924.6	1017.14	1020.19	1008.42	3446.41	3441.35	3439.59	ATP-utilizing phosphoenolpyruvate carboxykinase [Morchella conica CCBAS932]	GO:0004612(phosphoenolpyruvate carboxykinase );GO:0005524(ATP binding);GO:0005829(cytosol);GO:0006094(gluconeogenesis);GO:0016301(kinase activity)	K01610	E4.1.1.49, pckA	http://www.genome.jp/dbget-bin/www_bget?ko:K01610	ko00020(Citrate cycle (TCA cycle));ko00010(Glycolysis / Gluconeogenesis);ko00620(Pyruvate metabolism)	*	*	sp|Q96UL8|PCKA_EMENI	Phosphoenolpyruvate carboxykinase (ATP) OS=Emericella nidulans (strain FGSC A4 / ATCC 38163 / CBS 112.46 / NRRL 194 / M139) OX=227321 GN=acuF PE=3 SV=3
GeneID:70146509	372.42	376.26	373.23	525.94	523.52	527.15	127.79	126.13	127.32	glycoside hydrolase/deacetylase [Morchella conica CCBAS932]	GO:0005975(carbohydrate metabolic process);GO:0008061(chitin binding);GO:0016810(hydrolase activity, acting on carbon-nitrogen )	*	*	*	*	*	*	sp|D4AM78|CDA_ARTBC	Chitin deacetylase ARB_04768 OS=Arthroderma benhamiae (strain ATCC MYA-4681 / CBS 112371) OX=663331 GN=ARB_04768 PE=3 SV=1
GeneID:70141085	821.17	821.25	809.59	528.45	524.72	522.65	159.83	156.15	157.41	Aldo/keto reductase [Morchella conica CCBAS932]	*	K05275	E1.1.1.65	http://www.genome.jp/dbget-bin/www_bget?ko:K05275	ko00750(Vitamin B6 metabolism)	KOG1575	Voltage-gated shaker-like K+ channel, subunit beta/KCNAB	sp|O14295|PLR1_SCHPO	Pyridoxal reductase OS=Schizosaccharomyces pombe (strain 972 / ATCC 24843) OX=284812 GN=plr1 PE=1 SV=1
GeneID:70139926	1135.54	1131.34	1132.52	1352.33	1362.92	1349.44	368.26	365.27	357.82	NAD(P)-binding protein, partial [Morchella conica CCBAS932]	GO:0005575(cellular_component);GO:0008152(metabolic process);GO:0016491(oxidoreductase activity)	*	*	*	*	*	*	sp|Q9L9F8|NOVJ_STRNV	Short-chain reductase protein NovJ OS=Streptomyces niveus OX=193462 GN=novJ PE=1 SV=1
GeneID:70146599	229.18	244.64	241.71	535.06	543.6	557.82	800.74	784.27	762.83	cytochrome b5 [Morchella conica CCBAS932]	*	*	*	*	*	KOG1110	Putative steroid membrane receptor Hpr6.6/25-Dx	sp|Q9SK39|SBP3_ARATH	Probable steroid-binding protein 3 OS=Arabidopsis thaliana OX=3702 GN=MP3 PE=1 SV=1
GeneID:70140007	132.18	131.2	132.39	286.65	290.09	283.97	590.82	583.13	584.05	NAD(P)-binding protein [Morchella conica CCBAS932]	*	*	*	*	*	KOG0725	Reductases with broad range of substrate specificities	sp|Q9LBG2|LVR_LEIAQ	Levodione reductase OS=Leifsonia aquatica OX=144185 GN=lvr PE=1 SV=1
GeneID:70141433	71.34	71.45	72.76	161.81	163.35	165.28	329.63	329.59	328.86	Annexin [Morchella conica CCBAS932]	*	K17095	ANXA7_11	http://www.genome.jp/dbget-bin/www_bget?ko:K17095	*	KOG0819	Annexin	sp|Q4R5L5|ANXA7_MACFA	Annexin A7 OS=Macaca fascicularis OX=9541 GN=ANXA7 PE=2 SV=1
GeneID:70140101	548.49	551.63	553.05	1206.22	1211.34	1229.08	329.26	329.53	330.22	NAD(P)-binding protein [Morchella conica CCBAS932]	GO:0008270(zinc ion binding);GO:0016491(oxidoreductase activity)	K00344	qor, CRYZ	http://www.genome.jp/dbget-bin/www_bget?ko:K00344	*	KOG1197	Predicted quinone oxidoreductase	sp|P38230|QOR_YEAST	Probable quinone oxidoreductase OS=Saccharomyces cerevisiae (strain ATCC 204508 / S288c) OX=559292 GN=ZTA1 PE=1 SV=1
GeneID:70146559	178.62	182.47	181.89	361.59	356.06	354.18	1070.67	1068.89	1067.09	acyl-CoA dehydrogenase NM domain-like protein [Morchella conica CCBAS932]	GO:0016627(oxidoreductase activity, acting on the CH-CH group of donors);GO:0050660(flavin adenine dinucleotide binding)	K00249	ACADM, acd	http://www.genome.jp/dbget-bin/www_bget?ko:K00249	ko00280(Valine, leucine and isoleucine degradation);ko00071(Fatty acid degradation)	KOG0140	Medium-chain acyl-CoA dehydrogenase	sp|Q8RWZ3|IBR3_ARATH	Probable acyl-CoA dehydrogenase IBR3 OS=Arabidopsis thaliana OX=3702 GN=IBR3 PE=1 SV=1
GeneID:70145744	1900.44	1905.33	1877.58	3160.78	3132.91	3149.78	327.66	323.89	330.42	thioredoxin-like protein, partial [Morchella conica CCBAS932]	GO:0016740(transferase activity)	K00799	GST, gst	http://www.genome.jp/dbget-bin/www_bget?ko:K00799	ko00480(Glutathione metabolism)	*	*	sp|O09131|GSTO1_MOUSE	Glutathione S-transferase omega-1 OS=Mus musculus OX=10090 GN=Gsto1 PE=1 SV=2
GeneID:70147470	2535.36	2522.41	2543.91	3479.32	3499.41	3496.6	1624.37	1640.52	1650.33	glutathione S-transferase GstA [Morchella conica CCBAS932]	*	K00799	GST, gst	http://www.genome.jp/dbget-bin/www_bget?ko:K00799	ko00480(Glutathione metabolism)	KOG0867	Glutathione S-transferase	sp|P77526|YFCG_ECOLI	Disulfide-bond oxidoreductase YfcG OS=Escherichia coli (strain K12) OX=83333 GN=yfcG PE=1 SV=1
GeneID:70148083	60.49	59.85	61.43	145.72	147.26	141.56	327.61	326.37	326.78	hypothetical protein P167DRAFT_210043 [Morchella conica CCBAS932]	*	*	*	*	*	KOG0381	HMG box-containing protein	sp|Q4WY33|NHP6_ASPFU	Non-histone chromosomal protein 6 OS=Neosartorya fumigata (strain ATCC MYA-4609 / Af293 / CBS 101355 / FGSC A1100) OX=330879 GN=nhp6 PE=3 SV=1
GeneID:70146912	523.39	512.47	509.65	486.51	489.97	480.97	137.08	134.72	139.05	hypothetical protein P167DRAFT_539895 [Morchella conica CCBAS932]	*	*	*	*	*	*	*	sp|A0A1Y0BRG0|ADRK_PENRO	Methyltransferase adrK OS=Penicillium roqueforti OX=5082 GN=adrK PE=3 SV=1
GeneID:70141670	348.04	353.23	352.2	370.56	363.33	369.64	210.5	208.15	209.62	hypothetical protein P167DRAFT_540684 [Morchella conica CCBAS932]	*	*	*	*	*	*	*	*	*
GeneID:70139881	230.55	232.39	232.04	173.56	170.52	172.79	154.54	154.05	155.44	hypothetical protein P167DRAFT_553591 [Morchella conica CCBAS932]	GO:0004471(malate dehydrogenase );GO:0046872(metal ion binding);GO:0051287(NAD binding)	K00029	E1.1.1.40, maeB	http://www.genome.jp/dbget-bin/www_bget?ko:K00029	ko00620(Pyruvate metabolism)	KOG1257	NADP+-dependent malic enzyme	sp|Q6TU48|MAOX_DICDI	NADP-dependent malic enzyme OS=Dictyostelium discoideum OX=44689 GN=malA PE=2 SV=1
GeneID:70142168	107.85	103.34	105.42	177.32	176.99	177.23	347.09	348.09	351.19	alpha/beta-hydrolase [Morchella conica CCBAS932]	GO:0016787(hydrolase activity)	*	*	*	*	*	*	sp|Q01109|BAH_STRHY	Acetyl-hydrolase OS=Streptomyces hygroscopicus OX=1912 GN=bah PE=3 SV=3
GeneID:70147639	2770.32	2777.09	2779.9	1639.74	1631.9	1635.1	1861.1	1862.31	1865.99	hypothetical protein P167DRAFT_577132 [Morchella conica CCBAS932]	GO:0003746(translation elongation factor activity);GO:0006452(translational frameshifting);GO:0043022(ribosome binding);GO:0045901(positive regulation of translational elongation);GO:0045905(positive regulation of translational termination)	*	*	*	*	KOG3271	Translation initiation factor 5A (eIF-5A)	sp|P87252|HEX1_NEUCR	Woronin body major protein OS=Neurospora crassa (strain ATCC 24698 / 74-OR23-1A / CBS 708.71 / DSM 1257 / FGSC 987) OX=367110 GN=hex-1 PE=1 SV=1
GeneID:70144072	979.3	967.09	975.44	747.75	745.69	744.29	391.26	400.64	395.25	hypothetical protein P167DRAFT_539800 [Morchella conica CCBAS932]	*	*	*	*	*	*	*	sp|D4AZK9|ECM33_ARTBC	Cell surface GPI-anchored protein ARB_01627 OS=Arthroderma benhamiae (strain ATCC MYA-4681 / CBS 112371) OX=663331 GN=ARB_01627 PE=1 SV=1
GeneID:70146976	527.48	518.17	523.4	598.45	579.41	587.9	1612.69	1606.06	1607.97	hypothetical protein P167DRAFT_536070 [Morchella conica CCBAS932]	*	*	*	*	*	*	*	*	*
GeneID:70147052	654.62	659.53	658.06	1365.21	1361.58	1370.28	351.15	359	359.01	HAD-like protein [Morchella conica CCBAS932]	GO:0016791(phosphatase activity)	*	*	*	*	*	*	sp|Q9P6N2|PTF1_SCHPO	Pdp3-interacting factor 1 OS=Schizosaccharomyces pombe (strain 972 / ATCC 24843) OX=284812 GN=ptf1 PE=1 SV=1
GeneID:70139547	112.88	111.35	110.27	174.6	176.86	176.08	379.95	379.97	381.03	hypothetical protein P167DRAFT_576478 [Morchella conica CCBAS932]	*	*	*	*	*	*	*	*	*
GeneID:70145645	119.07	120.29	118.42	225.3	226.76	226.77	406.09	408.11	405.4	hypothetical protein P167DRAFT_553408 [Morchella conica CCBAS932]	GO:0000328(fungal-type vacuole lumen);GO:0004177(aminopeptidase activity);GO:0005771(multivesicular body);GO:0008237(metallopeptidase activity);GO:0008270(zinc ion binding);GO:0061957(NVT complex);GO:0120113(protein localization by the NVT pathway)	K13721	APE2	http://www.genome.jp/dbget-bin/www_bget?ko:K13721	*	KOG1046	Puromycin-sensitive aminopeptidase and related aminopeptidases	sp|P32454|APE2_YEAST	Aminopeptidase 2, mitochondrial OS=Saccharomyces cerevisiae (strain ATCC 204508 / S288c) OX=559292 GN=APE2 PE=1 SV=4
GeneID:70138831	231.75	233.25	233.54	308.86	308.03	311.54	120.49	118.16	120.68	hypothetical protein P167DRAFT_578053 [Morchella conica CCBAS932]	*	*	*	*	*	KOG0065	Pleiotropic drug resistance proteins (PDR1-15), ABC superfamily	sp|Q4WDD4|ATRF_ASPFU	ABC multidrug transporter atrF OS=Neosartorya fumigata (strain ATCC MYA-4609 / Af293 / CBS 101355 / FGSC A1100) OX=330879 GN=atrF PE=1 SV=1
GeneID:70149578	204.33	204.84	212.65	287.21	291.04	290.56	1592.95	1591.33	1586.02	hypothetical protein P167DRAFT_566880 [Morchella conica CCBAS932]	*	*	*	*	*	*	*	*	*
GeneID:70148410	176.61	173.29	173.3	306.88	302.87	298.73	579.93	585.89	582.33	DnaJ-domain-containing protein [Morchella conica CCBAS932]	*	*	*	*	*	KOG0712	Molecular chaperone (DnaJ superfamily)	sp|Q10209|YAY1_SCHPO	Uncharacterized J domain-containing protein C4H3.01 OS=Schizosaccharomyces pombe (strain 972 / ATCC 24843) OX=284812 GN=SPAC4H3.01 PE=1 SV=1
GeneID:70143794	70.2	70.69	70.8	156.6	158.91	161.41	347.51	338.77	338.63	hypothetical protein P167DRAFT_537327 [Morchella conica CCBAS932]	*	*	*	*	*	*	*	*	*
GeneID:70142595	421.66	426.67	426.11	286.68	280.8	285.9	216.96	211.2	215.7	FMN-linked oxidoreductase [Morchella conica CCBAS932]	*	*	*	*	*	KOG0134	NADH:flavin oxidoreductase/12-oxophytodienoate reductase	sp|B8N8Q9|AFVA_ASPFN	NADPH dehydrogenase afvA OS=Aspergillus flavus (strain ATCC 200026 / FGSC A1120 / NRRL 3357 / JCM 12722 / SRRC 167) OX=332952 GN=afvA PE=2 SV=1
GeneID:70145858	359.66	364	363.2	813.94	809.15	808.08	106.89	108.97	104.94	NAD(P)-binding protein [Morchella conica CCBAS932]	GO:0016491(oxidoreductase activity)	*	*	*	*	KOG1208	Dehydrogenases with different specificities (related to short-chain alcohol dehydrogenases)	sp|P39577|DLTE_BACSU	Uncharacterized oxidoreductase DltE OS=Bacillus subtilis (strain 168) OX=224308 GN=dltE PE=3 SV=2
GeneID:70140491	101.02	102.49	100.97	151.09	148.81	152.87	478.15	480	479.15	putative MFS monosaccharide transporter [Morchella conica CCBAS932]	GO:0016021(integral component of membrane);GO:0022857(transmembrane transporter activity)	*	*	*	*	*	*	sp|K0E3U9|ECDD_ASPRU	Major facilitator-type transporter ecdD OS=Aspergillus rugulosus OX=41736 GN=ecdD PE=1 SV=1
GeneID:70147921	482.48	486.42	488.94	1132.28	1128.94	1127.53	1943.18	1948.83	1948.58	NPD-domain-containing protein [Morchella conica CCBAS932]	GO:0018580(nitronate monooxygenase activity)	*	*	*	*	*	*	sp|O06179|Y1533_MYCTU	Putative monooxygenase Rv1533 OS=Mycobacterium tuberculosis (strain ATCC 25618 / H37Rv) OX=83332 GN=Rv1533 PE=1 SV=1
GeneID:70143042	273.41	281.2	271.06	564.65	573.51	568.08	1260.66	1245.15	1242.44	hypothetical protein P167DRAFT_493890 [Morchella conica CCBAS932]	GO:0031307(integral component of mitochondrial outer membrane);GO:1990593(nascent polypeptide-associated complex binding)	*	*	*	*	*	*	*	*
GeneID:70145818	442.21	438.48	438.14	650.49	650.38	647.05	137.68	143.14	142	glutathione S-transferase [Morchella conica CCBAS932]	*	K00799	GST, gst	http://www.genome.jp/dbget-bin/www_bget?ko:K00799	ko00480(Glutathione metabolism)	KOG0867	Glutathione S-transferase	sp|O59827|GST2_SCHPO	Glutathione S-transferase 2 OS=Schizosaccharomyces pombe (strain 972 / ATCC 24843) OX=284812 GN=gst2 PE=2 SV=1
GeneID:70138907	187.64	182.82	184.04	167.33	168.23	164	121.56	120.39	123.8	hypothetical protein P167DRAFT_606217 [Morchella conica CCBAS932]	*	*	*	*	*	*	*	*	*
GeneID:70142519	385.88	379.33	382.39	485.31	494.28	483.78	175.85	178.4	177.55	hypothetical protein P167DRAFT_532246 [Morchella conica CCBAS932]	GO:0016787(hydrolase activity)	*	*	*	*	*	*	sp|Q9HDX3|YKN2_SCHPO	AB hydrolase superfamily protein B1A11.02 OS=Schizosaccharomyces pombe (strain 972 / ATCC 24843) OX=284812 GN=SPAPB1A11.02 PE=3 SV=1
GeneID:70144663	496.5	485.51	485.43	748.55	740.44	747.65	2032.39	2027.24	2030.72	thiolase [Morchella conica CCBAS932]	GO:0016747(transferase activity, transferring acyl groups other than amino-acyl groups)	*	*	*	*	KOG1392	Acetyl-CoA acetyltransferase	sp|Q05493|THIK_YARLI	3-ketoacyl-CoA thiolase, peroxisomal OS=Yarrowia lipolytica (strain CLIB 122 / E 150) OX=284591 GN=POT1 PE=3 SV=1
GeneID:70140498	2648.75	2640.84	2656.87	5587.46	5624.16	5597.06	1585.9	1597.77	1601.89	hypothetical protein P167DRAFT_192335 [Morchella conica CCBAS932]	*	*	*	*	*	*	*	*	*
GeneID:70145845	927.67	946.07	934.08	1703.65	1716.6	1694.06	470.07	465.9	461.59	glutathione S-transferase C-terminal-like protein [Morchella conica CCBAS932]	*	K00799	GST, gst	http://www.genome.jp/dbget-bin/www_bget?ko:K00799	ko00480(Glutathione metabolism)	KOG0867	Glutathione S-transferase	sp|O59827|GST2_SCHPO	Glutathione S-transferase 2 OS=Schizosaccharomyces pombe (strain 972 / ATCC 24843) OX=284812 GN=gst2 PE=2 SV=1
GeneID:70140786	210.89	214.78	208.93	202.66	203.78	206.17	143.81	150.7	151.1	IFRD-domain-containing protein [Morchella conica CCBAS932]	*	*	*	*	*	*	*	sp|O42973|YGZ3_SCHPO	Uncharacterized protein C20F10.03 OS=Schizosaccharomyces pombe (strain 972 / ATCC 24843) OX=284812 GN=SPBC20F10.03 PE=1 SV=1
GeneID:70144427	1977.81	1972.23	1976.53	2061.9	2062.96	2053.95	546.6	542.92	540.86	putative NADP-dependent alcohol dehydrogenase C 2 [Morchella conica CCBAS932]	GO:0008270(zinc ion binding);GO:0016491(oxidoreductase activity)	K00002	AKR1A1, adh	http://www.genome.jp/dbget-bin/www_bget?ko:K00002	ko00010(Glycolysis / Gluconeogenesis);ko00040(Pentose and glucuronate interconversions);ko00561(Glycerolipid metabolism)	KOG0023	Alcohol dehydrogenase, class V	sp|Q04894|ADH6_YEAST	NADP-dependent alcohol dehydrogenase 6 OS=Saccharomyces cerevisiae (strain ATCC 204508 / S288c) OX=559292 GN=ADH6 PE=1 SV=1
GeneID:70143366	1132.6	1090.98	1118.05	1079.72	1045.88	1041.54	740.28	744.28	756.65	hypothetical protein P167DRAFT_494129 [Morchella conica CCBAS932]	*	*	*	*	*	*	*	*	*
GeneID:70149180	1373.24	1395.38	1394.27	1774.6	1782.3	1745.47	426.37	415.47	404.51	hypothetical protein P167DRAFT_535659 [Morchella conica CCBAS932]	*	*	*	*	*	*	*	*	*
GeneID:70142063	165.46	164.5	168.18	150.71	146.72	148.57	115.5	110.68	116.82	hypothetical protein P167DRAFT_566212 [Morchella conica CCBAS932]	*	*	*	*	*	*	*	*	*
GeneID:70144542	219.55	215.55	228.79	420.59	432.44	415.26	126.81	123.82	130.54	hypothetical protein P167DRAFT_574869 [Morchella conica CCBAS932]	*	*	*	*	*	*	*	*	*
GeneID:70138869	761.93	764.87	761.62	1791.64	1783.58	1770.89	209.48	207.37	207.01	GroES-like protein [Morchella conica CCBAS932]	GO:0008270(zinc ion binding);GO:0016491(oxidoreductase activity)	K13953	adhP	http://www.genome.jp/dbget-bin/www_bget?ko:K13953	ko00350(Tyrosine metabolism);ko00010(Glycolysis / Gluconeogenesis);ko00071(Fatty acid degradation)	KOG0023	Alcohol dehydrogenase, class V	sp|P41747|ADH1_ASPFN	Alcohol dehydrogenase 1 OS=Aspergillus flavus (strain ATCC 200026 / FGSC A1120 / NRRL 3357 / JCM 12722 / SRRC 167) OX=332952 GN=adh1 PE=2 SV=2
GeneID:70148213	2075.69	2049	2106.9	3297.46	3262.42	3311.59	8058.83	8083.21	8010.29	hypothetical protein P167DRAFT_547800 [Morchella conica CCBAS932]	GO:0003723(RNA binding)	*	*	*	*	*	*	sp|P87216|VIPI_SCHPO	Protein vip1 OS=Schizosaccharomyces pombe (strain 972 / ATCC 24843) OX=284812 GN=vip1 PE=1 SV=1
GeneID:70143060	589.87	601.04	586.18	523	530.86	526.07	408	400.36	407.87	hypothetical protein P167DRAFT_539126 [Morchella conica CCBAS932]	GO:0000786(nucleosome);GO:0003677(DNA binding);GO:0005634(nucleus);GO:0006334(nucleosome assembly)	K11275	H1_5	http://www.genome.jp/dbget-bin/www_bget?ko:K11275	*	*	*	sp|Q9UV33|H1_ASCIM	Histone H1 OS=Ascobolus immersus OX=5191 PE=3 SV=1
GeneID:70138704	267.84	261.04	260.35	227.88	223.12	227.22	91.48	97.99	93.6	hypothetical protein P167DRAFT_538088 [Morchella conica CCBAS932]	*	*	*	*	*	*	*	*	*
GeneID:70146662	355.35	357.27	359.17	201.03	207.45	210.22	152.84	154.29	150.9	aldo/keto reductase-like protein [Morchella conica CCBAS932]	GO:0016491(oxidoreductase activity)	*	*	*	*	KOG1575	Voltage-gated shaker-like K+ channel, subunit beta/KCNAB	sp|A0A3B1EFQ1|STR7_STRTC	Aldo-keto reductase str7 OS=Strobilurus tenacellus OX=41251 GN=str7 PE=1 SV=1
GeneID:70150267	266.9	266.64	264.87	357.63	361.42	363.17	1812.86	1790.45	1809.92	hypothetical protein P167DRAFT_566880 [Morchella conica CCBAS932]	*	*	*	*	*	*	*	*	*
GeneID:70145199	364.55	362.62	368.22	283.98	291.84	283.47	238.87	231.25	231.91	glycolipid transfer protein [Morchella conica CCBAS932]	GO:0005737(cytoplasm);GO:0120009(intermembrane lipid transfer);GO:0120013(intermembrane lipid transfer activity)	*	*	*	*	*	*	sp|F1MS15|PKHA8_BOVIN	Pleckstrin homology domain-containing family A member 8 OS=Bos taurus OX=9913 GN=PLEKHA8 PE=3 SV=2
GeneID:70140929	583	569.57	575.95	462.23	464.87	443.16	226.43	233.18	226.33	*	*	*	*	*	*	*	*	*	*
GeneID:70141208	2988.22	2988.71	3087.71	3282.16	3283.25	3265.51	1647.66	1673.49	1665.56	Cyanovirin-N [Morchella conica CCBAS932]	*	*	*	*	*	*	*	sp|Q5MK11|CVNH_TUBBO	Cyanovirin-N homolog OS=Tuber borchii OX=42251 PE=1 SV=1
GeneID:70144132	257.56	255.12	253.14	413.78	411.82	409.13	1065.3	1070.21	1068.61	NAD(P)-binding protein [Morchella conica CCBAS932]	*	K14729	FOX2	http://www.genome.jp/dbget-bin/www_bget?ko:K14729	ko00640(Propanoate metabolism);ko00410(beta-Alanine metabolism)	KOG1206	Peroxisomal multifunctional beta-oxidation protein and related enzymes	sp|Q01373|FOX2_NEUCR	Peroxisomal hydratase-dehydrogenase-epimerase OS=Neurospora crassa (strain ATCC 24698 / 74-OR23-1A / CBS 708.71 / DSM 1257 / FGSC 987) OX=367110 GN=fox-2 PE=1 SV=1
GeneID:70147373	91.21	91.7	89.23	164.77	167.9	166.63	491.36	492.21	490.02	acetyl-CoA synthetase-like protein [Morchella conica CCBAS932]	GO:0003824(catalytic activity)	K01897	ACSL, fadD	http://www.genome.jp/dbget-bin/www_bget?ko:K01897	ko04146(Peroxisome);ko00061(Fatty acid biosynthesis);ko00071(Fatty acid degradation)	KOG1180	Acyl-CoA synthetase	sp|Q8LKS5|LACS7_ARATH	Long chain acyl-CoA synthetase 7, peroxisomal OS=Arabidopsis thaliana OX=3702 GN=LACS7 PE=1 SV=2
GeneID:70141594	360.66	360.23	371.13	674.12	660.06	666.36	214.89	223.37	217.15	Cyanovirin-N [Morchella conica CCBAS932]	*	*	*	*	*	*	*	sp|Q7S6U4|CVNH_NEUCR	Cyanovirin-N homolog OS=Neurospora crassa (strain ATCC 24698 / 74-OR23-1A / CBS 708.71 / DSM 1257 / FGSC 987) OX=367110 GN=NCU05495 PE=1 SV=2
GeneID:70139491	95.12	93.06	95.71	123.56	126.2	123.19	579.47	586.51	584.8	hypothetical protein P167DRAFT_491228 [Morchella conica CCBAS932]	GO:0003676(nucleic acid binding)	*	*	*	*	*	*	sp|P32338|RME1_YEAST	Zinc finger protein RME1 OS=Saccharomyces cerevisiae (strain ATCC 204508 / S288c) OX=559292 GN=RME1 PE=1 SV=1
GeneID:70148708	77.25	58.09	72.79	125.63	133.38	122.21	378.86	371.92	387.85	hypothetical protein P167DRAFT_421568 [Morchella conica CCBAS932]	*	*	*	*	*	*	*	*	*
GeneID:70141852	1186.03	1186.84	1210.51	1621.99	1623.43	1619.09	705.08	700.01	712.04	NADH:flavin oxidoreductase/NADH oxidase [Morchella conica CCBAS932]	*	*	*	*	*	KOG0134	NADH:flavin oxidoreductase/12-oxophytodienoate reductase	sp|A0A482NAR8|ICCG_TALVA	NADH-dependent flavin oxidoreductase iccG OS=Talaromyces variabilis OX=28576 GN=iccG PE=3 SV=1
GeneID:70142706	85.88	80.29	81	173.26	172.28	170.94	301.44	304.07	307.45	hypothetical protein P167DRAFT_570293 [Morchella conica CCBAS932]	*	*	*	*	*	*	*	*	*
GeneID:70142030	241.74	237.52	239.75	349.09	346.17	349.03	146.34	147.65	148.92	acetyl-CoA hydrolase [Morchella conica CCBAS932]	GO:0003986(acetyl-CoA hydrolase activity);GO:0006083(acetate metabolic process);GO:0008775(acetate CoA-transferase activity);GO:0019679(propionate metabolic process, methylcitrate cycle)	K01067	E3.1.2.1, ACH1	http://www.genome.jp/dbget-bin/www_bget?ko:K01067	ko00620(Pyruvate metabolism)	KOG2828	Acetyl-CoA hydrolase	sp|P15937|ACH1_NEUCR	Acetyl-CoA hydrolase OS=Neurospora crassa (strain ATCC 24698 / 74-OR23-1A / CBS 708.71 / DSM 1257 / FGSC 987) OX=367110 GN=acu-8 PE=3 SV=2
GeneID:70144776	254.36	260.23	253.82	175.9	161.88	167.04	176.4	181.47	187.47	Fes1-domain-containing protein [Morchella conica CCBAS932]	GO:0000774(adenyl-nucleotide exchange factor activity);GO:0005829(cytosol);GO:0071629(cytoplasm protein quality control by the ubiquitin-proteasome system)	*	*	*	*	KOG2160	Armadillo/beta-catenin-like repeat-containing protein	sp|Q4I624|FES1_GIBZE	Hsp70 nucleotide exchange factor FES1 OS=Gibberella zeae (strain PH-1 / ATCC MYA-4620 / FGSC 9075 / NRRL 31084) OX=229533 GN=FES1 PE=3 SV=1
GeneID:70144801	256.26	259.78	257.88	178.32	177.37	171.16	120.81	121.83	124.93	hypothetical protein P167DRAFT_345053 [Morchella conica CCBAS932]	*	*	*	*	*	KOG1471	Phosphatidylinositol transfer protein SEC14 and related proteins	sp|Q10137|SEC14_SCHPO	Sec14 cytosolic factor OS=Schizosaccharomyces pombe (strain 972 / ATCC 24843) OX=284812 GN=sec14 PE=4 SV=1
GeneID:70144227	423.34	421.68	423.47	593.21	602.11	600.01	1498.63	1501.06	1512.93	2-nitropropane dioxygenase-like protein [Morchella conica CCBAS932]	GO:0018580(nitronate monooxygenase activity)	*	*	*	*	*	*	sp|Q9I4V0|NQRED_PSEAE	NADH:quinone reductase OS=Pseudomonas aeruginosa (strain ATCC 15692 / DSM 22644 / CIP 104116 / JCM 14847 / LMG 12228 / 1C / PRS 101 / PAO1) OX=208964 GN=PA1024 PE=1 SV=1
GeneID:70144599	177.14	171.76	176.01	267.81	267.34	267.78	631.07	642.64	634.9	acyl-CoA dehydrogenase NM domain-like protein [Morchella conica CCBAS932]	GO:0003995(acyl-CoA dehydrogenase activity);GO:0050660(flavin adenine dinucleotide binding)	*	*	*	*	KOG0537	Cytochrome b5	sp|Q5ATG5|APDG_EMENI	Acyl-CoA dehydrogenase apdG OS=Emericella nidulans (strain FGSC A4 / ATCC 38163 / CBS 112.46 / NRRL 194 / M139) OX=227321 GN=apdG PE=2 SV=1
GeneID:70140879	151.19	148.66	152.11	257.73	258.5	260.37	733.51	735.47	735.51	hypothetical protein P167DRAFT_573624 [Morchella conica CCBAS932]	GO:0003676(nucleic acid binding)	*	*	*	*	*	*	*	*
GeneID:70149520	140.98	145.78	141.43	253.43	263.26	256.24	679.39	681.71	684.3	hypothetical protein P167DRAFT_531212 [Morchella conica CCBAS932]	GO:0004332(fructose-bisphosphate aldolase activity);GO:0006096(glycolytic process);GO:0008270(zinc ion binding)	K01624	FBA, fbaA	http://www.genome.jp/dbget-bin/www_bget?ko:K01624	ko00051(Fructose and mannose metabolism);ko00010(Glycolysis / Gluconeogenesis);ko00030(Pentose phosphate pathway);ko00680(Methane metabolism)	KOG4153	Fructose 1,6-bisphosphate aldolase	sp|Q96UH7|ALF1_PARBA	Fructose-bisphosphate aldolase 1 OS=Paracoccidioides lutzii (strain ATCC MYA-826 / Pb01) OX=502779 GN=FBA1 PE=1 SV=3
GeneID:70140882	206.82	203.85	208.31	393.57	396.15	394.58	650.95	651.51	650.37	N-oxide-forming dimethylaniline monooxygenase [Morchella conica CCBAS932]	GO:0004499(N,N-dimethylaniline monooxygenase activity);GO:0050660(flavin adenine dinucleotide binding);GO:0050661(NADP binding)	K00485	FMO	http://www.genome.jp/dbget-bin/www_bget?ko:K00485	*	KOG1399	Flavin-containing monooxygenase	sp|Q04799|FMO5_RABIT	Dimethylaniline monooxygenase [N-oxide-forming] 5 OS=Oryctolagus cuniculus OX=9986 GN=FMO5 PE=2 SV=2
GeneID:70138757	107.08	108.42	106.2	153.23	150.91	149.99	344.28	348.94	352.23	amine oxidase [Morchella conica CCBAS932]	GO:0016491(oxidoreductase activity)	*	*	*	*	*	*	sp|Q54EW2|Y9130_DICDI	Putative bifunctional amine oxidase DDB_G0291301 OS=Dictyostelium discoideum OX=44689 GN=DDB_G0291301 PE=1 SV=1
GeneID:70149067	919.06	923.59	924.03	674.8	675.87	672.78	109.84	106.57	108.43	Aldo/keto reductase [Morchella conica CCBAS932]	*	*	*	*	*	KOG1575	Voltage-gated shaker-like K+ channel, subunit beta/KCNAB	sp|B9WYE6|VRDA_ASPPA	Versiconal hemiacetal acetate reductase OS=Aspergillus parasiticus OX=5067 GN=vrdA PE=1 SV=1
GeneID:70146671	425.21	421.55	427.61	343.11	342.49	341.22	309.19	302.55	313.05	ClpP/crotonase [Morchella conica CCBAS932]	GO:0003824(catalytic activity);GO:0016853(isomerase activity)	K12663	ECH1	http://www.genome.jp/dbget-bin/www_bget?ko:K12663	ko04146(Peroxisome)	*	*	sp|Q13011|ECH1_HUMAN	Delta(3,5)-Delta(2,4)-dienoyl-CoA isomerase, mitochondrial OS=Homo sapiens OX=9606 GN=ECH1 PE=1 SV=2
GeneID:70140259	178.24	176.4	177.16	264.09	254.88	256.22	669.78	666.23	670.85	OPT superfamily oligopeptide transporter [Morchella conica CCBAS932]	GO:0016021(integral component of membrane);GO:0055085(transmembrane transport)	*	*	*	*	*	*	sp|P53134|YGL4_YEAST	Putative oligopeptide transporter YGL114W OS=Saccharomyces cerevisiae (strain ATCC 204508 / S288c) OX=559292 GN=YGL114W PE=1 SV=1
GeneID:70145218	1602.24	1587.65	1591.55	1417.31	1400.9	1408.69	619.66	631.13	634.94	NADH-dependent flavin oxidoreductase [Morchella conica CCBAS932]	GO:0010181(FMN binding);GO:0016491(oxidoreductase activity)	*	*	*	*	KOG0134	NADH:flavin oxidoreductase/12-oxophytodienoate reductase	sp|B8N8Q9|AFVA_ASPFN	NADPH dehydrogenase afvA OS=Aspergillus flavus (strain ATCC 200026 / FGSC A1120 / NRRL 3357 / JCM 12722 / SRRC 167) OX=332952 GN=afvA PE=2 SV=1
GeneID:70145722	97.66	100.68	85.8	145.31	157.94	151.62	528.19	556.57	545.82	*	*	*	*	*	*	*	*	*	*
novel.3172	405.01	406.64	404.13	860.08	855.63	854.94	1301.66	1302.78	1305.55	*	*	*	*	*	*	*	*	*	*
GeneID:70138790	129.16	124.02	126.73	253.91	251.74	257.64	428.46	427.87	424.03	protein phosphatase 2A regulatory subunit PR55 [Choiromyces venosus 120613-1]	GO:0000159(protein phosphatase type 2A complex);GO:0000329(fungal-type vacuole membrane);GO:0001100(negative regulation of exit from mitosis);GO:0004722(protein serine/threonine phosphatase activity);GO:0005634(nucleus);GO:0005934(cellular bud tip);GO:0005935(cellular bud neck);GO:0010515(negative regulation of induction of conjugation with cellular fusion);GO:0010971(positive regulation of G2/M …	K04354	PPP2R2	http://www.genome.jp/dbget-bin/www_bget?ko:K04354	ko04111(Cell cycle - yeast);ko03015(mRNA surveillance pathway)	KOG1354	Serine/threonine protein phosphatase 2A, regulatory subunit	sp|Q12702|2ABA_SCHPO	Protein phosphatase PP2A regulatory subunit B OS=Schizosaccharomyces pombe (strain 972 / ATCC 24843) OX=284812 GN=pab1 PE=1 SV=2
GeneID:70142923	103.13	91.91	99.45	232.37	227.43	229.7	450.66	434.29	453.79	hypothetical protein P167DRAFT_483204, partial [Morchella conica CCBAS932]	*	*	*	*	*	*	*	*	*
GeneID:70139565	399.09	397.9	403.74	791.6	780.93	786.72	281.23	280.79	282.84	hypothetical protein P167DRAFT_540400 [Morchella conica CCBAS932]	GO:0004362(glutathione-disulfide reductase activity);GO:0005623(cell);GO:0005634(nucleus);GO:0005739(mitochondrion);GO:0005829(cytosol);GO:0006749(glutathione metabolic process);GO:0009055(electron transfer activity);GO:0010731(protein glutathionylation);GO:0034599(cellular response to oxidative stress);GO:0036245(cellular response to menadione);GO:0045454(cell redox homeostasis);GO:0050660(flavi…	K00383	GSR, gor	http://www.genome.jp/dbget-bin/www_bget?ko:K00383	ko00480(Glutathione metabolism)	KOG0405	Pyridine nucleotide-disulphide oxidoreductase	sp|Q873E8|GSHR_NEUCR	Glutathione reductase OS=Neurospora crassa (strain ATCC 24698 / 74-OR23-1A / CBS 708.71 / DSM 1257 / FGSC 987) OX=367110 GN=gtr-1 PE=3 SV=1
GeneID:70139189	144.09	176.98	180.77	230.47	229.56	235.56	502.3	504.39	527.59	hypothetical protein P167DRAFT_500652 [Morchella conica CCBAS932]	*	*	*	*	*	*	*	sp|P34762|CON6_NEUCR	Conidiation-specific protein 6 OS=Neurospora crassa (strain ATCC 24698 / 74-OR23-1A / CBS 708.71 / DSM 1257 / FGSC 987) OX=367110 GN=con-6 PE=2 SV=1
GeneID:70142703	1140.19	1148.11	1135	1923.46	1928.99	1935.23	187.62	187.8	187.16	Bicupin, oxalate decarboxylase/oxidase [Morchella conica CCBAS932]	GO:0033609(oxalate metabolic process);GO:0045735(nutrient reservoir activity);GO:0046872(metal ion binding)	*	*	*	*	*	*	sp|O34714|OXDC_BACSU	Oxalate decarboxylase OxdC OS=Bacillus subtilis (strain 168) OX=224308 GN=oxdC PE=1 SV=1
GeneID:70142695	203.78	204.33	200.12	146.12	144.43	142.7	109.37	108.21	110.75	acyl-CoA dehydrogenase/oxidase C-terminal [Morchella conica CCBAS932]	GO:0016627(oxidoreductase activity, acting on the CH-CH group of donors);GO:0050660(flavin adenine dinucleotide binding)	*	*	*	*	*	*	sp|Q9XWZ2|ACD11_CAEEL	Acyl-CoA dehydrogenase family member 11 OS=Caenorhabditis elegans OX=6239 GN=acdh-11 PE=1 SV=1
GeneID:70141671	329.11	328.89	332.3	346.65	349.16	348.59	105.06	107.69	106.24	hypothetical protein P167DRAFT_580283 [Morchella conica CCBAS932]	*	*	*	*	*	*	*	*	*
GeneID:70143796	267.03	263.64	256.35	192.59	194.28	194.66	200.93	198.8	198.85	Thioesterase/thiol ester dehydrase-isomerase [Morchella conica CCBAS932]	*	*	*	*	*	KOG4781	Uncharacterized conserved protein	sp|P53716|YBJ5_CANAW	Uncharacterized protein CAWG_04269, mitochondrial OS=Candida albicans (strain WO-1) OX=294748 GN=CAWG_04269 PE=2 SV=2
GeneID:70140184	206.78	200.79	206.97	307.89	299.67	299.44	58.84	57.86	59.61	DUF924-domain-containing protein [Morchella conica CCBAS932]	*	*	*	*	*	*	*	*	*
GeneID:70142549	270.01	271.13	279.91	593.27	578.27	565.12	170.02	180.45	177.3	hypothetical protein P167DRAFT_480814 [Morchella conica CCBAS932]	*	*	*	*	*	*	*	*	*
GeneID:70140152	988.47	977.56	971.72	856.42	855.01	849.68	593.86	591.76	596.29	NAD(P)-binding protein [Morchella conica CCBAS932]	GO:0055114(oxidation-reduction process)	K07119	K07119	http://www.genome.jp/dbget-bin/www_bget?ko:K07119	*	KOG1198	Zinc-binding oxidoreductase	sp|N4WR35|RED1_COCH4	NADP-dependent oxidoreductase RED1 OS=Cochliobolus heterostrophus (strain C4 / ATCC 48331 / race T) OX=665024 GN=RED1 PE=3 SV=1
GeneID:70149711	187.87	188.56	193.24	346.91	348.05	351.53	759.45	762.21	752.07	subtilisin-like serine protease-like protein PR1A [Morchella conica CCBAS932]	*	*	*	*	*	*	*	sp|L8FSM5|SUB2_PSED2	Subtilisin-like protease 2 OS=Pseudogymnoascus destructans (strain ATCC MYA-4855 / 20631-21) OX=658429 GN=SP2 PE=1 SV=1
GeneID:70143460	1519.64	1514.05	1520.72	1006.15	1012.92	1026	185.92	189.29	188.07	NAD(P)-binding protein [Morchella conica CCBAS932]	GO:0016491(oxidoreductase activity)	K17742	SOU1	http://www.genome.jp/dbget-bin/www_bget?ko:K17742	ko00051(Fructose and mannose metabolism)	KOG1200	Mitochondrial/plastidial beta-ketoacyl-ACP reductase	sp|G0RH19|LXR3_HYPJQ	L-xylulose reductase OS=Hypocrea jecorina (strain QM6a) OX=431241 GN=lxr3 PE=1 SV=1
GeneID:70141282	142.78	143.77	143.41	132.37	132.35	131.32	445.22	444.17	443.62	hypothetical protein P167DRAFT_609408 [Morchella conica CCBAS932]	GO:0005789(endoplasmic reticulum membrane);GO:0015031(protein transport);GO:0016788(hydrolase activity, acting on ester bonds)	*	*	*	*	*	*	*	*
GeneID:70143648	88.18	88.92	85.92	158.28	159.17	162.37	308.08	309.15	314.38	hypothetical protein P167DRAFT_78982 [Morchella conica CCBAS932]	GO:0016021(integral component of membrane)	*	*	*	*	*	*	sp|O13938|YEP4_SCHPO	UPF0658 Golgi apparatus membrane protein C23H3.04 OS=Schizosaccharomyces pombe (strain 972 / ATCC 24843) OX=284812 GN=SPAC23H3.04 PE=3 SV=3
GeneID:70146774	1266.03	1268.27	1286.49	1660.6	1667.42	1651.45	950.97	960.34	947.67	hypothetical protein P167DRAFT_537652 [Morchella conica CCBAS932]	*	*	*	*	*	*	*	*	*
GeneID:70147349	1180.56	1176.05	1181.51	934.3	931.7	932.42	659.05	655.31	660.14	plasma-membrane proton-e [Morchella conica CCBAS932]	GO:0005524(ATP binding);GO:0005886(plasma membrane);GO:0008553(proton-exporting ATPase activity, phosphorylative mechanism);GO:0016021(integral component of membrane);GO:0120029(proton export across plasma membrane)	K01535	PMA1, PMA2	http://www.genome.jp/dbget-bin/www_bget?ko:K01535	ko00190(Oxidative phosphorylation)	KOG0202	Ca2+ transporting ATPase	sp|P07038|PMA1_NEUCR	Plasma membrane ATPase OS=Neurospora crassa (strain ATCC 24698 / 74-OR23-1A / CBS 708.71 / DSM 1257 / FGSC 987) OX=367110 GN=pma-1 PE=1 SV=1
GeneID:70147310	270.34	267.23	263.04	189.8	188.72	188.35	97.73	97.58	100.16	hypothetical protein P167DRAFT_411242 [Morchella conica CCBAS932]	*	*	*	*	*	*	*	*	*
GeneID:70141182	683.55	674.05	689.32	762.5	790.05	781.48	166.38	180.21	173.33	hypothetical protein P167DRAFT_533828 [Morchella conica CCBAS932]	*	*	*	*	*	*	*	*	*
GeneID:70142529	631.95	631.43	619.06	498.19	503.3	508.23	451.48	450.76	452.58	hypothetical protein P167DRAFT_516871 [Morchella conica CCBAS932]	GO:0016021(integral component of membrane)	*	*	*	*	KOG1629	Bax-mediated apoptosis inhibitor TEGT/BI-1	sp|Q9H3K2|GHITM_HUMAN	Growth hormone-inducible transmembrane protein OS=Homo sapiens OX=9606 GN=GHITM PE=1 SV=2
GeneID:70140871	355.33	349.34	347.19	247.59	241.22	244.39	123.17	116.77	122	hypothetical protein P167DRAFT_573631 [Morchella conica CCBAS932]	*	*	*	*	*	*	*	*	*
GeneID:70146500	241.07	149.41	231.16	369.44	345.65	410.45	536.89	551.75	510.25	hypothetical protein P167DRAFT_471499, partial [Morchella conica CCBAS932]	GO:0005739(mitochondrion);GO:0016021(integral component of membrane);GO:0022900(electron transport chain)	K03959	NDUFB3	http://www.genome.jp/dbget-bin/www_bget?ko:K03959	ko00190(Oxidative phosphorylation)	*	*	*	*
GeneID:70146299	414.6	404.07	402.18	639.35	639.34	650.13	146.36	146.41	144.64	flavo protein WrbA [Morchella conica CCBAS932]	GO:0003955(NAD);GO:0010181(FMN binding)	K03809	wrbA	http://www.genome.jp/dbget-bin/www_bget?ko:K03809	*	KOG3135	1,4-benzoquinone reductase-like; Trp repressor binding protein-like/protoplast-secreted protein	sp|Q12335|PST2_YEAST	Protoplast secreted protein 2 OS=Saccharomyces cerevisiae (strain ATCC 204508 / S288c) OX=559292 GN=PST2 PE=1 SV=1
GeneID:70147237	2158.77	2263.36	2079.15	1257.92	1283.67	1355	554.74	562.56	553.08	hypothetical protein P167DRAFT_536883 [Morchella conica CCBAS932]	*	*	*	*	*	*	*	*	*
GeneID:70145078	436.33	434.69	430.32	534.23	527.29	531.4	1691.04	1683.37	1689.23	thiolase [Morchella conica CCBAS932]	GO:0003729(mRNA binding);GO:0003988(acetyl-CoA C-acyltransferase activity);GO:0005758(mitochondrial intermembrane space);GO:0005782(peroxisomal matrix);GO:0006635(fatty acid beta-oxidation)	K07513	ACAA1	http://www.genome.jp/dbget-bin/www_bget?ko:K07513	ko04146(Peroxisome);ko00280(Valine, leucine and isoleucine degradation);ko01040(Biosynthesis of unsaturated fatty acids);ko00071(Fatty acid degradation);ko00592(alpha-Linolenic acid metabolism)	KOG1392	Acetyl-CoA acetyltransferase	sp|Q05493|THIK_YARLI	3-ketoacyl-CoA thiolase, peroxisomal OS=Yarrowia lipolytica (strain CLIB 122 / E 150) OX=284591 GN=POT1 PE=3 SV=1
GeneID:70145381	85.56	92.62	79.71	197.58	218.1	192.6	300.96	293.63	289.39	DNA-binding TFAR19-related protein [Morchella conica CCBAS932]	GO:0003677(DNA binding)	K06875	PDCD5, TFAR19	http://www.genome.jp/dbget-bin/www_bget?ko:K06875	*	KOG3431	Apoptosis-related protein/predicted DNA-binding protein	sp|O13929|YF69_SCHPO	Uncharacterized protein C23C4.09c OS=Schizosaccharomyces pombe (strain 972 / ATCC 24843) OX=284812 GN=SPAC23C4.09c PE=3 SV=1
GeneID:70140935	576.9	595.92	580.34	478.86	486.68	479.2	312.69	329.33	321.33	hypothetical protein P167DRAFT_544858 [Morchella conica CCBAS932]	*	K13993	HSP20	http://www.genome.jp/dbget-bin/www_bget?ko:K13993	ko04141(Protein processing in endoplasmic reticulum)	*	*	*	*
GeneID:70142889	101.96	105.17	101.08	131.27	131.5	132.25	377.56	379.87	371.45	glycoside hydrolase [Morchella conica CCBAS932]	GO:0003844(1,4-alpha-glucan branching enzyme activity);GO:0004553(hydrolase activity, hydrolyzing O-glycosyl compounds);GO:0005978(glycogen biosynthetic process);GO:0043169(cation binding)	K00700	glgB	http://www.genome.jp/dbget-bin/www_bget?ko:K00700	ko00500(Starch and sucrose metabolism)	*	*	sp|Q96VA4|GLGB_ASPOR	1,4-alpha-glucan-branching enzyme OS=Aspergillus oryzae (strain ATCC 42149 / RIB 40) OX=510516 GN=gbeA PE=2 SV=1
GeneID:70139273	253.68	250.3	253.03	189.17	186.5	187.86	123.24	127.57	127.51	NAD(P)-binding protein [Morchella conica CCBAS932]	*	*	*	*	*	*	*	sp|P39315|QOR2_ECOLI	Quinone oxidoreductase 2 OS=Escherichia coli (strain K12) OX=83333 GN=qorB PE=1 SV=1
GeneID:70138826	362.46	355.45	363.17	228.31	228.31	227.48	153.97	160.29	163.88	alternative oxidase [Morchella conica CCBAS932]	GO:0009916(alternative oxidase activity);GO:0016021(integral component of membrane);GO:0046872(metal ion binding);GO:0070469(respiratory chain)	*	*	*	*	*	*	sp|Q9Y711|AOX_AJECA	Alternative oxidase, mitochondrial OS=Ajellomyces capsulatus OX=5037 GN=AOX1 PE=2 SV=1
GeneID:70147950	159.66	149.01	157.84	102.96	108.96	103.28	115.85	114.41	108.85	hypothetical protein P167DRAFT_538831 [Morchella conica CCBAS932]	GO:0000413(protein peptidyl-prolyl isomerization);GO:0000747(conjugation with cellular fusion);GO:0003755(peptidyl-prolyl cis-trans isomerase activity);GO:0005737(cytoplasm);GO:0061077(chaperone-mediated protein folding)	K09568	FKBP1	http://www.genome.jp/dbget-bin/www_bget?ko:K09568	*	KOG0543	FKBP-type peptidyl-prolyl cis-trans isomerase	sp|O42993|FKBP_SCHPO	Peptidyl-prolyl cis-trans isomerase OS=Schizosaccharomyces pombe (strain 972 / ATCC 24843) OX=284812 GN=fkh1 PE=3 SV=1
GeneID:70143661	242.23	246.23	234.17	183.45	182.93	183.01	164.08	161.45	160.84	Pre protein translocase Sec Sec61-beta subunit [Morchella conica CCBAS932]	GO:0005784(Sec61 translocon complex);GO:0006886(intracellular protein transport);GO:0016021(integral component of membrane)	K09481	SEC61B, SBH2	http://www.genome.jp/dbget-bin/www_bget?ko:K09481	ko04145(Phagosome);ko03060(Protein export);ko04141(Protein processing in endoplasmic reticulum)	KOG3457	Sec61 protein translocation complex, beta subunit	sp|Q9HFC7|SC61B_YARLI	Protein transport protein Sec61 subunit beta OS=Yarrowia lipolytica (strain CLIB 122 / E 150) OX=284591 GN=SBH1 PE=3 SV=1
GeneID:70147854	151.39	145.65	147.44	102.65	97.64	101.91	279.24	280.22	272.39	translocation protein [Morchella conica CCBAS932]	GO:0015031(protein transport);GO:0030176(integral component of endoplasmic reticulum membrane)	K12275	SEC62	http://www.genome.jp/dbget-bin/www_bget?ko:K12275	ko03060(Protein export);ko04141(Protein processing in endoplasmic reticulum)	KOG2927	Membrane component of ER protein translocation complex	sp|Q99161|SEC62_YARLI	Translocation protein SEC62 OS=Yarrowia lipolytica (strain CLIB 122 / E 150) OX=284591 GN=SEC62 PE=3 SV=2
GeneID:70145660	253.41	254.24	252.68	185.23	190.11	186.35	565.54	569.56	572.39	MFS general substrate transporter [Morchella conica CCBAS932]	GO:0016021(integral component of membrane);GO:0055085(transmembrane transport)	*	*	*	*	*	*	sp|F2SH39|MFS1_TRIRC	MFS-type efflux pump MFS1 OS=Trichophyton rubrum (strain ATCC MYA-4607 / CBS 118892) OX=559305 GN=MFS1 PE=2 SV=1
GeneID:70147720	272.82	266.36	267.16	231.04	233.97	225.7	691.58	697.11	690.22	hypothetical protein P167DRAFT_553576 [Morchella conica CCBAS932]	*	*	*	*	*	*	*	*	*
GeneID:70145227	222.87	215.42	220.19	405.96	406.43	398.64	259.78	258.41	254.46	carbonic anhydrase [Morchella conica CCBAS932]	*	K01673	cynT, can	http://www.genome.jp/dbget-bin/www_bget?ko:K01673	ko00910(Nitrogen metabolism)	KOG1578	Predicted carbonic anhydrase involved in protection against oxidative damage	sp|O94255|CAN_SCHPO	Carbonic anhydrase OS=Schizosaccharomyces pombe (strain 972 / ATCC 24843) OX=284812 GN=SPBP8B7.05c PE=1 SV=2
GeneID:70148139	286.22	293.2	278.25	687.1	653.27	686.96	323.71	299.25	321.99	hypothetical protein P167DRAFT_536593 [Morchella conica CCBAS932]	*	*	*	*	*	*	*	*	*
GeneID:70144984	258.38	255.88	249.65	465.47	465.38	468.56	270.13	271.4	271.72	cytochrome P450 [Morchella conica CCBAS932]	GO:0005506(iron ion binding);GO:0016712(oxidoreductase activity, acting on paired donors, with incorporation or reduction of molecular oxygen, reduced flavin or flavoprotein as one donor, and incorporation of one atom of oxygen);GO:0020037(heme binding)	*	*	*	*	*	*	sp|P16496|CP52C_CANMA	Cytochrome P450 52A3-A OS=Candida maltosa OX=5479 GN=CYP52A3-A PE=1 SV=3
GeneID:70148442	283.3	280.31	287.63	189.53	186.57	188.6	626.09	624.73	625.23	putative mitochondrial Hsp70 chaperone [Morchella conica CCBAS932]	GO:0005524(ATP binding);GO:0005739(mitochondrion);GO:0006457(protein folding);GO:0016887(ATPase activity);GO:0051082(unfolded protein binding)	K04043	dnaK	http://www.genome.jp/dbget-bin/www_bget?ko:K04043	ko03018(RNA degradation)	KOG0100	Molecular chaperones GRP78/BiP/KAR2, HSP70 superfamily	sp|Q5B0C0|HSP7M_EMENI	Heat shock 70 kDa protein OS=Emericella nidulans (strain FGSC A4 / ATCC 38163 / CBS 112.46 / NRRL 194 / M139) OX=227321 GN=AN6010 PE=1 SV=1
GeneID:70142856	235.44	240.02	240.81	559.63	563.25	556.12	282.92	280.38	283.34	MFS general substrate transporter [Morchella conica CCBAS932]	GO:0016021(integral component of membrane);GO:0055085(transmembrane transport)	*	*	*	*	*	*	sp|B8N0F1|ASAE_ASPFN	MFS transporter asaE OS=Aspergillus flavus (strain ATCC 200026 / FGSC A1120 / NRRL 3357 / JCM 12722 / SRRC 167) OX=332952 GN=asaE PE=2 SV=1
GeneID:70148319	574.98	564.12	558.71	851.46	883.58	843.88	408.8	399.55	418.48	hypothetical protein P167DRAFT_548209 [Morchella conica CCBAS932]	*	*	*	*	*	*	*	*	*
GeneID:70146684	830.92	826.73	817.42	1879.04	1895.39	1869.93	1103.03	1092.12	1099.3	glutamine synthetase [Morchella conica CCBAS932]	GO:0004356(glutamate-ammonia ligase activity);GO:0005524(ATP binding);GO:0006542(glutamine biosynthetic process)	K01915	glnA, GLUL	http://www.genome.jp/dbget-bin/www_bget?ko:K01915	ko00250(Alanine, aspartate and glutamate metabolism);ko00220(Arginine biosynthesis);ko00630(Glyoxylate and dicarboxylate metabolism);ko00910(Nitrogen metabolism)	KOG0683	Glutamine synthetase	sp|Q86ZU6|GLNA_TUBBO	Glutamine synthetase OS=Tuber borchii OX=42251 GN=GLN1 PE=2 SV=1
GeneID:70145037	111.09	108.55	108.87	113.95	113.57	111.43	328.92	329.59	328.75	kinase-like protein [Morchella conica CCBAS932]	*	*	*	*	*	KOG0615	Serine/threonine protein kinase Chk2 and related proteins	sp|P22216|RAD53_YEAST	Serine/threonine-protein kinase RAD53 OS=Saccharomyces cerevisiae (strain ATCC 204508 / S288c) OX=559292 GN=RAD53 PE=1 SV=1
GeneID:70140403	222.7	224.57	222.07	289.24	286.25	288.25	181.48	180.74	187.04	WD40 repeat-like protein [Morchella conica CCBAS932]	*	K14818	SQT1	http://www.genome.jp/dbget-bin/www_bget?ko:K14818	*	KOG0296	Angio-associated migratory cell protein (contains WD40 repeats)	sp|P35184|SQT1_YEAST	Ribosome assembly protein SQT1 OS=Saccharomyces cerevisiae (strain ATCC 204508 / S288c) OX=559292 GN=SQT1 PE=1 SV=2
GeneID:70140376	440.49	435.23	444.14	355.51	361.53	361.98	969.59	959.44	980.28	Calcipressin-domain-containing protein [Morchella conica CCBAS932]	GO:0003676(nucleic acid binding);GO:0019722(calcium-mediated signaling)	*	*	*	*	KOG4019	Calcineurin-mediated signaling pathway inhibitor DSCR1	sp|Q14206|RCAN2_HUMAN	Calcipressin-2 OS=Homo sapiens OX=9606 GN=RCAN2 PE=2 SV=3
GeneID:70143361	160.53	157.38	156	103	102.07	105.53	353.01	351.17	343.09	SGS-domain-containing protein [Morchella conica CCBAS932]	*	K12795	SUGT1, SGT1	http://www.genome.jp/dbget-bin/www_bget?ko:K12795	*	KOG1309	Suppressor of G2 allele of skp1	sp|Q0JL44|SGT1_ORYSJ	Protein SGT1 homolog OS=Oryza sativa subsp. japonica OX=39947 GN=SGT1 PE=1 SV=1
GeneID:70149548	168.76	171.33	169.88	244.83	252.74	248.47	152.84	154.15	155.66	NAD(P)-binding protein [Morchella conica CCBAS932]	GO:0016021(integral component of membrane);GO:0016491(oxidoreductase activity)	*	*	*	*	KOG1198	Zinc-binding oxidoreductase	sp|E5AE42|YOGA_LEPMJ	Zinc-type alcohol dehydrogenase-like protein YogA OS=Leptosphaeria maculans (strain JN3 / isolate v23.1.3 / race Av1-4-5-6-7-8) OX=985895 GN=Yog1 PE=2 SV=1
GeneID:70145550	160.63	163.51	164	243.94	244.42	241.95	139.38	139.86	141.07	hypothetical protein P167DRAFT_143934 [Morchella conica CCBAS932]	GO:0005524(ATP binding);GO:0016021(integral component of membrane);GO:0016887(ATPase activity);GO:0042626(ATPase activity, coupled to transmembrane movement of substances)	*	*	*	*	KOG0054	Multidrug resistance-associated protein/mitoxantrone resistance protein, ABC superfamily	sp|A0A0D1CZ63|FER6_USTMA	Multidrug resistance protein fer6 OS=Ustilago maydis (strain 521 / FGSC 9021) OX=237631 GN=fer6 PE=2 SV=1
GeneID:70141437	410.33	417.18	410.1	713.55	722.74	721.75	294.25	287.26	293.76	NAD(P)-binding protein [Morchella conica CCBAS932]	*	*	*	*	*	KOG0725	Reductases with broad range of substrate specificities	sp|Q48436|BUDC_KLEPN	Diacetyl reductase [(S)-acetoin forming] OS=Klebsiella pneumoniae OX=573 GN=budC PE=1 SV=2
GeneID:70149057	144	146.09	138.84	86.3	88.39	86.28	316.49	314.09	318.35	hypothetical protein P167DRAFT_496100 [Morchella conica CCBAS932]	GO:0003676(nucleic acid binding)	*	*	*	*	*	*	*	*
GeneID:70144541	161.19	156.05	149.81	271.07	271.8	274.47	209.57	217.84	217.86	hypothetical protein P167DRAFT_574868 [Morchella conica CCBAS932]	*	*	*	*	*	*	*	*	*
GeneID:70145754	275.06	277.51	275.29	166.28	164.66	165.47	472.05	468.01	463.27	hypothetical protein P167DRAFT_238148 [Morchella conica CCBAS932]	GO:0005789(endoplasmic reticulum membrane);GO:0016021(integral component of membrane)	*	*	*	*	*	*	*	*
GeneID:70141031	703.66	729.94	733.38	634.89	639.1	588.53	1960.88	1998.9	1980.32	hypothetical protein P167DRAFT_38348 [Morchella conica CCBAS932]	*	*	*	*	*	*	*	*	*
GeneID:70144813	366.48	365.06	370.81	222.27	218.52	218.34	660.45	662.52	668.9	DnaJ-domain-containing protein [Morchella conica CCBAS932]	GO:0005634(nucleus);GO:0006413(translational initiation);GO:0006457(protein folding);GO:0022627(cytosolic small ribosomal subunit);GO:0035719(tRNA import into nucleus);GO:0051082(unfolded protein binding);GO:0051787(misfolded protein binding);GO:0070843(misfolded protein transport);GO:0071470(cellular response to osmotic stress);GO:0071630(nuclear protein quality control by the ubiquitin-proteaso…	K09510	DNAJB4	http://www.genome.jp/dbget-bin/www_bget?ko:K09510	*	KOG0714	Molecular chaperone (DnaJ superfamily)	sp|Q09912|PSI1_SCHPO	Protein psi1 OS=Schizosaccharomyces pombe (strain 972 / ATCC 24843) OX=284812 GN=psi1 PE=2 SV=2
GeneID:70145348	517.14	521.35	502.33	1068.12	1055	1071.7	523.28	526.56	520.66	phosphoadenosine phosphosulfate reductase [Morchella conica CCBAS932]	GO:0004604(phosphoadenylyl-sulfate reductase );GO:0019379(sulfate assimilation, phosphoadenylyl sulfate reduction by phosphoadenylyl-sulfate reductase )	K00390	cysH	http://www.genome.jp/dbget-bin/www_bget?ko:K00390	ko00920(Sulfur metabolism)	KOG0189	Phosphoadenosine phosphosulfate reductase	sp|P56859|MET16_EMENI	Phosphoadenosine phosphosulfate reductase OS=Emericella nidulans (strain FGSC A4 / ATCC 38163 / CBS 112.46 / NRRL 194 / M139) OX=227321 GN=sA PE=3 SV=3
GeneID:70146051	452.8	463.12	451.45	877.61	889.78	866.37	463.98	461.25	462.84	carbohydrate kinase [Morchella conica CCBAS932]	GO:0005524(ATP binding);GO:0046177(D-gluconate catabolic process);GO:0046316(gluconokinase activity)	K00851	E2.7.1.12, gntK, idnK	http://www.genome.jp/dbget-bin/www_bget?ko:K00851	ko00030(Pentose phosphate pathway)	KOG3354	Gluconate kinase	sp|Q10242|GNTK_SCHPO	Probable gluconokinase OS=Schizosaccharomyces pombe (strain 972 / ATCC 24843) OX=284812 GN=SPAC4G9.12 PE=3 SV=1
GeneID:70142580	189.97	198.24	197.62	425.8	432.36	435.98	235.68	239.74	244.67	hypothetical protein P167DRAFT_532196 [Morchella conica CCBAS932]	*	*	*	*	*	*	*	*	*
GeneID:70149129	249.88	251.5	246.95	390.74	399.1	389.74	247.67	241.5	247.96	3,4-dihydroxy-2-butanone 4-phosphate synthase [Morchella conica CCBAS932]	GO:0008686(3,4-dihydroxy-2-butanone-4-phosphate synthase activity);GO:0009231(riboflavin biosynthetic process);GO:0046872(metal ion binding)	K02858	ribB, RIB3	http://www.genome.jp/dbget-bin/www_bget?ko:K02858	ko00740(Riboflavin metabolism)	KOG1284	Bifunctional GTP cyclohydrolase II/3,4-dihydroxy-2butanone-4-phosphate synthase	sp|Q8TG90|RIB3_MAGO7	3,4-dihydroxy-2-butanone 4-phosphate synthase OS=Magnaporthe oryzae (strain 70-15 / ATCC MYA-4617 / FGSC 8958) OX=242507 GN=RIB3 PE=1 SV=1
GeneID:70140477	176.45	179.03	179.77	302.14	297.34	300	174.13	173.33	173.86	PLP-dependent transferase [Morchella conica CCBAS932]	*	*	*	*	*	KOG0258	Alanine aminotransferase	sp|P52893|ALAM_YEAST	Probable alanine aminotransferase, mitochondrial OS=Saccharomyces cerevisiae (strain ATCC 204508 / S288c) OX=559292 GN=ALT1 PE=1 SV=1
GeneID:70143587	175.65	188.19	178.74	281.13	283.04	285.2	154.84	153.59	156.95	Triosephosphate isomerase [Morchella conica CCBAS932]	GO:0004807(triose-phosphate isomerase activity);GO:0006094(gluconeogenesis);GO:0061621(canonical glycolysis)	K01803	TPI, tpiA	http://www.genome.jp/dbget-bin/www_bget?ko:K01803	ko00051(Fructose and mannose metabolism);ko00010(Glycolysis / Gluconeogenesis);ko00562(Inositol phosphate metabolism)	KOG1643	Triosephosphate isomerase	sp|Q96VN5|TPIS_PARBA	Triosephosphate isomerase OS=Paracoccidioides lutzii (strain ATCC MYA-826 / Pb01) OX=502779 GN=TPI1 PE=1 SV=3
GeneID:70143942	193.16	192.45	190.54	346.59	347.3	347.83	148.95	153.02	151.8	TauD-domain-containing protein [Morchella conica CCBAS932]	GO:0016491(oxidoreductase activity)	K03119	tauD	http://www.genome.jp/dbget-bin/www_bget?ko:K03119	ko00920(Sulfur metabolism);ko00430(Taurine and hypotaurine metabolism)	*	*	sp|B5BP48|YP54_SCHPO	Putative alpha-ketoglutarate-dependent sulfonate dioxygenase OS=Schizosaccharomyces pombe (strain 972 / ATCC 24843) OX=284812 GN=SPBC460.04c PE=3 SV=1
GeneID:70149460	246.84	256.96	254.83	371.41	360.26	357.17	213.97	216.03	207.12	hypothetical protein P167DRAFT_569477 [Morchella conica CCBAS932]	*	K04082	hscB, HSCB, HSC20	http://www.genome.jp/dbget-bin/www_bget?ko:K04082	*	KOG3192	Mitochondrial J-type chaperone	sp|Q9UTL6|JAC1_SCHPO	J-type co-chaperone jac1, mitochondrial OS=Schizosaccharomyces pombe (strain 972 / ATCC 24843) OX=284812 GN=jac1 PE=3 SV=1
GeneID:70140467	137.46	135.92	134.86	134.87	134.76	132.22	413.4	412.15	414.64	hypothetical protein P167DRAFT_531699 [Morchella conica CCBAS932]	*	*	*	*	*	*	*	*	*
GeneID:70142465	251.36	251.25	252.51	315.95	313.76	317.56	213.18	213.81	212.17	hypothetical protein P167DRAFT_529331 [Morchella conica CCBAS932]	*	K20246	EGT1	http://www.genome.jp/dbget-bin/www_bget?ko:K20246	ko00340(Histidine metabolism)	*	*	sp|Q7RX33|EGT1_NEUCR	Ergothioneine biosynthesis protein 1 OS=Neurospora crassa (strain ATCC 24698 / 74-OR23-1A / CBS 708.71 / DSM 1257 / FGSC 987) OX=367110 GN=egt-1 PE=1 SV=3
GeneID:70142631	364.27	372.48	363.1	272.44	271.85	273.6	729.18	731.51	726.5	hypothetical protein P167DRAFT_262976 [Morchella conica CCBAS932]	GO:0005319(lipid transporter activity);GO:0008073(ornithine decarboxylase inhibitor activity);GO:0016021(integral component of membrane)	K06316	RFT1	http://www.genome.jp/dbget-bin/www_bget?ko:K06316	*	*	*	sp|Q9USQ5|OAZ_SCHPO	Ornithine decarboxylase antizyme OS=Schizosaccharomyces pombe (strain 972 / ATCC 24843) OX=284812 GN=spa1 PE=1 SV=2
novel.9206	147.83	147.54	146.98	110.16	108.88	109.83	324.53	329.84	326.96	hypothetical protein P167DRAFT_546959 [Morchella conica CCBAS932]	*	*	*	*	*	*	*	*	*

## Sheet: subcluster_2
ID	HG-1	HG-2	HG-3	SD-1	SD-2	SD-3	SM-1	SM-2	SM-3	NR_def	GO	KO_ID	KO_gene	KO_Hyperlink	KEGG_Pathway	KOG_ID	KOG_Description	Swiss-Prot_Id	Swiss-Prot_Annotation
GeneID:70148253	15.92	16.09	14.92	9.21	8.72	8.96	12.14	12.14	11.55	alpha/beta-hydrolase, partial [Morchella conica CCBAS932]	*	*	*	*	*	*	*	*	*
GeneID:70149899	20.82	21.02	18.85	7.28	8.23	8.09	26.88	27.94	27.98	hypothetical protein P167DRAFT_274066 [Morchella conica CCBAS932]	GO:0009277(fungal-type cell wall)	*	*	*	*	*	*	sp|P38288|TOS1_YEAST	Protein TOS1 OS=Saccharomyces cerevisiae (strain ATCC 204508 / S288c) OX=559292 GN=TOS1 PE=1 SV=1
GeneID:70146816	22.96	22.64	23.06	10.58	10.4	10.52	41.27	40.91	40.93	hypothetical protein L873DRAFT_1785842 [Choiromyces venosus 120613-1]	GO:0005543(phospholipid binding);GO:0005938(cell cortex);GO:0032065(cortical protein anchoring)	*	*	*	*	*	*	sp|Q00083|APSA_EMENI	Anucleate primary sterigmata protein A OS=Emericella nidulans (strain FGSC A4 / ATCC 38163 / CBS 112.46 / NRRL 194 / M139) OX=227321 GN=apsA PE=1 SV=2
novel.1298	2.74	2.68	2.81	1.04	0.79	1.02	1.08	0.72	0.65	*	*	*	*	*	*	*	*	*	*
GeneID:70138983	3.05	3.31	3.38	1.15	1.55	1.48	1.74	1.79	1.71	hypothetical protein P167DRAFT_488859 [Morchella conica CCBAS932]	GO:0005524(ATP binding)	K19001	HELLS, DDM1	http://www.genome.jp/dbget-bin/www_bget?ko:K19001	*	KOG0385	Chromatin remodeling complex WSTF-ISWI, small subunit	sp|Q9NRZ9|HELLS_HUMAN	Lymphoid-specific helicase OS=Homo sapiens OX=9606 GN=HELLS PE=1 SV=1
GeneID:70140133	0.98	0.98	1.4	3.05	3.24	3.21	8.5	7.29	8.01	hypothetical protein P167DRAFT_374777 [Morchella conica CCBAS932]	*	*	*	*	*	*	*	*	*
GeneID:70146435	24.95	25.39	25.67	11.95	11.48	12.05	6.5	6.74	6.71	hypothetical protein P167DRAFT_217139 [Morchella conica CCBAS932]	*	*	*	*	*	*	*	sp|A0A0M3STV6|AURG_CALAK	Acetyltransferase aurG OS=Calcarisporium arbuscula OX=240499 GN=aurG PE=3 SV=1
GeneID:70143983	0.84	1.07	0.84	2.65	2.51	2.61	2.56	2.35	2.07	hypothetical protein EMCG_01412 [Emmonsia crescens UAMH 3008]	*	*	*	*	*	*	*	*	*
GeneID:70147053	35.03	34.95	35.49	12.05	12.29	11.66	10.81	9.96	9.76	hypothetical protein P167DRAFT_609490 [Morchella conica CCBAS932]	GO:0016021(integral component of membrane)	*	*	*	*	*	*	sp|D4AYG1|KLDC1_ARTBC	Kelch repeat-containing protein ARB_01230 OS=Arthroderma benhamiae (strain ATCC MYA-4681 / CBS 112371) OX=663331 GN=ARB_01230 PE=1 SV=1
GeneID:70148330	2.72	3.39	3.56	7.38	8.24	8.43	1.95	2.91	2.26	PLP-dependent transferase [Morchella conica CCBAS932]	GO:0003824(catalytic activity);GO:0009058(biosynthetic process);GO:0030170(pyridoxal phosphate binding)	K00652	bioF	http://www.genome.jp/dbget-bin/www_bget?ko:K00652	ko00780(Biotin metabolism)	KOG1360	5-aminolevulinate synthase	sp|C8V1D1|BIOF_EMENI	8-amino-7-oxononanoate synthase OS=Emericella nidulans (strain FGSC A4 / ATCC 38163 / CBS 112.46 / NRRL 194 / M139) OX=227321 GN=bioF PE=2 SV=1
novel.2819	4.84	4.84	4.81	1.13	1.09	1.28	1.46	1.43	1.56	hypothetical protein P167DRAFT_579182 [Morchella conica CCBAS932]	*	*	*	*	*	*	*	*	*
GeneID:70144636	18.27	17.98	17.7	8.21	8.58	8.48	26.98	26.46	26.99	hypothetical protein P167DRAFT_517639 [Morchella conica CCBAS932]	GO:0000139(Golgi membrane);GO:0005789(endoplasmic reticulum membrane);GO:0006914(autophagy);GO:0015031(protein transport);GO:0048208(COPII vesicle coating)	K20353	SEC16	http://www.genome.jp/dbget-bin/www_bget?ko:K20353	*	KOG1913	Regucalcin gene promoter region-related protein (RGPR)	sp|Q9HEC9|SEC16_NEUCR	COPII coat assembly protein sec16 OS=Neurospora crassa (strain ATCC 24698 / 74-OR23-1A / CBS 708.71 / DSM 1257 / FGSC 987) OX=367110 GN=sec16 PE=3 SV=1
GeneID:70142666	23.42	22.36	23.16	11.76	11.15	11.5	24.04	22.99	22.81	RNA-binding domain-containing protein [Morchella conica CCBAS932]	GO:0003729(mRNA binding)	K14411	MSI	http://www.genome.jp/dbget-bin/www_bget?ko:K14411	ko03015(mRNA surveillance pathway)	KOG4205	RNA-binding protein musashi/mRNA cleavage and polyadenylation factor I complex, subunit HRP1	sp|O94432|YHKF_SCHPO	Uncharacterized RNA-binding protein C660.15 OS=Schizosaccharomyces pombe (strain 972 / ATCC 24843) OX=284812 GN=SPBC660.15 PE=4 SV=1
GeneID:70139106	15.43	20.25	19.15	9.6	11.91	9.99	9.1	10.67	7.97	ribonuclease H1 small subunit [Morchella conica CCBAS932]	GO:0006401(RNA catabolic process);GO:0032299(ribonuclease H2 complex)	K10745	RNASEH2C	http://www.genome.jp/dbget-bin/www_bget?ko:K10745	ko03030(DNA replication)	*	*	sp|Q10448|YDEF_SCHPO	Uncharacterized protein C12B10.15c OS=Schizosaccharomyces pombe (strain 972 / ATCC 24843) OX=284812 GN=SPAC12B10.15c PE=4 SV=1
GeneID:70139610	15.08	15.75	15.91	3.35	3.33	3.05	20.21	19.61	19.99	NAD(P)-binding protein [Morchella conica CCBAS932]	GO:0016491(oxidoreductase activity)	*	*	*	*	KOG0725	Reductases with broad range of substrate specificities	sp|P80873|GS39_BACSU	General stress protein 39 OS=Bacillus subtilis (strain 168) OX=224308 GN=ydaD PE=1 SV=3
GeneID:70143713	0.63	0.6	0.54	3.4	4.1	3.56	10.44	10.79	9.95	glycoside hydrolase [Morchella conica CCBAS932]	GO:0004553(hydrolase activity, hydrolyzing O-glycosyl compounds);GO:0005975(carbohydrate metabolic process)	K01188	E3.2.1.21	http://www.genome.jp/dbget-bin/www_bget?ko:K01188	ko00500(Starch and sucrose metabolism);ko00460(Cyanoamino acid metabolism)	*	*	sp|Q25BW4|BGL1B_PHACH	Beta-glucosidase 1B OS=Phanerochaete chrysosporium OX=5306 GN=BGL1B PE=1 SV=1
GeneID:70144493	3.32	5.39	5.66	12.11	12.14	11.94	7.95	9.56	9.18	hypothetical protein P167DRAFT_553755 [Morchella conica CCBAS932]	GO:0005869(dynactin complex)	K10428	DCTN6	http://www.genome.jp/dbget-bin/www_bget?ko:K10428	*	*	*	sp|A7SGU3|DCTN6_NEMVE	Dynactin subunit 6 OS=Nematostella vectensis OX=45351 GN=dctn6 PE=3 SV=1
GeneID:70141708	0.19	0.18	0.14	0	0	0	0.21	0.28	0.32	hypothetical protein P167DRAFT_605369 [Morchella conica CCBAS932]	*	*	*	*	*	*	*	*	*
GeneID:70146768	8.6	9.04	8.22	21.62	21.84	20.07	11.61	11.81	11.41	putative inositol oxygenase [Morchella conica CCBAS932]	GO:0005506(iron ion binding);GO:0005737(cytoplasm);GO:0019310(inositol catabolic process);GO:0050113(inositol oxygenase activity)	K00469	MIOX	http://www.genome.jp/dbget-bin/www_bget?ko:K00469	ko00053(Ascorbate and aldarate metabolism);ko00562(Inositol phosphate metabolism)	*	*	sp|Q8L799|MIOX1_ARATH	Inositol oxygenase 1 OS=Arabidopsis thaliana OX=3702 GN=MIOX1 PE=2 SV=1
GeneID:70148440	5.24	4.96	5.06	3.05	2.93	2.76	4.92	5.02	4.93	hypothetical protein P167DRAFT_565939, partial [Morchella conica CCBAS932]	GO:0000812(Swr1 complex);GO:0006355(regulation of transcription, DNA-templated);GO:0008270(zinc ion binding);GO:0043486(histone exchange);GO:0043565(sequence-specific DNA binding)	*	*	*	*	*	*	*	*
GeneID:70146491	2.01	2.56	2.61	0.6	0.69	0.89	1.17	0.86	1.14	unnamed protein product [Tuber aestivum]	GO:0016021(integral component of membrane)	*	*	*	*	*	*	sp|Q6BPN7|ERFD_DEBHA	Ras modification protein ERF4 OS=Debaryomyces hansenii (strain ATCC 36239 / CBS 767 / JCM 1990 / NBRC 0083 / IGC 2968) OX=284592 GN=ERF4 PE=3 SV=2
GeneID:70140431	6.92	5.06	5.62	16.96	15.97	15.47	17.44	18.61	16.24	hypothetical protein P167DRAFT_544628 [Morchella conica CCBAS932]	*	*	*	*	*	*	*	*	*
GeneID:70140735	5.71	5.41	6.05	15.19	14.91	15.36	20.85	19.13	19.33	WD40 repeat-like protein [Morchella conica CCBAS932]	GO:0002098(tRNA wobble uridine modification);GO:0005634(nucleus);GO:0016226(iron-sulfur cluster assembly);GO:0097361(CIA complex);GO:0097428(protein maturation by iron-sulfur cluster transfer)	*	*	*	*	KOG0645	WD40 repeat protein	sp|B6H7A3|CIAO1_PENRW	Probable cytosolic iron-sulfur protein assembly protein 1 OS=Penicillium rubens (strain ATCC 28089 / DSM 1075 / NRRL 1951 / Wisconsin 54-1255) OX=500485 GN=cia1 PE=3 SV=1
GeneID:70142434	3.03	3.37	3.18	10.28	9.32	8.19	7.37	6.79	6.89	Di-copper centre-containing protein [Morchella conica CCBAS932]	*	K00505	TYR	http://www.genome.jp/dbget-bin/www_bget?ko:K00505	ko00350(Tyrosine metabolism)	*	*	sp|A0A336U966|TYRP_ASPTE	Tyrosinase P OS=Aspergillus terreus OX=33178 GN=tyrP PE=1 SV=1
GeneID:70141710	1.8	1.92	1.57	57.7	52.07	55.65	44.64	43.72	44.03	hypothetical protein P167DRAFT_564910 [Morchella conica CCBAS932]	*	*	*	*	*	*	*	*	*
GeneID:70147360	5.42	5.54	5.67	1.73	2.03	1.59	0.94	0.75	0.86	hypothetical protein P167DRAFT_518301 [Morchella conica CCBAS932]	GO:0003723(RNA binding);GO:0004523(RNA-DNA hybrid ribonuclease activity)	K10743	RNASEH2A	http://www.genome.jp/dbget-bin/www_bget?ko:K10743	ko03030(DNA replication)	KOG2299	Ribonuclease HI	sp|Q9P5X8|RNH2A_NEUCR	Ribonuclease H2 subunit A OS=Neurospora crassa (strain ATCC 24698 / 74-OR23-1A / CBS 708.71 / DSM 1257 / FGSC 987) OX=367110 GN=rnh-201 PE=3 SV=1
GeneID:70146985	25.01	24.8	25.53	11.1	10.62	10.82	24.34	24.29	23.82	hypothetical protein P167DRAFT_169242 [Morchella conica CCBAS932]	GO:0004420(hydroxymethylglutaryl-CoA reductase );GO:0005789(endoplasmic reticulum membrane);GO:0008299(isoprenoid biosynthetic process);GO:0015936(coenzyme A metabolic process);GO:0016021(integral component of membrane);GO:0050662(coenzyme binding)	K00021	HMGCR	http://www.genome.jp/dbget-bin/www_bget?ko:K00021	*	KOG2480	3-hydroxy-3-methylglutaryl-CoA (HMG-CoA) reductase	sp|S0DQM8|HMDH_GIBF5	3-hydroxy-3-methylglutaryl-coenzyme A reductase OS=Gibberella fujikuroi (strain CBS 195.34 / IMI 58289 / NRRL A-6831) OX=1279085 GN=HMGR PE=3 SV=1
GeneID:70149025	30.96	36.95	38.31	10.52	10.88	8.45	8.06	7.59	5.84	hypothetical protein P167DRAFT_536181 [Morchella conica CCBAS932]	*	*	*	*	*	*	*	*	*
GeneID:70150325	0.1	0.09	0.1	1.05	1.08	1.03	1.38	1.42	1.24	hypothetical protein P167DRAFT_580420 [Morchella conica CCBAS932]	*	K11236	CDC24	http://www.genome.jp/dbget-bin/www_bget?ko:K11236	ko04011(MAPK signaling pathway - yeast)	*	*	*	*
GeneID:70142707	6.02	4.72	5.16	2.64	2.05	2.11	2.96	2.89	2.88	hypothetical protein P167DRAFT_480794 [Morchella conica CCBAS932]	*	*	*	*	*	*	*	*	*
novel.9089	5.39	5.24	5.14	2.66	2.75	2.62	2.38	2.45	2.06	DDE-domain-containing protein [Choiromyces venosus 120613-1]	*	*	*	*	*	*	*	*	*
GeneID:70145572	0.48	0.46	0.4	3.22	3.72	3.18	6.6	5.83	6.46	general substrate transporter [Morchella conica CCBAS932]	*	*	*	*	*	KOG0254	Predicted transporter (major facilitator superfamily)	sp|P07921|LACP_KLULA	Lactose permease OS=Kluyveromyces lactis (strain ATCC 8585 / CBS 2359 / DSM 70799 / NBRC 1267 / NRRL Y-1140 / WM37) OX=284590 GN=LAC12 PE=3 SV=1
GeneID:70144416	81.88	76.64	82.18	1.42	0.37	0.7	0.92	0.63	1.26	hypothetical protein P167DRAFT_568126 [Morchella conica CCBAS932]	*	*	*	*	*	*	*	*	*
GeneID:70146517	31.87	31.64	32.34	11.61	11.62	11.98	19.68	20.32	20.2	hypothetical protein P167DRAFT_565804 [Morchella conica CCBAS932]	GO:0005525(GTP binding)	*	*	*	*	*	*	*	*
GeneID:70142590	16.18	17.78	17.47	9.67	8.98	9.53	1.87	1.98	1.59	putative extracellular dihydrogeodin oxidase/laccase [Morchella conica CCBAS932]	*	*	*	*	*	KOG1263	Multicopper oxidases	sp|Q96WM9|LAC2_BOTFU	Laccase-2 OS=Botryotinia fuckeliana OX=40559 GN=lcc2 PE=2 SV=1
GeneID:70139405	7.62	10.49	8.95	3.46	4.17	5.68	16.38	15.84	19.23	hypothetical protein P167DRAFT_311435 [Morchella conica CCBAS932]	*	*	*	*	*	*	*	*	*
GeneID:70140041	2.26	2.57	2.92	8.08	8.91	9.02	2.92	2.33	2.98	hypothetical protein P167DRAFT_560855 [Morchella conica CCBAS932]	*	K15326	TSEN54	http://www.genome.jp/dbget-bin/www_bget?ko:K15326	*	*	*	sp|O74908|SEN54_SCHPO	Probable tRNA-splicing endonuclease subunit sen54 OS=Schizosaccharomyces pombe (strain 972 / ATCC 24843) OX=284812 GN=sen54 PE=3 SV=1
GeneID:70141184	1.36	1.65	0.77	0.15	0.32	0.15	10.79	11.94	11.47	hypothetical protein P167DRAFT_46795 [Morchella conica CCBAS932]	*	*	*	*	*	*	*	*	*
GeneID:70148941	2.39	2.14	2.11	7.22	6.5	6.4	24.65	24.35	25.32	hypothetical protein P167DRAFT_162494 [Morchella conica CCBAS932]	*	*	*	*	*	*	*	*	*
GeneID:70144535	14.07	13.65	13.27	4.96	5.98	5.23	11.35	11.14	10.96	PEBP-like protein [Morchella conica CCBAS932]	*	*	*	*	*	*	*	*	*
GeneID:70146937	0.33	0.38	0.33	0.09	0.09	0.11	0.45	0.63	0.54	hypothetical protein P167DRAFT_74477 [Morchella conica CCBAS932]	*	*	*	*	*	*	*	*	*
GeneID:70147574	4.07	4.71	3.14	1.48	1.91	1.46	1.28	1.31	1.63	hypothetical protein P167DRAFT_566958 [Morchella conica CCBAS932]	*	*	*	*	*	*	*	*	*
GeneID:70139521	1.09	1.29	1.22	0.22	0.11	0.11	0.88	0.5	0.8	glycerophosphoryl diester phosphodiesterase [Morchella conica CCBAS932]	*	*	*	*	*	*	*	sp|O07592|YHDW_BACSU	Putative glycerophosphodiester phosphodiesterase YhdW OS=Bacillus subtilis (strain 168) OX=224308 GN=yhdW PE=3 SV=1
GeneID:70139704	0	0	0	4.12	4.26	5.08	1.65	2.54	1.68	hypothetical protein P167DRAFT_493525 [Morchella conica CCBAS932]	*	*	*	*	*	*	*	*	*
novel.8155	0.52	0.49	0.52	0	0	0	2.23	2.1	1.9	hypothetical protein P167DRAFT_568998 [Morchella conica CCBAS932]	*	*	*	*	*	*	*	*	*
GeneID:70141457	0.06	0.06	0	0.33	0.24	0.32	0.95	1.11	1.19	hypothetical protein P167DRAFT_587794 [Morchella conica CCBAS932]	*	*	*	*	*	*	*	*	*
GeneID:70143507	0	0	0	1.9	1.96	2.34	0	0.41	0.82	*	*	*	*	*	*	*	*	*	*
GeneID:70140559	7.75	8.79	6.15	2.63	4.08	1.3	6.19	6.36	5.28	hypothetical protein P167DRAFT_561812 [Morchella conica CCBAS932]	*	*	*	*	*	*	*	*	*
GeneID:70149107	5.81	5.04	6.41	30.21	29.79	29.66	32.54	28.22	32.59	ARM repeat-containing protein [Morchella conica CCBAS932]	GO:0000226(microtubule cytoskeleton organization);GO:0005634(nucleus);GO:0005737(cytoplasm);GO:0008612(peptidyl-lysine modification to peptidyl-hypusine);GO:0019135(deoxyhypusine monooxygenase activity);GO:0046872(metal ion binding)	K06072	DOHH	http://www.genome.jp/dbget-bin/www_bget?ko:K06072	*	KOG0567	HEAT repeat-containing protein	sp|Q6CHJ7|DOHH_YARLI	Deoxyhypusine hydroxylase OS=Yarrowia lipolytica (strain CLIB 122 / E 150) OX=284591 GN=LIA1 PE=3 SV=1
novel.8809	0.57	0.68	0.57	2.14	2.1	2.11	1.43	1.37	1.68	*	*	*	*	*	*	*	*	*	*
GeneID:70141106	11.83	12.27	12.65	6.74	6.29	6.23	10.52	10.25	10.88	hypothetical protein P167DRAFT_552330 [Morchella conica CCBAS932]	*	*	*	*	*	KOG1550	Extracellular protein SEL-1 and related proteins	sp|Q09897|CHR3_SCHPO	Chitin synthase regulatory factor 3 OS=Schizosaccharomyces pombe (strain 972 / ATCC 24843) OX=284812 GN=chr3 PE=1 SV=1
novel.8736	4.31	6.8	7.14	30.51	22.71	24.06	42.35	46.48	44.33	hypothetical protein P167DRAFT_601482 [Morchella conica CCBAS932]	*	*	*	*	*	*	*	*	*
GeneID:70144118	2.21	2.09	2.12	6.54	7.21	6.69	18.34	18.5	19.23	hypothetical protein P167DRAFT_84149 [Morchella conica CCBAS932]	GO:0016021(integral component of membrane)	*	*	*	*	*	*	*	*
GeneID:70146200	3.69	3.75	3.94	10.33	11.35	10.18	7.04	6.63	6.8	porphobilinogen deaminase, partial [Morchella conica CCBAS932]	GO:0004418(hydroxymethylbilane synthase activity);GO:0018160(peptidyl-pyrromethane cofactor linkage);GO:0033014(tetrapyrrole biosynthetic process)	K01749	hemC, HMBS	http://www.genome.jp/dbget-bin/www_bget?ko:K01749	ko00860(Porphyrin and chlorophyll metabolism)	KOG2892	Porphobilinogen deaminase	sp|Q6C097|HEM3_YARLI	Porphobilinogen deaminase OS=Yarrowia lipolytica (strain CLIB 122 / E 150) OX=284591 GN=HEM3 PE=3 SV=1
GeneID:70146409	0.97	1	1	0.32	0.28	0.29	0.24	0.19	0.22	hypothetical protein P167DRAFT_514222 [Morchella conica CCBAS932]	*	*	*	*	*	*	*	sp|B6A878|YENA2_YERET	Toxin subunit YenA2 OS=Yersinia entomophaga OX=935293 GN=yenA2 PE=1 SV=1
GeneID:70141094	15.17	15.12	13.31	4.97	5.01	4.52	1.85	2.13	2.83	NAD(P)-binding protein [Morchella conica CCBAS932]	*	*	*	*	*	KOG1208	Dehydrogenases with different specificities (related to short-chain alcohol dehydrogenases)	sp|O74959|YJCD_SCHPO	Uncharacterized oxidoreductase C736.13 OS=Schizosaccharomyces pombe (strain 972 / ATCC 24843) OX=284812 GN=SPCC736.13 PE=3 SV=1
GeneID:70142132	13.37	13.64	13.02	6.86	6.68	6.37	9.96	10.11	10.51	hypothetical protein P167DRAFT_566163 [Morchella conica CCBAS932]	GO:0006270(DNA replication initiation)	*	*	*	*	*	*	sp|Q5B8U0|SLD2_EMENI	DNA replication regulator sld2 OS=Emericella nidulans (strain FGSC A4 / ATCC 38163 / CBS 112.46 / NRRL 194 / M139) OX=227321 GN=sld2 PE=3 SV=1
GeneID:70146670	6.4	3.03	6.35	19.79	21.4	23.06	13.8	15.67	14.86	*	*	*	*	*	*	*	*	*	*
GeneID:70141358	9.67	9.14	9.39	3.42	4.65	3.7	9.51	8.6	10.51	hypothetical protein P167DRAFT_548495 [Morchella conica CCBAS932]	GO:0016021(integral component of membrane);GO:0016757(transferase activity, transferring glycosyl groups)	*	*	*	*	KOG4748	Subunit of Golgi mannosyltransferase complex	sp|Q10359|GMH3_SCHPO	Alpha-1,2-galactosyltransferase gmh3 OS=Schizosaccharomyces pombe (strain 972 / ATCC 24843) OX=284812 GN=gmh3 PE=3 SV=1
GeneID:70144263	7.01	5.92	6.59	0.6	0.47	0.59	0.27	0.28	0.55	GMP synthase [Morchella conica CCBAS932]	*	*	*	*	*	KOG3179	Predicted glutamine synthetase	sp|Q09686|YA14_SCHPO	Putative glutamine amidotransferase-like protein C13C5.04 OS=Schizosaccharomyces pombe (strain 972 / ATCC 24843) OX=284812 GN=SPAC13C5.04 PE=4 SV=1
GeneID:70141262	4.13	3.86	4.1	16.6	16.37	16.94	17.76	17.92	17.74	hypothetical protein P167DRAFT_495646 [Morchella conica CCBAS932]	*	*	*	*	*	*	*	*	*
GeneID:70144460	0.79	0.62	0.65	0.21	0.11	0.2	0.94	1.44	1.15	endo-1,5-alpha-L-arabinosidase [Morchella conica CCBAS932]	*	K06113	abnA	http://www.genome.jp/dbget-bin/www_bget?ko:K06113	*	*	*	sp|A1CLG4|ABNA_ASPCL	Probable arabinan endo-1,5-alpha-L-arabinosidase A OS=Aspergillus clavatus (strain ATCC 1007 / CBS 513.65 / DSM 816 / NCTC 3887 / NRRL 1) OX=344612 GN=abnA PE=3 SV=1
GeneID:70146464	2.05	1.76	1.85	0.44	0.31	0.29	0.93	0.82	1.23	S-adenosyl-L-methionine-dependent methyltransferase [Morchella conica CCBAS932]	GO:0008171(O-methyltransferase activity);GO:0032259(methylation)	K00545	COMT	http://www.genome.jp/dbget-bin/www_bget?ko:K00545	ko00350(Tyrosine metabolism)	*	*	sp|Q8NKC1|COMT2_SCHPO	Probable catechol O-methyltransferase 2 OS=Schizosaccharomyces pombe (strain 972 / ATCC 24843) OX=284812 GN=SPBPB21E7.04c PE=3 SV=1
GeneID:70142118	9.59	9.04	9.91	1.44	1.49	1.63	7.16	7.1	7.24	Di-copper centre-containing protein [Morchella conica CCBAS932]	GO:0005576(extracellular region);GO:0005975(carbohydrate metabolic process);GO:0016491(oxidoreductase activity);GO:0030248(cellulose binding);GO:0046872(metal ion binding)	K00505	TYR	http://www.genome.jp/dbget-bin/www_bget?ko:K00505	ko00350(Tyrosine metabolism)	*	*	sp|P00440|TYRO_NEUCR	Tyrosinase OS=Neurospora crassa (strain ATCC 24698 / 74-OR23-1A / CBS 708.71 / DSM 1257 / FGSC 987) OX=367110 GN=T PE=1 SV=5
GeneID:70148294	6.48	6.36	6.31	24.22	23.55	24.91	6.21	5.58	5.73	galactose mutarotase-like protein [Morchella conica CCBAS932]	GO:0005975(carbohydrate metabolic process);GO:0016853(isomerase activity);GO:0030246(carbohydrate binding)	K01785	galM, GALM	http://www.genome.jp/dbget-bin/www_bget?ko:K01785	ko00052(Galactose metabolism);ko00010(Glycolysis / Gluconeogenesis)	*	*	sp|D4AMB9|GALM_ARTBC	Probable aldose 1-epimerase ARB_05372 OS=Arthroderma benhamiae (strain ATCC MYA-4681 / CBS 112371) OX=663331 GN=ARB_05372 PE=1 SV=1
GeneID:70145109	11.55	11.36	11.6	5.14	5.71	5.32	8.8	8.69	8.6	hypothetical protein P167DRAFT_541245 [Morchella conica CCBAS932]	GO:0005623(cell);GO:1903474	*	*	*	*	*	*	sp|O94701|INN1_SCHPO	Ingression protein fic1 OS=Schizosaccharomyces pombe (strain 972 / ATCC 24843) OX=284812 GN=fic1 PE=1 SV=1
GeneID:70142149	7.72	7.62	7.34	2.44	2.8	4	5.01	6.86	5.12	hypothetical protein P167DRAFT_591359 [Morchella conica CCBAS932]	*	*	*	*	*	*	*	*	*
GeneID:70139889	3.87	3.66	3.84	0	0	0	0.87	2.68	0.89	*	*	*	*	*	*	*	*	*	*
GeneID:70142681	3.15	2.98	3.13	13.22	13.79	13.86	6.78	6.57	6.6	FAD/NAD(P)-binding domain-containing protein [Morchella conica CCBAS932]	GO:0004499(N,N-dimethylaniline monooxygenase activity);GO:0050660(flavin adenine dinucleotide binding);GO:0050661(NADP binding)	*	*	*	*	KOG1399	Flavin-containing monooxygenase	sp|Q30DW9|MOXY_DOTSE	FAD-binding monooxygenase moxY OS=Dothistroma septosporum OX=64363 GN=moxY PE=2 SV=1
GeneID:70145466	16.49	17.67	17.45	8.92	8.49	8.37	6.76	7.48	6.89	acid protease [Morchella conica CCBAS932]	GO:0004190(aspartic-type endopeptidase activity);GO:0016021(integral component of membrane)	*	*	*	*	KOG1339	Aspartyl protease	sp|D4D8U6|CTSD_TRIVH	Probable aspartic-type endopeptidase CTSD OS=Trichophyton verrucosum (strain HKI 0517) OX=663202 GN=CTSD PE=3 SV=1
GeneID:70139678	3.58	3.39	3.56	0.48	0.74	0.47	1.49	1.96	1.09	hypothetical protein P167DRAFT_528082 [Morchella conica CCBAS932]	*	*	*	*	*	*	*	sp|D4B2H3|ALL7_ARTBC	Allergen Asp f 7 homolog OS=Arthroderma benhamiae (strain ATCC MYA-4681 / CBS 112371) OX=663331 GN=ARB_02701 PE=3 SV=1
GeneID:70148897	1.03	1.62	1.7	5.25	5.14	4.36	8.75	8.24	7.71	hypothetical protein P167DRAFT_580516 [Morchella conica CCBAS932]	*	*	*	*	*	*	*	*	*
GeneID:70147928	3.15	2.98	2.5	11.14	9.42	11.23	9.84	11.03	12.58	*	*	*	*	*	*	*	*	*	*
GeneID:70144667	6.82	6.71	6.77	3.93	3.61	3.23	6.21	5.59	4.77	hypothetical protein B9Z19DRAFT_846811 [Tuber borchii]	*	*	*	*	*	*	*	*	*
GeneID:70147273	1.54	1.61	1.53	0.37	0.38	0.24	0.55	0.34	0.23	hypothetical protein P167DRAFT_571379 [Morchella conica CCBAS932]	*	*	*	*	*	*	*	sp|A0A0A7EQR3|GCE_CERUI	4-O-methyl-glucuronoyl methylesterase OS=Cerrena unicolor OX=90312 PE=1 SV=1
GeneID:70139524	23.96	22.36	24.13	9.4	8.91	7.98	4.96	5.1	4.59	3-oxo-5-alpha-steroid 4-dehydrogenase [Morchella conica CCBAS932]	GO:0006629(lipid metabolic process);GO:0016021(integral component of membrane);GO:0016627(oxidoreductase activity, acting on the CH-CH group of donors)	K12343	SRD5A1	http://www.genome.jp/dbget-bin/www_bget?ko:K12343	*	KOG1638	Steroid reductase	sp|Q9UT20|YFY8_SCHPO	Uncharacterized protein C9.08c OS=Schizosaccharomyces pombe (strain 972 / ATCC 24843) OX=284812 GN=SPAC9.08c PE=3 SV=1
GeneID:70148734	4.62	5.59	5.1	17.02	15.72	16.81	12.98	11.46	13.28	hypothetical protein P167DRAFT_593404, partial [Morchella conica CCBAS932]	*	*	*	*	*	*	*	*	*
GeneID:70142530	4.71	5.01	4.68	1.29	1.24	0.91	3.2	2.68	3.02	hypothetical protein P167DRAFT_500226 [Morchella conica CCBAS932]	*	*	*	*	*	*	*	*	*
GeneID:70139233	5.71	7.81	16.44	0	0	0	0	0	0	hypothetical protein P167DRAFT_602616 [Morchella conica CCBAS932]	*	*	*	*	*	*	*	*	*
GeneID:70143203	2.66	2.14	2.6	1.42	1.4	1.34	4.07	3.79	3.74	hypothetical protein P167DRAFT_552562 [Morchella conica CCBAS932]	GO:0005524(ATP binding);GO:0006298(mismatch repair);GO:0016887(ATPase activity);GO:0030983(mismatched DNA binding);GO:0032300(mismatch repair complex)	*	*	*	*	KOG1978	DNA mismatch repair protein - MLH2/PMS1/Pms2 family	sp|P54277|PMS1_HUMAN	PMS1 protein homolog 1 OS=Homo sapiens OX=9606 GN=PMS1 PE=1 SV=1
GeneID:70141673	4.94	4.51	5.07	19.65	19.91	20.59	39.91	39.52	39.3	hypothetical protein P167DRAFT_497838, partial [Morchella conica CCBAS932]	*	*	*	*	*	*	*	*	*
novel.7600	2.46	1.9	2	0.18	0.18	0	0.16	0.33	0.33	*	*	*	*	*	*	*	*	*	*
GeneID:70150160	4.59	4.38	4.33	14.58	13.89	14.34	32.04	31.93	31.62	glycoside hydrolase [Morchella conica CCBAS932]	GO:0003824(catalytic activity)	*	*	*	*	*	*	sp|Q84VX0|RFS1_ARATH	Probable galactinol--sucrose galactosyltransferase 1 OS=Arabidopsis thaliana OX=3702 GN=RFS1 PE=2 SV=1
GeneID:70149616	22.38	22.76	22.51	12.44	12.01	12.01	9.45	9.53	9.49	glycosyltransferase family 90 protein [Morchella conica CCBAS932]	*	*	*	*	*	*	*	sp|Q5K8R6|CXT1_CRYNJ	Beta-1,2-xylosyltransferase 1 OS=Cryptococcus neoformans var. neoformans serotype D (strain JEC21 / ATCC MYA-565) OX=214684 GN=CXT1 PE=1 SV=1
GeneID:70144584	0.68	0.51	0.61	0	0	0	0.15	0.15	0.25	GMC oxidoreductase [Morchella conica CCBAS932]	*	*	*	*	*	*	*	sp|Q5AUN2|XPTC_EMENI	Dehydrogenase xptC OS=Emericella nidulans (strain FGSC A4 / ATCC 38163 / CBS 112.46 / NRRL 194 / M139) OX=227321 GN=xptC PE=3 SV=1
GeneID:70147138	22.9	24.47	24.72	9.46	9.74	9.42	12.51	12.35	12.17	RabGAP/TBC [Morchella conica CCBAS932]	*	*	*	*	*	KOG2058	Ypt/Rab GTPase activating protein	sp|Q9P2M4|TBC14_HUMAN	TBC1 domain family member 14 OS=Homo sapiens OX=9606 GN=TBC1D14 PE=1 SV=3
GeneID:70146832	9.47	9.28	9.23	4.28	4.29	4.22	4.61	5.31	4.71	hypothetical protein P167DRAFT_254204, partial [Morchella conica CCBAS932]	*	*	*	*	*	*	*	*	*
novel.9211	19.32	20.19	19.53	9.39	9.71	9.68	20.05	20.09	20	hypothetical protein P167DRAFT_490374 [Morchella conica CCBAS932]	GO:0008271(secondary active sulfate transmembrane transporter activity);GO:0016021(integral component of membrane)	K03321	TC.SULP	http://www.genome.jp/dbget-bin/www_bget?ko:K03321	*	KOG0236	Sulfate/bicarbonate/oxalate exchanger SAT-1 and related transporters (SLC26 family)	sp|Q09764|YA7B_SCHPO	Uncharacterized protein C24H6.11c OS=Schizosaccharomyces pombe (strain 972 / ATCC 24843) OX=284812 GN=SPAC24H6.11c PE=4 SV=1
GeneID:70149370	2.95	2.09	1.95	0.59	0.41	0.77	0	0.18	0.36	chitosanase [Morchella conica CCBAS932]	*	K01233	csn	http://www.genome.jp/dbget-bin/www_bget?ko:K01233	ko00520(Amino sugar and nucleotide sugar metabolism)	*	*	sp|Q875I9|CSN_ASPFM	Endo-chitosanase OS=Neosartorya fumigata OX=746128 GN=csn PE=1 SV=1
GeneID:70144554	8.35	8.35	8.24	4.82	4.48	4.54	6.2	6.28	6.73	hypothetical protein P167DRAFT_536345 [Morchella conica CCBAS932]	*	*	*	*	*	*	*	*	*
GeneID:70139287	9.61	9.24	9.22	4.78	5.04	5.11	16.66	16.09	16.96	hypothetical protein P167DRAFT_562348 [Morchella conica CCBAS932]	*	*	*	*	*	KOG0446	Vacuolar sorting protein VPS1, dynamin, and related proteins	sp|Q91197|MX3_ONCMY	Interferon-induced GTP-binding protein Mx3 OS=Oncorhynchus mykiss OX=8022 GN=mx3 PE=2 SV=1
GeneID:70142060	0.78	0.49	0.52	0	0	0	0	0	0	hypothetical protein P167DRAFT_584990 [Morchella conica CCBAS932]	*	*	*	*	*	*	*	*	*
GeneID:70143766	1.37	1.48	1.32	6.35	6.31	6.54	5.34	5.75	5.23	hypothetical protein P167DRAFT_563940 [Morchella conica CCBAS932]	GO:0004430(1-phosphatidylinositol 4-kinase activity);GO:0005524(ATP binding);GO:0016787(hydrolase activity)	*	*	*	*	KOG1002	Nucleotide excision repair protein RAD16	sp|Q9FIY7|SM3L3_ARATH	DNA repair protein RAD5B OS=Arabidopsis thaliana OX=3702 GN=RAD5B PE=3 SV=1
GeneID:70141171	0.18	0.35	0.18	1.45	1.5	1.43	2.62	2.96	3.35	hypothetical protein P167DRAFT_46345 [Morchella conica CCBAS932]	*	*	*	*	*	*	*	*	*
novel.411	2.04	2.12	1.62	6.71	6.22	6.56	21.05	21.44	21	hypothetical protein P167DRAFT_544182 [Morchella conica CCBAS932]	*	*	*	*	*	*	*	*	*
GeneID:70147150	7.68	7.66	8.66	20.29	20.47	18.05	17.34	17.97	19.87	hypothetical protein P167DRAFT_536992 [Morchella conica CCBAS932]	GO:0016021(integral component of membrane)	*	*	*	*	*	*	sp|Q96WV4|YHU5_SCHPO	UPF0641 membrane protein PJ4664.05 OS=Schizosaccharomyces pombe (strain 972 / ATCC 24843) OX=284812 GN=SPBPJ4664.05 PE=3 SV=2
GeneID:70149140	5.53	5.23	6.18	1.95	1.44	1.93	3.19	3.02	2.51	hypothetical protein P167DRAFT_565061 [Morchella conica CCBAS932]	*	*	*	*	*	*	*	*	*
GeneID:70146676	6.36	6.05	6.71	3	2.83	3.13	4.73	4.55	4.72	hypothetical protein P167DRAFT_544719 [Morchella conica CCBAS932]	GO:0005854(nascent polypeptide-associated complex)	*	*	*	*	*	*	*	*
GeneID:70141825	9.4	8.94	9.08	2.36	2.41	2.53	3.73	3.52	3.6	hypothetical protein P167DRAFT_464349, partial [Morchella conica CCBAS932]	*	*	*	*	*	*	*	*	*
GeneID:70139907	10.58	7.51	6.13	2.22	0.77	2.19	3.03	3.12	3.1	hypothetical protein P167DRAFT_497059 [Morchella conica CCBAS932]	*	*	*	*	*	*	*	*	*
GeneID:70143532	0.58	0.55	0.58	0.04	0	0.04	0.07	0.11	0.07	hypothetical protein P167DRAFT_577117 [Morchella conica CCBAS932]	*	*	*	*	*	*	*	*	*
GeneID:70142627	0.35	0.33	0.09	0	0	0	0.88	0.78	0.71	hypothetical protein P167DRAFT_263049 [Morchella conica CCBAS932]	*	*	*	*	*	*	*	*	*
novel.8185	6.19	6.23	6.22	18.8	18.5	18.18	26.57	25.6	26.41	*	*	*	*	*	*	*	*	*	*
GeneID:70147606	0.26	0.22	0.25	0.11	0.14	0.11	2.17	2.21	2.42	hypothetical protein P167DRAFT_609671 [Morchella conica CCBAS932]	*	*	*	*	*	*	*	sp|O15050|TRNK1_HUMAN	TPR and ankyrin repeat-containing protein 1 OS=Homo sapiens OX=9606 GN=TRANK1 PE=2 SV=4
novel.4825	0.85	1.29	1.36	4.05	4.33	3.86	26.38	25.48	26.37	*	*	*	*	*	*	*	*	*	*
GeneID:70149211	3.44	2.09	3.42	0.2	0.2	0.19	1.58	1.44	1.25	glycoside hydrolase [Morchella conica CCBAS932]	*	K19356	EGLD	http://www.genome.jp/dbget-bin/www_bget?ko:K19356	*	*	*	sp|A1C4H2|EGLD_ASPCL	Probable endo-beta-1,4-glucanase D OS=Aspergillus clavatus (strain ATCC 1007 / CBS 513.65 / DSM 816 / NCTC 3887 / NRRL 1) OX=344612 GN=eglD PE=3 SV=1
GeneID:70147109	0	0.54	0.57	4.27	3.43	3.74	3.22	4.55	4.95	*	*	*	*	*	*	*	*	*	*
novel.2648	0.6	0.72	0.68	3.84	3.66	3.66	10.56	10.79	10.68	*	*	*	*	*	*	*	*	*	*
GeneID:70145487	12.04	11.45	12.09	4.75	4.65	5.04	10.98	11.38	10.9	hypothetical protein P167DRAFT_538447 [Morchella conica CCBAS932]	GO:0000723(telomere maintenance);GO:0000784(nuclear chromosome, telomeric region);GO:0043047(single-stranded telomeric DNA binding)	*	*	*	*	*	*	sp|O13988|POT1_SCHPO	Protection of telomeres protein 1 OS=Schizosaccharomyces pombe (strain 972 / ATCC 24843) OX=284812 GN=pot1 PE=1 SV=2
GeneID:70143924	7.26	7.29	7.28	3.95	4.25	4.22	12.53	12.67	12.91	hypothetical protein P167DRAFT_563665 [Morchella conica CCBAS932]	GO:0005085(guanyl-nucleotide exchange factor activity)	*	*	*	*	*	*	sp|Q09733|GEF2_SCHPO	Rho guanine nucleotide exchange factor gef2 OS=Schizosaccharomyces pombe (strain 972 / ATCC 24843) OX=284812 GN=gef2 PE=1 SV=1
GeneID:70147147	5.77	5.59	5.9	2.22	2.32	1.93	4.49	4.36	4.32	hypothetical protein P167DRAFT_524800 [Morchella conica CCBAS932]	GO:0005524(ATP binding);GO:0006298(mismatch repair);GO:0030983(mismatched DNA binding)	K08736	MSH3	http://www.genome.jp/dbget-bin/www_bget?ko:K08736	ko03430(Mismatch repair)	KOG0219	Mismatch repair ATPase MSH2 (MutS family)	sp|A7EC69|MSH3_SCLS1	DNA mismatch repair protein msh3 OS=Sclerotinia sclerotiorum (strain ATCC 18683 / 1980 / Ss-1) OX=665079 GN=msh3 PE=3 SV=1
GeneID:70150191	5.24	5.63	5.83	16.05	16.18	15.62	18.76	18.67	19	hypothetical protein P167DRAFT_579869 [Morchella conica CCBAS932]	*	*	*	*	*	*	*	sp|Q9QZ85|IIGP1_MOUSE	Interferon-inducible GTPase 1 OS=Mus musculus OX=10090 GN=Iigp1 PE=1 SV=2
GeneID:70144020	1.83	1.8	1.72	4.51	4.48	4.52	10.26	10.28	9.73	hypothetical protein P167DRAFT_604081 [Morchella conica CCBAS932]	*	*	*	*	*	*	*	sp|Q00808|HETE1_PODAS	Vegetative incompatibility protein HET-E-1 OS=Podospora anserina OX=2587412 GN=HET-E1 PE=4 SV=1
GeneID:70138784	0.39	0.4	0.23	0.15	0.12	0.12	1.56	1.69	1.45	hypothetical protein P167DRAFT_567023 [Morchella conica CCBAS932]	*	*	*	*	*	*	*	sp|O15050|TRNK1_HUMAN	TPR and ankyrin repeat-containing protein 1 OS=Homo sapiens OX=9606 GN=TRANK1 PE=2 SV=4
novel.5840	5.92	7.13	4.81	2.21	2.74	2.62	1.13	1.16	1.16	*	*	*	*	*	*	*	*	*	*
GeneID:70141955	2.92	3.24	3.32	16.01	16.42	16.55	104.76	108.82	107.69	hypothetical protein P167DRAFT_573075 [Morchella conica CCBAS932]	GO:0016021(integral component of membrane)	*	*	*	*	*	*	*	*
GeneID:70149795	1.39	1.17	1.84	0.48	0.37	0.47	2.43	3.19	2.83	hypothetical protein P167DRAFT_576501 [Morchella conica CCBAS932]	GO:0000981(DNA-binding transcription factor activity, RNA polymerase II-specific);GO:0003677(DNA binding);GO:0005634(nucleus);GO:0006351(transcription, DNA-templated);GO:0008270(zinc ion binding)	*	*	*	*	*	*	sp|Q4WI89|ATRR_ASPFU	ABC-transporter-regulating transcription factor OS=Neosartorya fumigata (strain ATCC MYA-4609 / Af293 / CBS 101355 / FGSC A1100) OX=330879 GN=atrR PE=3 SV=2
GeneID:70150077	0.45	0.63	0.44	0	0	0	0	0.16	0.16	hypothetical protein P167DRAFT_469172, partial [Morchella conica CCBAS932]	GO:0016021(integral component of membrane)	*	*	*	*	*	*	*	*
GeneID:70142417	5.42	4.48	4.71	0.54	0.69	0.66	1.81	2.24	1.73	hypothetical protein P167DRAFT_540521 [Morchella conica CCBAS932]	*	*	*	*	*	*	*	*	*
novel.9280	4.79	4.45	5.16	1.78	2.04	1.75	4.31	4.48	4.7	*	*	*	*	*	*	*	*	*	*
GeneID:70143014	0.2	0.38	0.4	1.33	1.21	0.77	3.29	2.94	3.29	hypothetical protein P167DRAFT_539172 [Morchella conica CCBAS932]	*	*	*	*	*	*	*	sp|P9WF07|UL24L_ALTSL	Ulvan lyase, long isoform OS=Alteromonas sp. (strain LOR) OX=1537994 GN=LOR_61 PE=1 SV=1
novel.3984	1.32	1.37	1.49	5.08	5.14	4.73	8.37	8.88	9.02	*	*	*	*	*	*	*	*	*	*
GeneID:70142157	3.55	2.24	3.23	6.41	8.11	8.66	3.58	3.46	3.23	hypothetical protein L873DRAFT_1691487, partial [Choiromyces venosus 120613-1]	GO:0003712(transcription coregulator activity);GO:0006357(regulation of transcription by RNA polymerase II);GO:0016592(mediator complex)	K15130	MED8	http://www.genome.jp/dbget-bin/www_bget?ko:K15130	*	*	*	sp|Q1DLG1|MED8_COCIM	Mediator of RNA polymerase II transcription subunit 8 OS=Coccidioides immitis (strain RS) OX=246410 GN=MED8 PE=3 SV=1
GeneID:70141579	34.99	28.97	29.32	0	0	0	0	0	0.76	hypothetical protein P167DRAFT_571539 [Morchella conica CCBAS932]	*	*	*	*	*	*	*	*	*
GeneID:70148095	0.72	0.75	0.78	0.17	0.12	0.11	4.73	4.91	4.89	*	*	*	*	*	*	*	*	*	*
GeneID:70139112	16.82	16.44	16.81	9.46	9.67	9.38	17.79	17.79	17.2	hypothetical protein P167DRAFT_248105 [Morchella conica CCBAS932]	*	K15084	SLC25A16, GDA, LEU5	http://www.genome.jp/dbget-bin/www_bget?ko:K15084	*	*	*	sp|Q09778|TSC1_SCHPO	Tuberous sclerosis 1 protein homolog OS=Schizosaccharomyces pombe (strain 972 / ATCC 24843) OX=284812 GN=tsc1 PE=1 SV=1
GeneID:70145065	2.75	2.64	2.59	0.65	0.85	0.87	2.3	2.01	2.05	hypothetical protein P167DRAFT_130585 [Morchella conica CCBAS932]	*	*	*	*	*	*	*	*	*
GeneID:70145731	16.89	19.41	14.98	7.48	5.67	6.39	8.86	7.8	7.77	hypothetical protein P167DRAFT_537251 [Morchella conica CCBAS932]	*	*	*	*	*	*	*	*	*
GeneID:70139211	16.14	17.2	16.83	9.47	8.65	8.86	1.64	1.5	1.18	hypothetical protein P167DRAFT_517250 [Morchella conica CCBAS932]	*	*	*	*	*	*	*	sp|Q5K8R6|CXT1_CRYNJ	Beta-1,2-xylosyltransferase 1 OS=Cryptococcus neoformans var. neoformans serotype D (strain JEC21 / ATCC MYA-565) OX=214684 GN=CXT1 PE=1 SV=1
GeneID:70148363	16.29	13.87	15.48	8.71	8.24	8.95	3.65	3.92	3.56	hypothetical protein P167DRAFT_577388 [Morchella conica CCBAS932]	*	*	*	*	*	*	*	*	*
GeneID:70148614	6.5	6.31	7.32	16.58	17.86	16.5	56.61	57.31	55.8	hypothetical protein P167DRAFT_568934 [Morchella conica CCBAS932]	*	*	*	*	*	*	*	*	*
GeneID:70145764	10.64	10.4	10.46	3.69	3.94	3.95	7.88	8.07	7.84	hypothetical protein P167DRAFT_566264 [Morchella conica CCBAS932]	*	*	*	*	*	*	*	*	*
GeneID:70140946	0.13	0.31	0.19	0.66	0.79	0.65	2.07	2.41	2.16	hypothetical protein P167DRAFT_535221 [Morchella conica CCBAS932]	*	*	*	*	*	*	*	*	*
GeneID:70149055	23.76	22.37	21.91	10.12	9.74	9.81	9.64	9.4	8.62	NAD(P)-binding protein [Morchella conica CCBAS932]	*	*	*	*	*	*	*	sp|P53110|YGP9_YEAST	Uncharacterized protein YGL159W OS=Saccharomyces cerevisiae (strain ATCC 204508 / S288c) OX=559292 GN=YGL159W PE=1 SV=1
GeneID:70147391	4.15	4.16	4.25	1.24	1.03	1.23	3.61	4.1	3.76	hypothetical protein P167DRAFT_562886 [Morchella conica CCBAS932]	*	*	*	*	*	*	*	sp|O74910|RAF1_SCHPO	Rik1-associated factor 1 OS=Schizosaccharomyces pombe (strain 972 / ATCC 24843) OX=284812 GN=raf1 PE=1 SV=1
GeneID:70139728	2.05	1.88	1.9	0.32	0.34	0.3	0.76	0.75	0.61	WSC-domain-containing protein [Morchella conica CCBAS932]	*	*	*	*	*	*	*	sp|D4AUF1|WSCD1_ARTBC	WSC domain-containing protein ARB_07867 OS=Arthroderma benhamiae (strain ATCC MYA-4681 / CBS 112371) OX=663331 GN=ARB_07867 PE=1 SV=1
GeneID:70143714	17.72	18.77	17.85	6.09	5.92	6.13	16.05	17.18	17.45	glycoside hydrolase [Morchella conica CCBAS932]	GO:0004553(hydrolase activity, hydrolyzing O-glycosyl compounds);GO:0005975(carbohydrate metabolic process)	K01192	E3.2.1.25, MANBA, manB	http://www.genome.jp/dbget-bin/www_bget?ko:K01192	ko00511(Other glycan degradation)	*	*	sp|I2C092|MANBB_THETO	Beta-mannosidase B OS=Thermothelomyces thermophilus OX=78579 GN=man9 PE=1 SV=1
novel.3171	1.78	0.94	0.98	8.94	9.33	10.27	15.49	14.17	12.72	*	*	*	*	*	*	*	*	*	*
GeneID:70144601	0	0	0	1.22	1.26	1.2	1.6	0.82	1.09	*	*	*	*	*	*	*	*	*	*
GeneID:70142813	12.39	13.19	4.62	3.94	1.36	3.89	6.19	4.24	5.28	*	*	*	*	*	*	*	*	*	*
GeneID:70150183	0.16	0.26	0.22	0.04	0	0.04	0.16	0.28	0.2	hypothetical protein P167DRAFT_25539 [Morchella conica CCBAS932]	*	*	*	*	*	*	*	*	*
GeneID:70142821	14.74	14.23	14.35	2.25	3.05	2.83	0.43	0.36	0.44	PEBP-like protein [Morchella conica CCBAS932]	GO:0016021(integral component of membrane)	*	*	*	*	*	*	sp|P54188|D3_ONCVO	Protein D3 (Fragment) OS=Onchocerca volvulus OX=6282 GN=D3 PE=2 SV=1
GeneID:70142745	0	0	0	5.18	6.12	4.38	13.96	16.83	17.39	*	*	*	*	*	*	*	*	*	*
GeneID:70141552	3.16	2.99	3.02	0.6	0.6	0.71	1.78	1.97	1.78	hypothetical protein P167DRAFT_478482, partial [Morchella conica CCBAS932]	*	*	*	*	*	*	*	*	*
GeneID:70149213	3.84	3.44	3.81	11.48	11.62	11.47	2.89	3.34	3.4	hypothetical protein P167DRAFT_531588 [Morchella conica CCBAS932]	GO:0004842(ubiquitin-protein transferase activity);GO:0046872(metal ion binding)	*	*	*	*	*	*	sp|Q6T486|RBRA_DICDI	Probable E3 ubiquitin-protein ligase rbrA OS=Dictyostelium discoideum OX=44689 GN=rbrA PE=3 SV=1
novel.6446	0.35	0.38	0.35	1.22	1.16	1.25	3.77	3.75	3.56	hypothetical protein P167DRAFT_112800 [Morchella conica CCBAS932]	*	*	*	*	*	*	*	*	*
GeneID:70142823	5.62	4.65	5.35	30.61	31.27	32.38	44.42	43.24	41.52	orotidine 5&apos;-phosphate decarboxylase [Morchella conica CCBAS932]	GO:0004590(orotidine-5'-phosphate decarboxylase activity);GO:0005829(cytosol);GO:0006207('de novo' pyrimidine nucleobase biosynthetic process);GO:0044205('de novo' UMP biosynthetic process)	K01591	pyrF	http://www.genome.jp/dbget-bin/www_bget?ko:K01591	ko00240(Pyrimidine metabolism)	KOG1377	Uridine 5'- monophosphate synthase/orotate phosphoribosyltransferase	sp|Q01378|PYRF_CANBO	Orotidine 5&apos;-phosphate decarboxylase OS=Candida boidinii OX=5477 GN=URA3 PE=3 SV=1
GeneID:70141661	4.55	4.31	4.16	11.67	11.68	12.06	31.8	32.24	31.49	hypothetical protein P167DRAFT_325675, partial [Morchella conica CCBAS932]	*	*	*	*	*	*	*	*	*
GeneID:70147917	3.27	3.19	3.38	1.59	1.65	1.47	2.35	2.76	2.46	Rad4-domain-containing protein [Morchella conica CCBAS932]	GO:0003684(damaged DNA binding);GO:0005634(nucleus);GO:0006289(nucleotide-excision repair)	K10838	XPC	http://www.genome.jp/dbget-bin/www_bget?ko:K10838	ko03420(Nucleotide excision repair)	KOG2179	Nucleotide excision repair complex XPC-HR23B, subunit XPC/DPB11	sp|P87235|RHP42_SCHPO	DNA repair protein rhp42 OS=Schizosaccharomyces pombe (strain 972 / ATCC 24843) OX=284812 GN=rhp42 PE=3 SV=1
GeneID:70138708	16.49	18.36	16.82	8.84	9.42	8.41	9.77	8.63	9.63	subtilisin-like protein [Morchella conica CCBAS932]	GO:0004252(serine-type endopeptidase activity)	K01336	E3.4.21.48	http://www.genome.jp/dbget-bin/www_bget?ko:K01336	ko04138(Autophagy - yeast)	*	*	sp|P58371|SPM1_MAGO7	Subtilisin-like proteinase Spm1 OS=Magnaporthe oryzae (strain 70-15 / ATCC MYA-4617 / FGSC 8958) OX=242507 GN=SPM1 PE=3 SV=1
GeneID:70146071	13.76	14.34	13.45	7.51	6.98	6.65	25.18	25.4	24.98	hypothetical protein P167DRAFT_482095 [Morchella conica CCBAS932]	*	K20059	LDB19, ART1	http://www.genome.jp/dbget-bin/www_bget?ko:K20059	*	*	*	sp|Q10347|YDA5_SCHPO	Uncharacterized protein C1F12.05 OS=Schizosaccharomyces pombe (strain 972 / ATCC 24843) OX=284812 GN=SPAC1F12.05 PE=4 SV=1
GeneID:70143038	0	0	0	4.64	3.6	5.71	3.67	2.83	2.82	hypothetical protein P167DRAFT_567831 [Morchella conica CCBAS932]	*	*	*	*	*	*	*	*	*
GeneID:70147987	0.86	1.22	0.85	0	0	0	2.13	1.87	3.11	hypothetical protein P167DRAFT_538796 [Morchella conica CCBAS932]	*	*	*	*	*	*	*	*	*
GeneID:70141855	2.12	2.65	2.7	1.13	1.31	1.05	10.47	9.57	10.09	mannan endo-1,6-alpha-mannosidase [Morchella conica CCBAS932]	*	K08257	E3.2.1.101	http://www.genome.jp/dbget-bin/www_bget?ko:K08257	*	*	*	sp|Q6FLP9|DCW1_CANGA	Mannan endo-1,6-alpha-mannosidase DCW1 OS=Candida glabrata (strain ATCC 2001 / CBS 138 / JCM 3761 / NBRC 0622 / NRRL Y-65) OX=284593 GN=DCW1 PE=3 SV=1
novel.7601	0.94	0.22	0.7	2.43	2.12	2.02	0.33	0.17	0	*	*	*	*	*	*	*	*	*	*
GeneID:70147390	1.32	1.38	1.38	0.44	0.22	0.43	1.2	1.23	1.23	hypothetical protein P167DRAFT_562886 [Morchella conica CCBAS932]	*	*	*	*	*	*	*	*	*
novel.9273	1.95	0.74	1.94	0	0	0	0.39	0.48	0.54	*	*	*	*	*	*	*	*	*	*
novel.7225	6.15	5.98	6.9	19.17	19.22	19.86	39.83	40.05	39.73	hypothetical protein P167DRAFT_300305 [Morchella conica CCBAS932]	*	*	*	*	*	*	*	*	*
GeneID:70142420	0.87	1.07	1.12	0.41	0.49	0.4	3.6	3.45	3.75	hypothetical protein P167DRAFT_25370 [Morchella conica CCBAS932]	*	*	*	*	*	*	*	*	*
novel.6397	0	0	0	4.2	4.34	5.98	3.97	3.67	4.06	*	*	*	*	*	*	*	*	*	*
GeneID:70139329	1.4	2.44	1.93	10.29	10.93	9.47	15.19	15.34	17.08	ferredoxin reductase-like protein [Morchella conica CCBAS932]	GO:0016491(oxidoreductase activity)	*	*	*	*	*	*	sp|A3KP77|OXND1_DANRE	Oxidoreductase NAD-binding domain-containing protein 1 OS=Danio rerio OX=7955 GN=oxnad1 PE=2 SV=1
GeneID:70140001	21.6	21.09	20.92	10.91	10.91	10.54	19.36	18.69	19.19	unnamed protein product [Tuber aestivum]	GO:0003676(nucleic acid binding);GO:0004386(helicase activity);GO:0005524(ATP binding);GO:0005684(U2-type spliceosomal complex);GO:0071014(post-mRNA release spliceosomal complex)	K12818	DHX8, PRP22	http://www.genome.jp/dbget-bin/www_bget?ko:K12818	ko03040(Spliceosome)	KOG0924	mRNA splicing factor ATP-dependent RNA helicase	sp|O42643|PRP22_SCHPO	Pre-mRNA-splicing factor ATP-dependent RNA helicase prp22 OS=Schizosaccharomyces pombe (strain 972 / ATCC 24843) OX=284812 GN=prp22 PE=1 SV=1
GeneID:70144243	11.9	11.57	12.3	6.02	5.44	5.74	5.81	5.91	4.81	prim-pol domain-containing protein [Morchella conica CCBAS932]	GO:0000790(nuclear chromatin);GO:0003896(DNA primase activity);GO:0005737(cytoplasm)	K02684	PRI1	http://www.genome.jp/dbget-bin/www_bget?ko:K02684	ko03030(DNA replication)	KOG2851	Eukaryotic-type DNA primase, catalytic (small) subunit	sp|O14215|PRI1_SCHPO	DNA primase small subunit OS=Schizosaccharomyces pombe (strain 972 / ATCC 24843) OX=284812 GN=pri1 PE=1 SV=1
GeneID:70139104	0.73	0.92	0.97	3.7	4.23	4.42	0.87	0.89	1.07	hypothetical protein P167DRAFT_547127 [Morchella conica CCBAS932]	GO:0003676(nucleic acid binding)	*	*	*	*	*	*	*	*
novel.8165	0.74	0.62	0.65	1.99	1.71	1.66	1.21	1.53	1.08	hypothetical protein P167DRAFT_476968, partial [Morchella conica CCBAS932]	GO:0016021(integral component of membrane)	*	*	*	*	*	*	*	*
GeneID:70141319	3.81	3.79	4.18	11.45	10.53	10.67	17.75	14.85	18.6	*	*	*	*	*	*	*	*	*	*
GeneID:70140334	3.28	3.63	3.25	1.04	1.28	1.3	2.24	2.19	2.03	hypothetical protein P167DRAFT_564413 [Morchella conica CCBAS932]	*	*	*	*	*	*	*	sp|P47114|YJ24_YEAST	Uncharacterized vacuolar membrane protein YJR054W OS=Saccharomyces cerevisiae (strain ATCC 204508 / S288c) OX=559292 GN=YJR054W PE=1 SV=1
GeneID:70143997	14.26	14.42	14.22	2.06	1.72	1.83	0.18	0	0.12	MFS general substrate transporter [Morchella conica CCBAS932]	GO:0016021(integral component of membrane);GO:0055085(transmembrane transport)	*	*	*	*	*	*	sp|O94343|YHMA_SCHPO	Uncharacterized MFS-type transporter C1271.10c OS=Schizosaccharomyces pombe (strain 972 / ATCC 24843) OX=284812 GN=SPBC1271.10c PE=1 SV=1
GeneID:70140677	6.41	5.73	6.37	19.29	19.36	23.28	19.96	18.95	18.36	hypothetical protein P167DRAFT_201681 [Morchella conica CCBAS932]	*	*	*	*	*	*	*	*	*
GeneID:70146833	5.85	5.89	5.8	2.24	2.16	2.06	6.19	5.67	6.75	centromere protein Chl4/mis15/CENP-N [Tuber borchii]	*	K11551	MIS15, CHL4	http://www.genome.jp/dbget-bin/www_bget?ko:K11551	*	*	*	sp|Q9C0W0|CENPN_SCHPO	Inner kinetochore subunit mis15 OS=Schizosaccharomyces pombe (strain 972 / ATCC 24843) OX=284812 GN=mis15 PE=1 SV=3
novel.9082	1.2	0.89	1.02	2.89	2.3	2.52	3.45	3.55	2.78	hypothetical protein L873DRAFT_1845066 [Choiromyces venosus 120613-1]	*	*	*	*	*	*	*	*	*
novel.2658	3.72	3.92	3.85	0.99	0.91	0.92	1.46	1.64	1.9	*	*	*	*	*	*	*	*	*	*
GeneID:70141757	3.03	3.33	3.29	1.63	1.66	1.59	5.55	5.52	5.5	hypothetical protein P167DRAFT_558612 [Morchella conica CCBAS932]	GO:0005634(nucleus);GO:0006281(DNA repair);GO:0031297(replication fork processing)	*	*	*	*	*	*	sp|O14207|MMS22_SCHPO	Protein mms22 OS=Schizosaccharomyces pombe (strain 972 / ATCC 24843) OX=284812 GN=mus7 PE=3 SV=1
GeneID:70148437	17.82	16.86	17.52	8.02	8.28	8.03	21.82	21.19	22.35	hypothetical protein P167DRAFT_606515 [Morchella conica CCBAS932]	*	*	*	*	*	*	*	sp|Q96UP3|RIF1_SCHPO	Telomere length regulator protein rif1 OS=Schizosaccharomyces pombe (strain 972 / ATCC 24843) OX=284812 GN=rif1 PE=1 SV=1
GeneID:70144116	5.08	4.38	4.38	1.93	1.81	1.78	2.25	2.42	2.74	DUF580-domain-containing protein [Morchella conica CCBAS932]	GO:0016021(integral component of membrane)	*	*	*	*	KOG1362	Choline transporter-like protein	sp|Q4I8E9|PNS1_GIBZE	Protein PNS1 OS=Gibberella zeae (strain PH-1 / ATCC MYA-4620 / FGSC 9075 / NRRL 31084) OX=229533 GN=PNS1 PE=3 SV=1
GeneID:70146824	23.27	22.32	23.22	6.31	6.6	6.07	13.17	13.17	12.92	SE-domain-containing protein [Morchella conica CCBAS932]	GO:0004506(squalene monooxygenase activity);GO:0016021(integral component of membrane);GO:0016126(sterol biosynthetic process);GO:0050660(flavin adenine dinucleotide binding)	K00511	SQLE, ERG1	http://www.genome.jp/dbget-bin/www_bget?ko:K00511	ko00100(Steroid biosynthesis);ko00909(Sesquiterpenoid and triterpenoid biosynthesis)	KOG1298	Squalene monooxygenase	sp|Q9C1W3|ERG1_SCHPO	Probable squalene monooxygenase OS=Schizosaccharomyces pombe (strain 972 / ATCC 24843) OX=284812 GN=erg1 PE=3 SV=1
GeneID:70148549	3.83	3.22	3.8	0.67	0.58	0.77	0.86	0.52	0.71	hypothetical protein P167DRAFT_601601 [Morchella conica CCBAS932]	*	*	*	*	*	*	*	*	*
GeneID:70148071	6.49	7.47	6.34	18.42	21.16	18.75	23.01	22.29	21.88	hypothetical protein P167DRAFT_546185 [Morchella conica CCBAS932]	*	*	*	*	*	*	*	*	*
novel.856	3.56	4.5	4.33	2.29	2.04	2.36	1.79	1.84	1.55	*	*	*	*	*	*	*	*	*	*
GeneID:70141914	0.25	0.35	0.37	0.1	0.1	0.05	0.27	0.23	0.23	hypothetical protein P167DRAFT_552920 [Morchella conica CCBAS932]	GO:0005524(ATP binding);GO:0016021(integral component of membrane);GO:0016887(ATPase activity)	*	*	*	*	KOG0061	Transporter, ABC superfamily (Breast cancer resistance protein)	sp|Q9C6W5|AB14G_ARATH	ABC transporter G family member 14 OS=Arabidopsis thaliana OX=3702 GN=ABCG14 PE=2 SV=1
GeneID:70140297	18.13	19.29	18.24	1.77	1.54	1.93	1.53	1.66	1.74	hypothetical protein P167DRAFT_544507 [Morchella conica CCBAS932]	GO:0016021(integral component of membrane)	*	*	*	*	*	*	*	*
GeneID:70148559	0.61	0.58	0.46	0	0.25	0.12	0.22	0.34	0.45	endo-1,5-alpha-L-arabinosidase [Morchella conica CCBAS932]	GO:0005576(extracellular region);GO:0031222(arabinan catabolic process);GO:0045493(xylan catabolic process);GO:0046558	K06113	abnA	http://www.genome.jp/dbget-bin/www_bget?ko:K06113	*	*	*	sp|Q5BA96|ABNA_EMENI	Probable arabinan endo-1,5-alpha-L-arabinosidase A OS=Emericella nidulans (strain FGSC A4 / ATCC 38163 / CBS 112.46 / NRRL 194 / M139) OX=227321 GN=abnA PE=3 SV=2
GeneID:70149470	6.1	6.7	6.45	14.88	15.71	16.04	21.85	21.95	21.57	tubulin-domain-containing protein [Amniculicola lignicola CBS 123094]	GO:0003924(GTPase activity);GO:0005200(structural constituent of cytoskeleton);GO:0005525(GTP binding);GO:0005737(cytoplasm);GO:0005874(microtubule);GO:0007017(microtubule-based process)	K07374	TUBA	http://www.genome.jp/dbget-bin/www_bget?ko:K07374	ko04145(Phagosome)	KOG1376	Alpha tubulin	sp|Q9C413|TBA_COLOR	Tubulin alpha chain OS=Colletotrichum orbiculare (strain 104-T / ATCC 96160 / CBS 514.97 / LARS 414 / MAFF 240422) OX=1213857 GN=TUB1 PE=3 SV=2
GeneID:70145042	25.15	25.06	26.14	3.31	3.43	3.53	18.09	17.73	17.65	hypothetical protein P167DRAFT_540505 [Morchella conica CCBAS932]	*	*	*	*	*	*	*	*	*
GeneID:70142730	3.27	3.02	3	13.17	13.62	13.3	17.7	16.74	17.21	hypothetical protein P167DRAFT_541842 [Morchella conica CCBAS932]	*	*	*	*	*	*	*	*	*
GeneID:70142225	1.77	1.54	1.76	6.75	6.14	6.43	27.15	28.11	26.48	hypothetical protein P167DRAFT_547066 [Morchella conica CCBAS932]	*	*	*	*	*	*	*	*	*
GeneID:70143618	3.84	3.11	4.17	0.43	0.9	1	1.83	1.74	1.07	hypothetical protein L228DRAFT_245187 [Xylona heveae TC161]	GO:0016021(integral component of membrane)	*	*	*	*	*	*	*	*
GeneID:70144597	1.95	2.03	1.5	4.86	5.36	5.24	8.69	9.27	8	*	*	*	*	*	*	*	*	*	*
novel.8289	6.08	6.09	6.22	0.28	0.44	0.42	1.02	1.18	1.05	*	*	*	*	*	*	*	*	*	*
GeneID:70148523	2.04	1.77	1.52	0.67	0.7	0.53	0.97	0.75	0.75	hypothetical protein P167DRAFT_569573 [Morchella conica CCBAS932]	*	*	*	*	*	*	*	*	*
novel.2322	0.35	0.16	0.26	1.35	1.47	1.73	2.91	3.37	2.92	*	*	*	*	*	*	*	*	*	*
GeneID:70140223	11.43	11.38	9.84	5.75	5.85	5.92	6.51	7.1	7.39	hypothetical protein P167DRAFT_526783 [Morchella conica CCBAS932]	GO:0000730(DNA recombinase assembly);GO:0005634(nucleus);GO:0006281(DNA repair);GO:0006310(DNA recombination);GO:0045002(double-strand break repair via single-strand annealing)	K10873	RAD52	http://www.genome.jp/dbget-bin/www_bget?ko:K10873	ko03440(Homologous recombination)	KOG4141	DNA repair and recombination protein RAD52/RAD22	sp|Q9HGI2|RAD52_NEUCR	DNA repair and recombination protein mus-11 OS=Neurospora crassa (strain ATCC 24698 / 74-OR23-1A / CBS 708.71 / DSM 1257 / FGSC 987) OX=367110 GN=mus-11 PE=3 SV=1
GeneID:70138819	7.86	7.93	8.61	2.13	2.38	3.02	4.15	5.46	4.56	cora-domain-containing protein [Morchella conica CCBAS932]	GO:0015095(magnesium ion transmembrane transporter activity);GO:0016021(integral component of membrane)	K16073	ALR, MNR	http://www.genome.jp/dbget-bin/www_bget?ko:K16073	*	*	*	sp|O13779|YF2E_SCHPO	Putative metal ion transporter C17A12.14 OS=Schizosaccharomyces pombe (strain 972 / ATCC 24843) OX=284812 GN=SPAC17A2.14 PE=1 SV=4
GeneID:70149522	0.13	0.25	0.65	1.45	1.82	1.33	1.22	1.06	0.67	alpha/beta-hydrolase [Morchella conica CCBAS932]	GO:0016787(hydrolase activity)	*	*	*	*	*	*	sp|P18773|EST_ACILW	Esterase OS=Acinetobacter lwoffii OX=28090 GN=est PE=3 SV=2
GeneID:70144838	0.95	1.1	0.74	3.57	2.92	3.44	12.67	11.85	12.57	hypothetical protein P167DRAFT_7216 [Morchella conica CCBAS932]	*	*	*	*	*	*	*	*	*
novel.8763	13.41	13.09	12.89	3.84	3.91	3.78	6.62	6.6	6.31	CRAL/TRIO domain-containing protein [Morchella conica CCBAS932]	GO:0008526(phosphatidylinositol transporter activity)	K19996	SFH5	http://www.genome.jp/dbget-bin/www_bget?ko:K19996	*	*	*	sp|Q0V0B0|SFH5_PHANO	Phosphatidylinositol transfer protein SFH5 OS=Phaeosphaeria nodorum (strain SN15 / ATCC MYA-4574 / FGSC 10173) OX=321614 GN=SFH5 PE=3 SV=1
GeneID:70142938	19.28	18.24	19.73	9.95	10.13	9.61	14.95	14.88	15.1	hypothetical protein P167DRAFT_483094 [Morchella conica CCBAS932]	GO:0003677(DNA binding)	*	*	*	*	KOG3854	SPRT-like metalloprotease	sp|O42953|YGM4_SCHPO	HMG box-containing protein C19G7.04 OS=Schizosaccharomyces pombe (strain 972 / ATCC 24843) OX=284812 GN=SPBC19G7.04 PE=4 SV=2
GeneID:70141198	20.28	20.94	20.53	8.03	8.3	8.64	5.69	6.04	6.02	amidohydrolase 2 [Morchella conica CCBAS932]	*	*	*	*	*	*	*	sp|G1XU02|AR281_ARTOA	6-methylsalicylic acid decarboxylase OS=Arthrobotrys oligospora (strain ATCC 24927 / CBS 115.81 / DSM 1491) OX=756982 GN=AOL_s00215g281 PE=1 SV=1
GeneID:70144516	1.09	0.75	1.08	0.31	0.4	0.38	1.56	1.68	1.89	kinase-like protein [Morchella conica CCBAS932]	GO:0004672(protein kinase activity);GO:0005524(ATP binding)	K02831	RAD53	http://www.genome.jp/dbget-bin/www_bget?ko:K02831	ko04111(Cell cycle - yeast);ko04113(Meiosis - yeast)	KOG0588	Serine/threonine protein kinase	sp|P22216|RAD53_YEAST	Serine/threonine-protein kinase RAD53 OS=Saccharomyces cerevisiae (strain ATCC 204508 / S288c) OX=559292 GN=RAD53 PE=1 SV=1
GeneID:70149722	30.7	30.49	31.47	5.48	4.58	5.75	16.15	14.48	15.14	hypothetical protein P167DRAFT_560680 [Morchella conica CCBAS932]	*	*	*	*	*	*	*	*	*
GeneID:70142836	5.44	6.31	5.15	2.72	3.01	2.87	1.95	1.91	2.17	hypothetical protein P167DRAFT_603448 [Morchella conica CCBAS932]	*	*	*	*	*	*	*	*	*
novel.8922	3.47	3.48	3.1	1.3	1.21	1.48	2.49	2.81	2.99	*	*	*	*	*	*	*	*	*	*
GeneID:70144419	8.27	8.43	8.45	2.43	2.33	2.43	6.79	6.75	6.86	hypothetical protein P167DRAFT_568129 [Morchella conica CCBAS932]	*	*	*	*	*	*	*	*	*
GeneID:70140317	3.85	3.93	3.84	23.25	23.8	24.02	31.82	31.27	32.26	P-loop containing nucleoside triphosphate hydrolase protein [Morchella conica CCBAS932]	GO:0003924(GTPase activity);GO:0005525(GTP binding)	*	*	*	*	KOG0446	Vacuolar sorting protein VPS1, dynamin, and related proteins	sp|P27594|MX1_PIG	Interferon-induced GTP-binding protein Mx1 OS=Sus scrofa OX=9823 GN=MX1 PE=2 SV=1
GeneID:70149024	6.7	8.03	8.87	1.09	1.51	1.44	1.26	1.62	2.58	*	*	*	*	*	*	*	*	*	*
GeneID:70139414	7.93	7.89	8.02	4.44	4.46	4.34	8.71	9.1	9.07	hypothetical protein P167DRAFT_516955 [Morchella conica CCBAS932]	GO:0005634(nucleus);GO:0008233(peptidase activity)	K02365	ESP1	http://www.genome.jp/dbget-bin/www_bget?ko:K02365	ko04111(Cell cycle - yeast);ko04113(Meiosis - yeast)	KOG1849	Regulator of spindle pole body duplication	sp|P33144|BIMB_EMENI	Separin OS=Emericella nidulans (strain FGSC A4 / ATCC 38163 / CBS 112.46 / NRRL 194 / M139) OX=227321 GN=bimB PE=4 SV=2
novel.7680	5.02	5.36	5.21	12.81	12.59	13.02	47.95	47.94	47.27	hypothetical protein P167DRAFT_549074 [Morchella conica CCBAS932]	*	*	*	*	*	*	*	*	*
GeneID:70142376	5.79	5.48	4.11	0	0	0	1.71	0.59	1.17	*	*	*	*	*	*	*	*	*	*
GeneID:70149927	0.65	0.49	0.52	1.88	1.89	1.85	2.05	1.58	1.72	hypothetical protein P167DRAFT_540170 [Morchella conica CCBAS932]	*	*	*	*	*	*	*	*	*
GeneID:70142520	17.82	17.64	17.38	4.79	4.74	4.96	6.23	6.28	6.03	kinesin-domain-containing protein [Morchella conica CCBAS932]	GO:0003777(microtubule motor activity);GO:0005524(ATP binding);GO:0005874(microtubule);GO:0007018(microtubule-based movement);GO:0008017(microtubule binding)	K10401	KIF18_19	http://www.genome.jp/dbget-bin/www_bget?ko:K10401	*	KOG4280	Kinesin-like protein	sp|O14343|KLP5_SCHPO	Kinesin-like protein 5 OS=Schizosaccharomyces pombe (strain 972 / ATCC 24843) OX=284812 GN=klp5 PE=1 SV=1
GeneID:70146131	4.15	4.58	4.25	22.23	23.45	22.26	11.83	11.12	11.15	hypothetical protein P167DRAFT_382780 [Morchella conica CCBAS932]	*	*	*	*	*	*	*	*	*
GeneID:70147970	0.38	0.54	0.94	3.14	3.4	3.09	3.37	4.29	4.27	hypothetical protein P167DRAFT_567549, partial [Morchella conica CCBAS932]	*	*	*	*	*	*	*	*	*
GeneID:70150194	1.28	0.91	0.64	0	0	0	3.19	3.98	3.96	hypothetical protein P167DRAFT_24508 [Morchella conica CCBAS932]	*	*	*	*	*	*	*	*	*
novel.5693	0	0.38	0.4	2.6	3.03	2.25	7.66	5.54	6.68	*	*	*	*	*	*	*	*	*	*
GeneID:70143035	0.42	0.51	0.3	1.46	1.99	1.53	1.86	2.22	1.95	hypothetical protein P167DRAFT_567834 [Morchella conica CCBAS932]	*	*	*	*	*	*	*	*	*
GeneID:70146374	0.94	0.88	1.05	0.09	0	0.09	0.08	0.09	0	subtilisin-like protease 4 [Morchella conica CCBAS932]	*	*	*	*	*	KOG1153	Subtilisin-related protease/Vacuolar protease B	sp|B8XGQ7|SUB4_TRITO	Subtilisin-like protease 4 OS=Trichophyton tonsurans OX=34387 GN=SUB4 PE=3 SV=1
GeneID:70147753	1.74	1.77	1.86	0.74	0.76	0.83	1.05	0.98	0.88	hypothetical protein P167DRAFT_574250 [Morchella conica CCBAS932]	GO:0003676(nucleic acid binding);GO:0004523(RNA-DNA hybrid ribonuclease activity)	K03469	rnhA, RNASEH1	http://www.genome.jp/dbget-bin/www_bget?ko:K03469	ko03030(DNA replication)	*	*	*	*
GeneID:70145846	0.84	0.71	0.58	0.2	0.2	0.32	0.18	0.15	0.18	hypothetical protein P167DRAFT_607505 [Morchella conica CCBAS932]	*	*	*	*	*	*	*	*	*
GeneID:70141261	0.32	0.32	0.33	0.13	0.11	0.11	0.32	0.28	0.29	hypothetical protein P167DRAFT_579150 [Morchella conica CCBAS932]	*	*	*	*	*	*	*	sp|B6A878|YENA2_YERET	Toxin subunit YenA2 OS=Yersinia entomophaga OX=935293 GN=yenA2 PE=1 SV=1
GeneID:70145725	0	0	0	3.18	3.21	2.94	6.46	7.85	6.13	hypothetical protein P167DRAFT_566299 [Morchella conica CCBAS932]	*	K16489	SFI1	http://www.genome.jp/dbget-bin/www_bget?ko:K16489	*	*	*	*	*
GeneID:70143125	1.85	2.02	2.05	7.87	7.89	7.98	16.59	16.68	16.56	hypothetical protein P167DRAFT_68583 [Morchella conica CCBAS932]	*	*	*	*	*	*	*	*	*
novel.8151	5.31	5.69	5.53	0.82	1.09	0.84	3.76	3.28	4.2	*	*	*	*	*	*	*	*	*	*
novel.2345	2.47	1.99	3.32	7.78	8.35	8.36	12.45	13.71	12.88	*	*	*	*	*	*	*	*	*	*
GeneID:70139392	32.12	30.7	30.72	11.59	10.92	10.82	21.2	21.59	22.37	hypothetical protein P167DRAFT_602487 [Morchella conica CCBAS932]	*	*	*	*	*	*	*	*	*
GeneID:70144735	12.67	0	6.29	65.96	63.33	69.67	30.07	23.18	19.25	*	*	*	*	*	*	*	*	*	*
GeneID:70150230	0.48	0.51	0.55	1.94	1.98	1.94	8.92	9.12	9.04	ankyrin [Morchella conica CCBAS932]	*	*	*	*	*	*	*	sp|Q3V096|ANR42_MOUSE	Ankyrin repeat domain-containing protein 42 OS=Mus musculus OX=10090 GN=Ankrd42 PE=1 SV=1
GeneID:70145222	30.32	30.46	30.94	11.22	11.43	11.87	10.23	9.29	8.64	EF-hand [Tuber magnatum]	GO:0005509(calcium ion binding)	*	*	*	*	KOG0028	Ca2+-binding protein (centrin/caltractin), EF-Hand superfamily protein	sp|P06704|CDC31_YEAST	Cell division control protein 31 OS=Saccharomyces cerevisiae (strain ATCC 204508 / S288c) OX=559292 GN=CDC31 PE=1 SV=2
GeneID:70139969	0.33	0.78	0.33	0	0	0	0.24	0.24	0	hypothetical protein P167DRAFT_608230 [Morchella conica CCBAS932]	*	*	*	*	*	*	*	*	*
GeneID:70142576	16.65	17.73	17.03	5.83	5.87	5.5	5.99	6.25	6.13	hypothetical protein P167DRAFT_541981 [Morchella conica CCBAS932]	*	*	*	*	*	*	*	*	*
novel.6647	28.31	27.86	28.94	8.05	7.89	7.64	5.43	5.24	5.22	hypothetical protein P167DRAFT_602519 [Morchella conica CCBAS932]	*	*	*	*	*	*	*	*	*
GeneID:70146649	2.01	1.9	2.13	6.75	6.44	6.14	3.55	3.94	4.12	tryptophan synthase beta subunit-like PLP-dependent enzyme [Morchella conica CCBAS932]	*	K01754	E4.3.1.19, ilvA, tdcB	http://www.genome.jp/dbget-bin/www_bget?ko:K01754	ko00260(Glycine, serine and threonine metabolism);ko00290(Valine, leucine and isoleucine biosynthesis)	KOG1251	Serine racemase	sp|Q2PGG3|SRR_ARATH	Serine racemase OS=Arabidopsis thaliana OX=3702 GN=SR PE=1 SV=1
GeneID:70147363	8.77	7.85	8.59	4.04	4.94	3.98	4.6	4.47	4.37	hypothetical protein P167DRAFT_542797 [Morchella conica CCBAS932]	GO:0004751(ribose-5-phosphate isomerase activity);GO:0009052(pentose-phosphate shunt, non-oxidative branch)	K01807	rpiA	http://www.genome.jp/dbget-bin/www_bget?ko:K01807	ko00030(Pentose phosphate pathway)	*	*	*	*
GeneID:70144148	4.89	4.81	5.05	11.08	6.08	10.92	3.15	3.14	7.96	hypothetical protein P167DRAFT_534518 [Morchella conica CCBAS932]	GO:0003677(DNA binding);GO:0005524(ATP binding);GO:0006281(DNA repair);GO:0008094(DNA-dependent ATPase activity)	*	*	*	*	*	*	sp|O14129|RAD55_SCHPO	DNA repair protein rhp55 OS=Schizosaccharomyces pombe (strain 972 / ATCC 24843) OX=284812 GN=rhp55 PE=1 SV=1
GeneID:70138763	15.56	15.5	15.55	8.43	8.34	8.67	11.91	12.7	12.46	unnamed protein product [Tuber aestivum]	GO:0007094(mitotic spindle assembly checkpoint)	K06679	MAD1	http://www.genome.jp/dbget-bin/www_bget?ko:K06679	ko04111(Cell cycle - yeast);ko04113(Meiosis - yeast)	*	*	sp|Q6C452|MAD1_YARLI	Spindle assembly checkpoint component MAD1 OS=Yarrowia lipolytica (strain CLIB 122 / E 150) OX=284591 GN=MAD1 PE=3 SV=1
novel.1919	7.39	8.1	8.12	2.84	2.61	2.49	5.51	5.66	7.05	*	*	*	*	*	*	*	*	*	*
GeneID:70142466	6.99	7.08	7.63	19.01	19.98	18.66	31.39	29.98	32.41	hypothetical protein P167DRAFT_539711 [Morchella conica CCBAS932]	*	*	*	*	*	*	*	*	*
GeneID:70140409	31.21	32.39	32.79	12.55	12.81	12.06	11.9	11.56	11.22	PNK3P-domain-containing protein [Morchella conica CCBAS932]	*	K08073	PNKP	http://www.genome.jp/dbget-bin/www_bget?ko:K08073	*	KOG2134	Polynucleotide kinase 3' phosphatase	sp|O13911|PNK1_SCHPO	Bifunctional polynucleotide phosphatase/kinase OS=Schizosaccharomyces pombe (strain 972 / ATCC 24843) OX=284812 GN=pnk1 PE=1 SV=2
GeneID:70150096	0.5	0.57	0.6	1.74	1.56	1.4	3.4	3.27	3.63	hypothetical protein P167DRAFT_540717 [Morchella conica CCBAS932]	*	*	*	*	*	*	*	*	*
GeneID:70145394	6.11	6.2	7.25	3.05	2.19	2.66	2.66	2.19	2.29	hypothetical protein P167DRAFT_510818 [Morchella conica CCBAS932]	GO:0031617(NMS complex);GO:0034501(protein localization to kinetochore)	*	*	*	*	*	*	sp|U3H042|SOS7_SCHPO	Kinetochore protein Sos7 OS=Schizosaccharomyces pombe (strain 972 / ATCC 24843) OX=284812 GN=sos7 PE=1 SV=1
GeneID:70149846	6.11	5.34	7.47	17.67	17.88	17.05	12.59	9.87	11.53	hypothetical protein P167DRAFT_543964 [Morchella conica CCBAS932]	*	*	*	*	*	*	*	*	*
GeneID:70143512	1.73	2.03	1.78	0.7	0.89	0.8	5.45	5.7	5.73	*	*	*	*	*	*	*	*	*	*
GeneID:70146543	2.89	3.14	2.98	0.61	0.6	0.6	2.02	2.37	2.36	hypothetical protein P167DRAFT_549627 [Morchella conica CCBAS932]	GO:0016021(integral component of membrane)	*	*	*	*	*	*	*	*
novel.2190	5.91	5.4	5.98	22.61	21.94	23.58	35.52	32.13	34.59	*	*	*	*	*	*	*	*	*	*
novel.9207	15.39	15.07	15.66	7.35	7.07	7.33	16.81	16.86	16.77	hypothetical protein P167DRAFT_607004 [Morchella conica CCBAS932]	GO:0005245(voltage-gated calcium channel activity);GO:0005509(calcium ion binding);GO:0005891(voltage-gated calcium channel complex);GO:0034765(regulation of ion transmembrane transport)	*	*	*	*	KOG2301	Voltage-gated Ca2+ channels, alpha1 subunits	sp|O14234|CCH1_SCHPO	Calcium-channel protein cch1 OS=Schizosaccharomyces pombe (strain 972 / ATCC 24843) OX=284812 GN=cch1 PE=3 SV=1
GeneID:70149969	3.49	2.93	2.7	0.31	0.33	0	1.1	1.13	1.4	hypothetical protein P167DRAFT_567949 [Morchella conica CCBAS932]	*	*	*	*	*	*	*	*	*
novel.1197	0.75	0.42	0.74	1.88	2.19	1.86	1.92	2.19	2.62	*	*	*	*	*	*	*	*	*	*
GeneID:70145070	21.91	20.29	23.03	11.17	9.37	11.55	13.35	12.26	12.64	hypothetical protein P167DRAFT_499219 [Morchella conica CCBAS932]	*	*	*	*	*	*	*	sp|Q2UPB8|ACLF_ASPOR	Aspirochlorine biosynthesis protein F OS=Aspergillus oryzae (strain ATCC 42149 / RIB 40) OX=510516 GN=aclF PE=3 SV=1
GeneID:70147122	0.29	0.28	0.29	0	0	0	0.21	0.36	0.36	hypothetical protein P167DRAFT_606688 [Morchella conica CCBAS932]	GO:0003700(DNA-binding transcription factor activity);GO:0005634(nucleus);GO:0008270(zinc ion binding)	*	*	*	*	*	*	sp|A0A0R4IBK5|R213A_DANRE	E3 ubiquitin-protein ligase rnf213-alpha OS=Danio rerio OX=7955 GN=rnf213a PE=3 SV=1
GeneID:70140778	4.33	4.44	3.79	1.64	1.22	1.34	2.11	2.52	2.6	L domain-like protein [Morchella conica CCBAS932]	*	*	*	*	*	*	*	sp|Q5ZLN0|LRC40_CHICK	Leucine-rich repeat-containing protein 40 OS=Gallus gallus OX=9031 GN=LRRC40 PE=2 SV=1
GeneID:70144286	4.86	4.66	4.89	19.66	19.17	18.74	25.71	25.56	25.2	glycoside hydrolase [Morchella conica CCBAS932]	GO:0003824(catalytic activity);GO:0005975(carbohydrate metabolic process)	K01182	IMA	http://www.genome.jp/dbget-bin/www_bget?ko:K01182	ko00052(Galactose metabolism);ko00500(Starch and sucrose metabolism)	KOG0471	Alpha-amylase	sp|Q9P6J3|MALT_SCHPO	Alpha-glucosidase OS=Schizosaccharomyces pombe (strain 972 / ATCC 24843) OX=284812 GN=mal1 PE=2 SV=1
GeneID:70138990	8.24	7.8	6.26	24.75	23.79	24.01	27.47	23.61	24.04	hypothetical protein P167DRAFT_536395 [Morchella conica CCBAS932]	GO:0000027(ribosomal large subunit assembly);GO:0000055(ribosomal large subunit export from nucleus);GO:0000956(nuclear-transcribed mRNA catabolic process);GO:0005654(nucleoplasm);GO:0005730(nucleolus);GO:0005737(cytoplasm);GO:0006364(rRNA processing);GO:0030687(preribosome, large subunit precursor)	K14815	MRT4	http://www.genome.jp/dbget-bin/www_bget?ko:K14815	*	KOG0816	Protein involved in mRNA turnover	sp|G0S616|MRT4_CHATD	Ribosome assembly factor mrt4 OS=Chaetomium thermophilum (strain DSM 1495 / CBS 144.50 / IMI 039719) OX=759272 GN=CTHT_0025680 PE=1 SV=2
GeneID:70142075	15.19	14.86	15.08	5.53	6.08	5.72	5.76	5.85	6.02	DNA primase, large subunit [Morchella conica CCBAS932]	GO:0003677(DNA binding);GO:0003896(DNA primase activity);GO:0046872(metal ion binding);GO:0051539(4 iron, 4 sulfur cluster binding)	K02685	PRI2	http://www.genome.jp/dbget-bin/www_bget?ko:K02685	ko03030(DNA replication)	KOG2267	Eukaryotic-type DNA primase, large subunit	sp|Q8NIZ4|PRI2_NEUCR	Probable DNA primase large subunit OS=Neurospora crassa (strain ATCC 24698 / 74-OR23-1A / CBS 708.71 / DSM 1257 / FGSC 987) OX=367110 GN=5F3.150 PE=3 SV=1
GeneID:70144787	22.45	23.14	23.04	13.02	13.02	12.51	25.14	25.49	25.38	hypothetical protein P167DRAFT_500745 [Morchella conica CCBAS932]	*	*	*	*	*	KOG0054	Multidrug resistance-associated protein/mitoxantrone resistance protein, ABC superfamily	sp|G4N2B5|ABC7_MAGO7	ABC transporter 7 OS=Magnaporthe oryzae (strain 70-15 / ATCC MYA-4617 / FGSC 8958) OX=242507 GN=ABC7 PE=3 SV=1
GeneID:70147422	6.53	7.3	5.31	20.09	16.73	17.39	22.01	25.6	20.4	hypothetical protein P167DRAFT_565253 [Morchella conica CCBAS932]	*	*	*	*	*	*	*	*	*
GeneID:70146415	26.2	26.1	26.3	8.05	7.48	7.68	10.88	10.93	11.54	ankyrin, partial [Morchella conica CCBAS932]	*	*	*	*	*	*	*	*	*
GeneID:70144827	7.23	7	6.77	18.03	18.17	18.62	27.13	26.33	26.53	kinase-like protein [Morchella conica CCBAS932]	GO:0004672(protein kinase activity);GO:0005524(ATP binding)	*	*	*	*	KOG0660	Mitogen-activated protein kinase	sp|P22216|RAD53_YEAST	Serine/threonine-protein kinase RAD53 OS=Saccharomyces cerevisiae (strain ATCC 204508 / S288c) OX=559292 GN=RAD53 PE=1 SV=1
GeneID:70145033	5.22	5.27	5.67	2.75	2.68	2.5	4.6	5.04	4.55	hypothetical protein P167DRAFT_531046 [Morchella conica CCBAS932]	GO:0016021(integral component of membrane)	*	*	*	*	*	*	*	*
novel.683	0.79	0.75	0.92	2.93	2.39	2.53	17.57	18.44	18.71	*	*	*	*	*	*	*	*	*	*
GeneID:70148144	3.75	3.72	3.36	1.43	1.26	1.48	3.54	3.7	3.62	hypothetical protein P167DRAFT_213042 [Morchella conica CCBAS932]	*	*	*	*	*	*	*	*	*
GeneID:70146561	23.99	20.95	21.99	5.43	7.22	9.17	6.97	8.46	8.43	hypothetical protein P167DRAFT_568529 [Morchella conica CCBAS932]	*	*	*	*	*	*	*	*	*
GeneID:70150177	24.07	23.52	24.95	2.33	2.41	2.09	24.48	24	23.9	DDE-domain-containing protein, partial [Morchella conica CCBAS932]	GO:0003677(DNA binding)	*	*	*	*	*	*	*	*
GeneID:70143182	10.57	11.33	11.8	4.81	4.82	5.37	7.14	5.85	5.9	hypothetical protein P167DRAFT_572481, partial [Morchella conica CCBAS932]	*	*	*	*	*	*	*	*	*
GeneID:70147142	2.3	2.31	2.47	0.82	1	0.85	2.88	3.06	2.77	hypothetical protein [Tuber melanosporum Mel28]	GO:0000781(chromosome, telomeric region);GO:0003677(DNA binding);GO:0003721(telomerase RNA reverse transcriptase activity);GO:0005634(nucleus);GO:0046872(metal ion binding)	K11126	TERT, EST2	http://www.genome.jp/dbget-bin/www_bget?ko:K11126	*	KOG1005	Telomerase catalytic subunit/reverse transcriptase TERT	sp|O13339|TERT_SCHPO	Telomerase reverse transcriptase OS=Schizosaccharomyces pombe (strain 972 / ATCC 24843) OX=284812 GN=trt1 PE=1 SV=1
GeneID:70147612	3.22	3.25	3.01	2.09	1.61	1.67	0.75	0.77	0	hypothetical protein P167DRAFT_542886 [Morchella conica CCBAS932]	*	*	*	*	*	*	*	*	*
GeneID:70148009	9.26	8.54	9.2	4.51	4.76	4.26	4.02	3.74	3.38	kinase-like protein, partial [Morchella conica CCBAS932]	GO:0004672(protein kinase activity);GO:0005524(ATP binding)	*	*	*	*	KOG0580	Serine/threonine protein kinase	sp|Q09170|CDS1_SCHPO	Serine/threonine-protein kinase cds1 OS=Schizosaccharomyces pombe (strain 972 / ATCC 24843) OX=284812 GN=cds1 PE=1 SV=2
novel.846	1.49	1.92	1.93	11.74	12.46	12.92	36.23	37.69	37.76	*	*	*	*	*	*	*	*	*	*
novel.8636	0	0	0	3.57	3.69	3.39	1.73	0.95	1.65	*	*	*	*	*	*	*	*	*	*
GeneID:70143327	6.67	5.65	5.93	2.34	2.82	3.08	2.64	3.15	3.43	hypothetical protein P167DRAFT_578200 [Morchella conica CCBAS932]	*	*	*	*	*	*	*	*	*
GeneID:70139396	22.62	22.86	22.95	3.18	3.36	3.58	5.66	6.29	5.79	glycoside hydrolase/deacetylase [Morchella conica CCBAS932]	*	*	*	*	*	*	*	sp|D4B5F9|PGDA_ARTBC	Probable peptidoglycan-N-acetylglucosamine deacetylase ARB_03699 OS=Arthroderma benhamiae (strain ATCC MYA-4681 / CBS 112371) OX=663331 GN=ARB_03699 PE=1 SV=2
GeneID:70144322	20.45	19.96	20.16	7.65	7.29	8.04	14.42	15.34	14.96	hypothetical protein P167DRAFT_555515 [Morchella conica CCBAS932]	GO:0007064(mitotic sister chromatid cohesion)	K11267	PDS5	http://www.genome.jp/dbget-bin/www_bget?ko:K11267	*	KOG1525	Sister chromatid cohesion complex Cohesin, subunit PDS5	sp|Q9HFF5|PDS5_SCHPO	Sister chromatid cohesion protein pds5 OS=Schizosaccharomyces pombe (strain 972 / ATCC 24843) OX=284812 GN=pds5 PE=1 SV=1
GeneID:70144962	11.94	13.09	10.54	37.41	35.42	37.32	8.12	7.79	6.79	Metallo-hydrolase/oxidoreductase [Morchella conica CCBAS932]	*	*	*	*	*	*	*	sp|A0A097ZPE4|ANDK_EMEVA	Cytochrome P450 monooxygenase andK OS=Emericella variicolor OX=1549217 GN=andK PE=1 SV=1
GeneID:70142956	22.64	22.27	22.78	8.41	8.88	8.4	9.43	9.08	8.88	fatty acid/sphingolipid desaturase [Morchella conica CCBAS932]	GO:0006629(lipid metabolic process);GO:0016021(integral component of membrane);GO:0016491(oxidoreductase activity)	K13076	SLD	http://www.genome.jp/dbget-bin/www_bget?ko:K13076	*	KOG4232	Delta 6-fatty acid desaturase/delta-8 sphingolipid desaturase	sp|Q6CMK7|SLD1_KLULA	Delta 8-(E)-sphingolipid desaturase OS=Kluyveromyces lactis (strain ATCC 8585 / CBS 2359 / DSM 70799 / NBRC 1267 / NRRL Y-1140 / WM37) OX=284590 GN=SLD PE=3 SV=1
GeneID:70146814	33.08	31.29	32.85	0	0	0	0	0	0	*	*	*	*	*	*	*	*	*	*
GeneID:70144382	20.27	21.92	20.13	2.4	4.96	0	3.68	1.89	3.77	*	*	*	*	*	*	*	*	*	*
GeneID:70143287	2.66	2.36	2.43	0.91	1.03	1.02	2.79	2.62	3.02	ATP-dependent DNA helicase-like protein recQ [Morchella conica CCBAS932]	GO:0003676(nucleic acid binding);GO:0004386(helicase activity);GO:0005524(ATP binding);GO:0006310(DNA recombination)	*	*	*	*	KOG0351	ATP-dependent DNA helicase	sp|P15043|RECQ_ECOLI	ATP-dependent DNA helicase RecQ OS=Escherichia coli (strain K12) OX=83333 GN=recQ PE=1 SV=5
GeneID:70149577	9.02	9.62	9.66	5.23	4.67	5.51	6.75	6.44	6.75	hypothetical protein P167DRAFT_280873 [Morchella conica CCBAS932]	GO:0003676(nucleic acid binding)	*	*	*	*	*	*	*	*
GeneID:70146363	11.55	11.42	11.21	4.62	5.2	5.29	11.83	12.41	11.78	hypothetical protein P167DRAFT_579255 [Morchella conica CCBAS932]	*	*	*	*	*	*	*	*	*
GeneID:70148528	12.86	13.13	13.06	5.33	5.32	5.03	6.31	6.52	6.49	DNA repair protein, SNF2 family [Morchella conica CCBAS932]	GO:0005524(ATP binding);GO:0016817(hydrolase activity, acting on acid anhydrides)	K10875	RAD54L, RAD54	http://www.genome.jp/dbget-bin/www_bget?ko:K10875	ko03440(Homologous recombination)	KOG0390	DNA repair protein, SNF2 family	sp|P41410|RAD54_SCHPO	DNA repair protein rhp54 OS=Schizosaccharomyces pombe (strain 972 / ATCC 24843) OX=284812 GN=rhp54 PE=1 SV=2
GeneID:70144650	3.97	3.82	3.04	10.5	9.92	10.22	11.86	12.92	12.26	hypothetical protein P167DRAFT_562574 [Morchella conica CCBAS932]	GO:0000049(tRNA binding);GO:0005524(ATP binding);GO:0005730(nucleolus);GO:0005739(mitochondrion);GO:0005829(cytosol);GO:0006400(tRNA modification);GO:0052381(tRNA dimethylallyltransferase activity);GO:0061587(transfer RNA gene-mediated silencing)	K00791	miaA, TRIT1	http://www.genome.jp/dbget-bin/www_bget?ko:K00791	*	KOG1384	tRNA delta(2)-isopentenylpyrophosphate transferase	sp|P07884|MOD5_YEAST	tRNA dimethylallyltransferase OS=Saccharomyces cerevisiae (strain ATCC 204508 / S288c) OX=559292 GN=MOD5 PE=1 SV=2
GeneID:70146902	7.62	8.52	8.95	2.88	2.98	1.7	1.93	2.97	1.97	*	*	*	*	*	*	*	*	*	*
novel.4655	0.39	0.43	0.28	0.09	0.09	0.13	2.02	2.41	1.74	hypothetical protein P167DRAFT_583378 [Morchella conica CCBAS932]	*	*	*	*	*	*	*	*	*
novel.3182	2.39	2.61	2.56	0.87	0.6	1.15	0.79	0.81	1.08	*	*	*	*	*	*	*	*	*	*
GeneID:70150274	0	0	0	2.61	3.67	4.57	7.31	8.42	1.4	hypothetical protein P167DRAFT_281322 [Morchella conica CCBAS932]	*	*	*	*	*	*	*	*	*
GeneID:70140753	3.82	4.27	4.48	13	13.07	13.62	12.1	12.86	13.31	nucleotide-binding domain-containing protein [Morchella conica CCBAS932]	*	*	*	*	*	*	*	sp|Q10058|YAM3_SCHPO	Putative oxidoreductase C1F5.03c OS=Schizosaccharomyces pombe (strain 972 / ATCC 24843) OX=284812 GN=SPAC1F5.03c PE=3 SV=1
GeneID:70149023	13.12	13.58	13.08	4.54	5.04	4.68	7.97	7.91	8.2	hypothetical protein P167DRAFT_488354 [Morchella conica CCBAS932]	GO:0003723(RNA binding)	*	*	*	*	KOG1902	Putative signal transduction protein involved in RNA splicing	sp|A9LNK9|CPSF_ARATH	30-kDa cleavage and polyadenylation specificity factor 30 OS=Arabidopsis thaliana OX=3702 GN=CPSF30 PE=1 SV=1
GeneID:70145733	11.51	11.95	14.75	5.11	4.97	5.93	8.95	9.46	9.43	hypothetical protein P167DRAFT_606891 [Morchella conica CCBAS932]	*	*	*	*	*	*	*	*	*
GeneID:70147062	1.21	1.48	1.32	0.18	0.23	0.22	0.87	0.81	1.02	ankyrin [Morchella conica CCBAS932]	*	*	*	*	*	*	*	sp|Q18297|TRPA1_CAEEL	Transient receptor potential cation channel subfamily A member 1 homolog OS=Caenorhabditis elegans OX=6239 GN=trpa-1 PE=2 SV=5
GeneID:70140394	0.56	0.66	0.7	0.11	0.11	0.11	0.2	0.21	0.41	hypothetical protein P167DRAFT_544589 [Morchella conica CCBAS932]	*	*	*	*	*	*	*	*	*
GeneID:70143256	1.18	1.79	1.17	7.05	6.72	6.77	18.1	17.55	17.31	hypothetical protein P167DRAFT_484741 [Morchella conica CCBAS932]	GO:0004888(transmembrane signaling receptor activity);GO:0007166(cell surface receptor signaling pathway);GO:0016021(integral component of membrane)	*	*	*	*	*	*	*	*
GeneID:70140775	5.33	5.04	4.77	12.55	12.08	12.72	16.16	14.37	16.25	hypothetical protein P167DRAFT_499779 [Morchella conica CCBAS932]	GO:0000469(cleavage involved in rRNA processing);GO:0004521(endoribonuclease activity);GO:0005730(nucleolus);GO:0042274(ribosomal small subunit biogenesis);GO:0046872(metal ion binding)	K11883	NOB1	http://www.genome.jp/dbget-bin/www_bget?ko:K11883	ko03008(Ribosome biogenesis in eukaryotes)	KOG2463	Predicted RNA-binding protein Nob1p involved in 26S proteasome assembly	sp|Q9UTK0|NOB1_SCHPO	20S-pre-rRNA D-site endonuclease nob1 OS=Schizosaccharomyces pombe (strain 972 / ATCC 24843) OX=284812 GN=nob1 PE=3 SV=1
novel.1310	1.25	1.49	1.3	5.13	4.92	5.19	7.25	7.27	6.48	*	*	*	*	*	*	*	*	*	*
GeneID:70143017	6	5.67	6.03	35.53	35.02	35.15	27.88	29.2	28.44	argininosuccinate lyase [Morchella conica CCBAS932]	GO:0004056(argininosuccinate lyase activity);GO:0042450(arginine biosynthetic process via ornithine)	K01755	argH, ASL	http://www.genome.jp/dbget-bin/www_bget?ko:K01755	ko00250(Alanine, aspartate and glutamate metabolism);ko00220(Arginine biosynthesis)	KOG1316	Argininosuccinate lyase	sp|P50514|ARLZ_SCHPO	Probable argininosuccinate lyase OS=Schizosaccharomyces pombe (strain 972 / ATCC 24843) OX=284812 GN=argx PE=3 SV=1
GeneID:70149946	11.47	12.91	12.17	1.13	0.99	0.94	0.64	0.45	0.78	hypothetical protein P167DRAFT_580043 [Morchella conica CCBAS932]	*	*	*	*	*	*	*	*	*
novel.791	12.82	12.3	12.25	6.81	7.1	6.99	6.02	5.57	5.6	hypothetical protein P167DRAFT_424352 [Morchella conica CCBAS932]	*	*	*	*	*	*	*	*	*
novel.867	0.8	0.92	0.97	2.69	2.64	3	6.06	6.18	6.45	*	*	*	*	*	*	*	*	*	*
GeneID:70141158	9.01	9.09	8.91	4.91	4.79	5.11	8.08	7.64	7.87	hypothetical protein P167DRAFT_572104 [Morchella conica CCBAS932]	GO:0035091(phosphatidylinositol binding);GO:0047617(acyl-CoA hydrolase activity)	*	*	*	*	*	*	sp|O74444|MU122_SCHPO	Meiotically up-regulated gene 122 protein OS=Schizosaccharomyces pombe (strain 972 / ATCC 24843) OX=284812 GN=mug122 PE=1 SV=1
GeneID:70141573	18.47	20.12	19.45	9.16	8.56	7.87	6.39	5.61	6.27	ankyrin repeat-containing domain protein [Tuber borchii]	*	*	*	*	*	*	*	*	*
GeneID:70140448	9.88	10.48	10.55	0.35	0.37	0.47	1.18	0.99	0.77	NHL repeat-containing protein [Morchella conica CCBAS932]	*	*	*	*	*	*	*	*	*
GeneID:70149729	20.1	19.75	19.96	11.11	10.98	12.1	17.71	17.89	17.92	hypothetical protein P167DRAFT_608964 [Morchella conica CCBAS932]	*	*	*	*	*	*	*	*	*
GeneID:70149756	1.47	1.4	1.33	0.21	0.22	0	0.38	0.3	0.39	ankyrin [Morchella conica CCBAS932]	*	*	*	*	*	*	*	*	*
novel.2689	1.72	1.12	1.58	0	0	0	0	0	0.57	*	*	*	*	*	*	*	*	*	*
GeneID:70140126	5.85	5.66	5.81	33.07	33.41	34.47	47.59	50.3	49.61	MFS general substrate transporter [Morchella conica CCBAS932]	*	*	*	*	*	*	*	sp|Q09752|FNX1_SCHPO	Multidrug resistance protein fnx1 OS=Schizosaccharomyces pombe (strain 972 / ATCC 24843) OX=284812 GN=fnx1 PE=2 SV=2
GeneID:70142663	12.95	13.12	13.63	5.47	4.63	5.45	7.05	7.25	7.32	hypothetical protein P167DRAFT_261298 [Morchella conica CCBAS932]	*	*	*	*	*	*	*	*	*
GeneID:70138721	21.24	22.37	20.23	11.03	10.21	10.29	23.32	22.36	21.84	hypothetical protein P167DRAFT_576870 [Morchella conica CCBAS932]	*	*	*	*	*	*	*	*	*
GeneID:70142611	4.72	5.76	5.59	2.64	2.73	2.6	1.52	1.45	1.45	DNA glycosylase [Morchella conica CCBAS932]	GO:0006281(DNA repair);GO:0019104(DNA N-glycosylase activity)	K03649	MUG, TDG	http://www.genome.jp/dbget-bin/www_bget?ko:K03649	ko03410(Base excision repair)	*	*	sp|O59825|TDG_SCHPO	G/U mismatch-specific uracil DNA glycosylase OS=Schizosaccharomyces pombe (strain 972 / ATCC 24843) OX=284812 GN=thp1 PE=3 SV=1
GeneID:70142626	19.56	19.46	20.07	9.84	9.56	9.7	10.01	10.52	10.47	hypothetical protein P167DRAFT_500063 [Morchella conica CCBAS932]	GO:0005524(ATP binding);GO:0016021(integral component of membrane);GO:0016887(ATPase activity);GO:0042626(ATPase activity, coupled to transmembrane movement of substances)	*	*	*	*	KOG0054	Multidrug resistance-associated protein/mitoxantrone resistance protein, ABC superfamily	sp|Q9P7V2|ABC4_SCHPO	ATP-binding cassette transporter abc4 OS=Schizosaccharomyces pombe (strain 972 / ATCC 24843) OX=284812 GN=abc4 PE=3 SV=1
GeneID:70146081	4.72	4.28	5.28	1.23	0.96	1.14	2.89	2.39	2.89	cytochrome P450 [Morchella conica CCBAS932]	GO:0004497(monooxygenase activity);GO:0005506(iron ion binding);GO:0016705(oxidoreductase activity, acting on paired donors, with incorporation or reduction of molecular oxygen);GO:0020037(heme binding)	*	*	*	*	KOG0158	Cytochrome P450 CYP3/CYP5/CYP6/CYP9 subfamilies	sp|B1GVX2|BOA4_BOTFB	Cytochrome P450 monooxygenase BOA4 OS=Botryotinia fuckeliana (strain B05.10) OX=332648 GN=BOA4 PE=2 SV=1
GeneID:70146808	1.41	2	1.4	17.02	19.43	20.26	10.79	10.08	11.04	Ctr copper transporter, partial [Morchella conica CCBAS932]	*	K14686	SLC31A1, CTR1	http://www.genome.jp/dbget-bin/www_bget?ko:K14686	*	*	*	sp|O94722|CTR4_SCHPO	Copper transport protein ctr4 OS=Schizosaccharomyces pombe (strain 972 / ATCC 24843) OX=284812 GN=ctr4 PE=1 SV=1
GeneID:70139065	7.61	6.6	7.77	24.87	24.15	25.18	11.92	12.71	12.04	siroheme synthase middle domains-like protein [Morchella conica CCBAS932]	GO:0004325(ferrochelatase activity);GO:0019354(siroheme biosynthetic process);GO:0043115(precorrin-2 dehydrogenase activity)	K02304	MET8	http://www.genome.jp/dbget-bin/www_bget?ko:K02304	ko00860(Porphyrin and chlorophyll metabolism)	*	*	sp|O14172|MET8_SCHPO	Siroheme biosynthesis protein met8 OS=Schizosaccharomyces pombe (strain 972 / ATCC 24843) OX=284812 GN=met8 PE=3 SV=1
GeneID:70146531	3.58	3.68	3.24	1.22	1.32	1.26	6.52	6.47	6.79	hypothetical protein P167DRAFT_524214 [Morchella conica CCBAS932]	*	*	*	*	*	*	*	*	*
GeneID:70142061	0.31	0.37	0.54	3.7	3.64	3.41	2.39	1.89	2.11	carotenoid ester lipase-like protein precursor [Morchella conica CCBAS932]	*	K01046	E3.1.1.3	http://www.genome.jp/dbget-bin/www_bget?ko:K01046	ko00561(Glycerolipid metabolism)	KOG1516	Carboxylesterase and related proteins	sp|D4B1N9|LIP3_ARTBC	Probable secreted lipase ARB_02369 OS=Arthroderma benhamiae (strain ATCC MYA-4681 / CBS 112371) OX=663331 GN=ARB_02369 PE=1 SV=1
GeneID:70141739	2.38	2.16	2.28	0.72	0.83	0.76	5.3	5.34	5.37	hypothetical protein P167DRAFT_142753 [Morchella conica CCBAS932]	GO:0005085(guanyl-nucleotide exchange factor activity);GO:0007264(small GTPase mediated signal transduction)	*	*	*	*	KOG1998	Signaling protein DOCK180	sp|B2RY04|DOCK5_MOUSE	Dedicator of cytokinesis protein 5 OS=Mus musculus OX=10090 GN=Dock5 PE=1 SV=2
GeneID:70141586	10.46	11.31	12.62	4.36	5.15	5.53	10.88	10.64	12.72	hypothetical protein P167DRAFT_563099 [Morchella conica CCBAS932]	*	*	*	*	*	*	*	*	*
GeneID:70149103	18.19	18.21	18.66	9.06	9.32	9.2	31.17	30.26	30.45	hypothetical protein P167DRAFT_479743, partial [Morchella conica CCBAS932]	*	*	*	*	*	*	*	*	*
GeneID:70144079	3.31	3.56	3.23	18.09	15.21	17.19	21.99	22.28	22.4	DUF431-domain-containing protein [Morchella conica CCBAS932]	GO:0035241(protein-arginine omega-N monomethyltransferase activity)	*	*	*	*	*	*	sp|Q12314|SFM1_YEAST	Protein arginine N-methyltransferase SFM1 OS=Saccharomyces cerevisiae (strain ATCC 204508 / S288c) OX=559292 GN=SFM1 PE=1 SV=1
GeneID:70147756	23.51	23.39	23.75	9.57	9.48	9.7	11.25	12.62	12.02	hypothetical protein P167DRAFT_565222 [Morchella conica CCBAS932]	*	K09531	DNAJC11	http://www.genome.jp/dbget-bin/www_bget?ko:K09531	*	KOG0718	Molecular chaperone (DnaJ superfamily)	sp|Q9Y7T0|YCJ3_SCHPO	Uncharacterized J domain-containing protein C63.03 OS=Schizosaccharomyces pombe (strain 972 / ATCC 24843) OX=284812 GN=SPCC63.03 PE=3 SV=2
GeneID:70144573	4.37	4.88	4.53	0.86	0.88	0.84	1.99	2.05	1.89	alpha/beta-hydrolase [Morchella conica CCBAS932]	*	*	*	*	*	KOG2088	Predicted lipase/calmodulin-binding heat-shock protein	sp|Q8NCG7|DGLB_HUMAN	Sn1-specific diacylglycerol lipase beta OS=Homo sapiens OX=9606 GN=DAGLB PE=1 SV=2
GeneID:70140308	4.07	3.3	4.62	18.44	18.83	17.26	42.44	43.39	43.85	hypothetical protein P167DRAFT_102493 [Morchella conica CCBAS932]	*	*	*	*	*	*	*	*	*
GeneID:70146437	1.12	2.12	1.11	23.72	19.62	20.58	64.04	66.58	62.43	hypothetical protein P167DRAFT_217072 [Morchella conica CCBAS932]	*	*	*	*	*	*	*	*	*
GeneID:70142558	6.76	6.15	5.94	2.66	2.22	2.62	1.77	1.34	1.33	hypothetical protein P167DRAFT_562190 [Morchella conica CCBAS932]	GO:0016021(integral component of membrane)	*	*	*	*	*	*	*	*
novel.8623	0.12	0.22	0.23	1.77	1.69	1.74	3.71	3.72	3.71	hypothetical protein P167DRAFT_415646 [Morchella conica CCBAS932]	*	*	*	*	*	*	*	*	*
GeneID:70146248	24.19	22.93	23.3	3.7	3.13	3.39	5.47	6.01	6.03	alkaline phosphatase-like protein [Morchella conica CCBAS932]	GO:0004035(alkaline phosphatase activity)	K01077	E3.1.3.1, phoA, phoB	http://www.genome.jp/dbget-bin/www_bget?ko:K01077	ko00790(Folate biosynthesis);ko00730(Thiamine metabolism)	KOG4126	Alkaline phosphatase	sp|O60109|PPB_SCHPO	Alkaline phosphatase OS=Schizosaccharomyces pombe (strain 972 / ATCC 24843) OX=284812 GN=SPBC14F5.13c PE=3 SV=1
GeneID:70146805	9.39	8.68	9.22	4.91	5.5	5.08	12.78	11.13	12.15	GPI2-domain-containing protein [Morchella conica CCBAS932]	GO:0006506(GPI anchor biosynthetic process);GO:0016021(integral component of membrane);GO:0017176(phosphatidylinositol N-acetylglucosaminyltransferase activity)	K03859	PIGC, GPI2	http://www.genome.jp/dbget-bin/www_bget?ko:K03859	ko00563(Glycosylphosphatidylinositol (GPI)-anchor biosynthesis)	KOG3059	N-acetylglucosaminyltransferase complex, subunit PIG-C/GPI2, required for phosphatidylinositol biosynthesis	sp|O59802|GPI2_SCHPO	Phosphatidylinositol N-acetylglucosaminyltransferase GPI2 subunit OS=Schizosaccharomyces pombe (strain 972 / ATCC 24843) OX=284812 GN=gpi2 PE=3 SV=1
GeneID:70144253	1.42	1.22	1.41	3.96	3.95	4.07	6.03	6.89	6.39	hypothetical protein P167DRAFT_89646, partial [Morchella conica CCBAS932]	GO:0043531(ADP binding)	*	*	*	*	*	*	*	*
GeneID:70138902	15.39	16.31	15.7	1.65	1.77	1.88	2.83	3.22	3.08	MFS general substrate transporter [Morchella conica CCBAS932]	*	*	*	*	*	*	*	sp|F2T0J9|MFS2_TRIRC	MFS-type efflux pump MFS2 OS=Trichophyton rubrum (strain ATCC MYA-4607 / CBS 118892) OX=559305 GN=MFS2 PE=2 SV=1
novel.4597	8.12	8.07	8.06	3.47	4.1	3.75	5.35	5.19	5.62	*	*	*	*	*	*	*	*	*	*
GeneID:70149188	6.18	6.24	6.52	16.22	16.38	16.58	28.34	28.62	28.72	hypothetical protein P167DRAFT_574015 [Morchella conica CCBAS932]	*	*	*	*	*	*	*	sp|Q00808|HETE1_PODAS	Vegetative incompatibility protein HET-E-1 OS=Podospora anserina OX=2587412 GN=HET-E1 PE=4 SV=1
GeneID:70150021	0.09	0.08	0.09	0.61	0.49	0.67	0.69	0.71	0.83	MFS transporter [Morchella conica CCBAS932]	GO:0016021(integral component of membrane);GO:0022857(transmembrane transporter activity)	*	*	*	*	KOG0254	Predicted transporter (major facilitator superfamily)	sp|P49374|HGT1_KLULA	High-affinity glucose transporter OS=Kluyveromyces lactis (strain ATCC 8585 / CBS 2359 / DSM 70799 / NBRC 1267 / NRRL Y-1140 / WM37) OX=284590 GN=HGT1 PE=3 SV=1
GeneID:70143693	0.92	0.87	0.91	4.86	3.87	4.79	10.34	8.63	9.59	hypothetical protein P167DRAFT_604357 [Morchella conica CCBAS932]	*	*	*	*	*	*	*	*	*
GeneID:70142820	10.05	9.51	6.65	0	0	0	4.21	2.16	2.15	*	*	*	*	*	*	*	*	*	*
GeneID:70146549	0.69	0.72	0.68	2.74	2.22	2.76	8.09	8.2	8.27	kinase-like protein [Morchella conica CCBAS932]	*	K02831	RAD53	http://www.genome.jp/dbget-bin/www_bget?ko:K02831	ko04111(Cell cycle - yeast);ko04113(Meiosis - yeast)	KOG0032	Ca2+/calmodulin-dependent protein kinase, EF-Hand protein superfamily	sp|Q09170|CDS1_SCHPO	Serine/threonine-protein kinase cds1 OS=Schizosaccharomyces pombe (strain 972 / ATCC 24843) OX=284812 GN=cds1 PE=1 SV=2
GeneID:70142838	14.76	15.69	15.62	8.8	8.31	8.57	12.95	12.81	12.72	hypothetical protein P167DRAFT_533359 [Morchella conica CCBAS932]	*	*	*	*	*	*	*	sp|G0S2X1|NUP37_CHATD	Nucleoporin NUP37 OS=Chaetomium thermophilum (strain DSM 1495 / CBS 144.50 / IMI 039719) OX=759272 GN=NUP37 PE=1 SV=2
GeneID:70148273	3.46	4.29	5.29	31.55	32.41	30.68	37.95	41.14	40.2	hypothetical protein P167DRAFT_609861 [Morchella conica CCBAS932]	*	*	*	*	*	*	*	*	*
GeneID:70149124	1.03	0.69	0.87	9.81	10.63	9.9	16.24	15.61	15.65	hypothetical protein P167DRAFT_565538 [Morchella conica CCBAS932]	*	*	*	*	*	*	*	*	*
GeneID:70148371	0.95	0.7	0.98	2.28	2.52	2.53	0.86	1.03	0.91	hypothetical protein P167DRAFT_307527 [Morchella conica CCBAS932]	*	*	*	*	*	*	*	*	*
novel.7220	10.82	18.77	20.6	8.33	8.61	8.96	14.87	20.38	17.76	*	*	*	*	*	*	*	*	*	*
GeneID:70139075	0	0	0	8.46	2.19	10.42	8.13	11.69	11.65	hypothetical protein P167DRAFT_547153 [Morchella conica CCBAS932]	*	*	*	*	*	*	*	*	*
GeneID:70143640	1.48	1.8	1.71	0.6	0.67	0.59	1.15	1.18	1.09	hypothetical protein P167DRAFT_504057 [Morchella conica CCBAS932]	*	*	*	*	*	KOG1361	Predicted hydrolase involved in interstrand cross-link repair	sp|Q5XIX3|DCR1C_RAT	Protein artemis OS=Rattus norvegicus OX=10116 GN=Dclre1c PE=1 SV=1
GeneID:70149902	0	0	0	0.19	0.2	0.19	0.8	0.91	0.82	hypothetical protein P167DRAFT_607402 [Morchella conica CCBAS932]	*	*	*	*	*	*	*	*	*
GeneID:70146351	0.36	0.42	0.44	4.28	3.84	4.08	8.85	10.61	9.19	MFS transporter [Morchella conica CCBAS932]	*	*	*	*	*	*	*	sp|C8VJW1|HXNP_EMENI	Major facilitator-type transporter hxnP OS=Emericella nidulans (strain FGSC A4 / ATCC 38163 / CBS 112.46 / NRRL 194 / M139) OX=227321 GN=hxnP PE=2 SV=1
GeneID:70144087	0.46	0.44	0.37	0.07	0.15	0.07	0.2	0.27	0.2	Arabinanase/levansucrase/invertase [Morchella conica CCBAS932]	*	*	*	*	*	*	*	*	*
GeneID:70147014	11.55	11.41	11.6	5.46	5.21	4.98	9.42	8.63	8.94	apses-domain-containing protein [Morchella conica CCBAS932]	GO:0000083(regulation of transcription involved in G1/S transition of mitotic cell cycle);GO:0003677(DNA binding);GO:0030907(MBF transcription complex)	*	*	*	*	*	*	sp|P41412|RES2_SCHPO	Cell division cycle-related protein res2/pct1 OS=Schizosaccharomyces pombe (strain 972 / ATCC 24843) OX=284812 GN=res2 PE=1 SV=1
GeneID:70144332	34.36	38.32	36.06	11.86	10.41	11.69	25.25	26.15	24.41	hypothetical protein P167DRAFT_494723 [Morchella conica CCBAS932]	*	K09702	K09702	http://www.genome.jp/dbget-bin/www_bget?ko:K09702	*	*	*	*	*
GeneID:70147790	12.77	11.2	13.08	5.44	5.09	4.44	12.85	13.4	14.22	hypothetical protein P167DRAFT_159504 [Morchella conica CCBAS932]	*	*	*	*	*	*	*	*	*
GeneID:70142033	12.67	11.99	12.25	1.25	1.22	1.29	2.41	2.29	2.65	DNA ligase/mRNA capping enzyme [Morchella conica CCBAS932]	GO:0003910(DNA ligase );GO:0005524(ATP binding);GO:0006310(DNA recombination);GO:0051103(DNA ligation involved in DNA repair)	K10747	LIG1	http://www.genome.jp/dbget-bin/www_bget?ko:K10747	ko03410(Base excision repair);ko03030(DNA replication);ko03430(Mismatch repair);ko03420(Nucleotide excision repair)	*	*	sp|P44121|DNLI_HAEIN	DNA ligase OS=Haemophilus influenzae (strain ATCC 51907 / DSM 11121 / KW20 / Rd) OX=71421 GN=ligA PE=1 SV=2
GeneID:70149227	12.75	13.06	12.7	4.88	5.4	5.06	7.58	7.61	8.1	hypothetical protein P167DRAFT_541416 [Morchella conica CCBAS932]	*	*	*	*	*	*	*	*	*
novel.3087	1.81	1.97	1.91	5.09	5.08	4.93	6.5	6.73	6.54	molybdopterin synthase small subunit CnxG [Morchella conica CCBAS932]	GO:0000166(nucleotide binding);GO:0005829(cytosol);GO:0005840(ribosome);GO:0006777(Mo-molybdopterin cofactor biosynthetic process);GO:0019008(molybdopterin synthase complex);GO:0030366(molybdopterin synthase activity)	*	*	*	*	*	*	sp|Q0V5W8|MOC2A_PHANO	Molybdopterin synthase sulfur carrier subunit OS=Phaeosphaeria nodorum (strain SN15 / ATCC MYA-4574 / FGSC 10173) OX=321614 GN=cnxG PE=3 SV=2
GeneID:70145257	18.58	19.97	19.29	9.9	9.51	8.37	23.87	18.54	22.05	hypothetical protein P167DRAFT_541375 [Morchella conica CCBAS932]	*	*	*	*	*	*	*	*	*
novel.6710	2.14	2.32	2	6.99	7.07	6.57	8.09	8.36	8.24	hypothetical protein P167DRAFT_536109 [Morchella conica CCBAS932]	*	*	*	*	*	*	*	*	*
GeneID:70144356	0.59	0.7	0.59	0.12	0	0.12	0.11	0.11	0.11	hypothetical protein L873DRAFT_1814648 [Choiromyces venosus 120613-1]	*	*	*	*	*	*	*	*	*
novel.2824	16.69	16.81	16.67	9.35	10.23	9.1	4.87	4.56	4.8	*	*	*	*	*	*	*	*	*	*
GeneID:70147880	8.96	9.12	9.73	3.97	4.19	4.19	8.76	8.16	8.6	hypothetical protein P167DRAFT_574133 [Morchella conica CCBAS932]	*	*	*	*	*	*	*	sp|O14302|CYK3_SCHPO	cytokinesis protein 3 OS=Schizosaccharomyces pombe (strain 972 / ATCC 24843) OX=284812 GN=cyk3 PE=1 SV=1
GeneID:70150257	0.13	0.06	0.06	1.13	1.01	1.06	3.33	3.88	3.82	hypothetical protein P167DRAFT_555815 [Morchella conica CCBAS932]	*	*	*	*	*	*	*	*	*
GeneID:70148763	1.81	1.91	2.2	6.63	7.1	6.69	6.78	6.82	7.38	hypothetical protein P167DRAFT_580331 [Morchella conica CCBAS932]	*	*	*	*	*	*	*	*	*
GeneID:70146398	1.77	1.68	1.41	0.7	0.29	0.83	1.26	1.43	1.42	hypothetical protein P167DRAFT_143900 [Morchella conica CCBAS932]	*	*	*	*	*	*	*	*	*
GeneID:70147727	8.43	7.65	6.91	1.38	1.29	1.2	3.3	3.98	3.75	hypothetical protein P167DRAFT_545487 [Morchella conica CCBAS932]	*	*	*	*	*	*	*	*	*
GeneID:70145133	4.34	3.48	3.27	10.04	8.67	9.39	4.71	4.54	5.49	kinase-like protein [Morchella conica CCBAS932]	*	*	*	*	*	*	*	*	*
GeneID:70147327	6.71	7.04	6.37	20.68	21.5	22.31	13.73	14.66	14.5	hypothetical protein P167DRAFT_501740 [Morchella conica CCBAS932]	*	*	*	*	*	*	*	*	*
GeneID:70144100	2.15	2.04	1.66	21.16	21.29	22.17	32.72	31.52	28.6	hypothetical protein P167DRAFT_568852 [Morchella conica CCBAS932]	*	*	*	*	*	*	*	sp|Q5BEJ5|AFOF_EMENI	FAD-linked oxidoreductase afoF OS=Emericella nidulans (strain FGSC A4 / ATCC 38163 / CBS 112.46 / NRRL 194 / M139) OX=227321 GN=afoF PE=1 SV=1
novel.8817	0.8	1.21	0.79	6.93	7.04	7.08	4.91	4.57	5.26	*	*	*	*	*	*	*	*	*	*
GeneID:70145742	20.94	21.31	20.9	6.6	6.38	6.2	10.6	9.92	9.99	type II DNA topoisomerase [Morchella conica CCBAS932]	GO:0003677(DNA binding);GO:0003918(DNA topoisomerase type II );GO:0005524(ATP binding);GO:0006265(DNA topological change)	K03164	TOP2	http://www.genome.jp/dbget-bin/www_bget?ko:K03164	*	KOG0355	DNA topoisomerase type II	sp|Q9Y8G8|TOP2_PENCH	DNA topoisomerase 2 OS=Penicillium chrysogenum OX=5076 GN=TOP2 PE=3 SV=1
GeneID:70138868	5.25	5.85	5.83	3.23	2.83	3.18	6.15	4.97	6.07	hypothetical protein P167DRAFT_539047 [Morchella conica CCBAS932]	*	*	*	*	*	*	*	*	*
novel.8278	2.96	3	2.97	0.73	0.58	0.6	0.49	0.48	0.55	hypothetical protein P167DRAFT_587084 [Morchella conica CCBAS932]	*	*	*	*	*	*	*	*	*
GeneID:70146969	12.06	11.63	11.31	1.64	1.59	1.45	1.09	1.03	1.05	DUF1212-domain-containing protein [Morchella conica CCBAS932]	GO:0016021(integral component of membrane)	*	*	*	*	*	*	sp|O14267|YFPC_SCHPO	Uncharacterized UPF0442 protein C7D4.12c OS=Schizosaccharomyces pombe (strain 972 / ATCC 24843) OX=284812 GN=SPAC7D4.12c PE=3 SV=1
GeneID:70141071	19.19	19.67	21.15	7.8	8.13	8.92	31.85	31.55	32.16	hypothetical protein P167DRAFT_552307 [Morchella conica CCBAS932]	*	*	*	*	*	*	*	*	*
GeneID:70142114	28.85	27.29	25.13	4.26	3.78	3.6	2.1	2.61	2.03	pectin lyase-like protein [Morchella conica CCBAS932]	GO:0000272(polysaccharide catabolic process);GO:0005576(extracellular region);GO:0016829(lyase activity)	K01728	pel	http://www.genome.jp/dbget-bin/www_bget?ko:K01728	ko00040(Pentose and glucuronate interconversions)	*	*	sp|A2QV36|PLYA_ASPNC	Probable pectate lyase A OS=Aspergillus niger (strain CBS 513.88 / FGSC A1513) OX=425011 GN=plyA PE=3 SV=1
GeneID:70140416	27.84	27.42	28.3	13.1	13.01	13.46	32.08	31.84	31.71	PROCN-domain-containing protein [Morchella conica CCBAS932]	GO:0000398(mRNA splicing, via spliceosome);GO:0005681(spliceosomal complex);GO:0017070(U6 snRNA binding);GO:0030623(U5 snRNA binding)	K12856	PRPF8, PRP8	http://www.genome.jp/dbget-bin/www_bget?ko:K12856	ko03040(Spliceosome)	KOG1795	U5 snRNP spliceosome subunit	sp|Q6P2Q9|PRP8_HUMAN	Pre-mRNA-processing-splicing factor 8 OS=Homo sapiens OX=9606 GN=PRPF8 PE=1 SV=2
GeneID:70146095	0.91	0.77	0.5	0.32	0.16	0.23	1.31	1.27	1.26	retrograde regulation protein 2 [Morchella conica CCBAS932]	*	*	*	*	*	*	*	sp|Q9US44|YIZG_SCHPO	Uncharacterized transporter C1002.16c OS=Schizosaccharomyces pombe (strain 972 / ATCC 24843) OX=284812 GN=SPAC1002.16c PE=3 SV=1
novel.1010	6.07	7.31	4.93	2.27	1.41	2.69	1.55	0.8	1.58	*	*	*	*	*	*	*	*	*	*
GeneID:70147542	0.5	0.48	0.75	9.22	9.75	9.88	30.95	31.81	32.96	hypothetical protein P167DRAFT_538042 [Morchella conica CCBAS932]	*	*	*	*	*	*	*	*	*
novel.7676	0.65	1.16	1.14	0.13	0.2	0.13	2.11	2.11	2.1	*	*	*	*	*	*	*	*	*	*
GeneID:70140025	13.12	13.04	13.51	4.67	5.08	4.98	5.89	5.83	6.38	hypothetical protein P167DRAFT_555709 [Morchella conica CCBAS932]	GO:0016021(integral component of membrane)	*	*	*	*	*	*	*	*
novel.2523	12.61	7.41	9.06	0	0	0	6.55	7.35	2.31	*	*	*	*	*	*	*	*	*	*
GeneID:70141283	1.47	1.39	1.46	0	0	0	0.51	1.04	0.52	hypothetical protein P167DRAFT_540060 [Morchella conica CCBAS932]	*	*	*	*	*	*	*	*	*
GeneID:70141896	0.89	0.84	0.97	3.68	3.55	3.69	13.27	12.44	14.41	MFS general substrate transporter [Morchella conica CCBAS932]	GO:0016021(integral component of membrane);GO:0055085(transmembrane transport)	*	*	*	*	*	*	sp|O43000|LIZ1_SCHPO	Pantothenate transporter liz1 OS=Schizosaccharomyces pombe (strain 972 / ATCC 24843) OX=284812 GN=liz1 PE=2 SV=2
novel.8505	0.33	0.36	0.29	0.14	0.13	0.16	4.75	4.51	4.83	hypothetical protein P167DRAFT_569803 [Morchella conica CCBAS932]	GO:0004842(ubiquitin-protein transferase activity);GO:0046872(metal ion binding)	*	*	*	*	*	*	*	*
novel.3391	2.67	3.23	3.25	0.94	1.09	1.5	0.64	0.22	0.54	*	*	*	*	*	*	*	*	*	*
GeneID:70146628	18.42	17.6	17.74	8.8	9.23	9.12	18.21	18.04	17.88	hypothetical protein P167DRAFT_486416 [Morchella conica CCBAS932]	GO:0003723(RNA binding);GO:0006396(RNA processing)	*	*	*	*	KOG0123	Polyadenylate-binding protein (RRM superfamily)	sp|Q9USY2|YOW4_SCHPO	Uncharacterized RNA-binding protein C1861.04c OS=Schizosaccharomyces pombe (strain 972 / ATCC 24843) OX=284812 GN=SPBC1861.04c PE=4 SV=1
GeneID:70147302	12.29	11.16	10.25	1.37	1.42	1.16	2.63	1.8	2.33	hypothetical protein P167DRAFT_603214 [Morchella conica CCBAS932]	*	*	*	*	*	*	*	*	*
GeneID:70147563	1.17	1.36	1.17	0.41	0.21	0.3	0	0	0	xylose isomerase-like protein [Morchella conica CCBAS932]	*	K00457	HPD, hppD	http://www.genome.jp/dbget-bin/www_bget?ko:K00457	ko00360(Phenylalanine metabolism);ko00350(Tyrosine metabolism)	*	*	sp|P07046|3SHD_NEUCR	3-dehydroshikimate dehydratase OS=Neurospora crassa (strain ATCC 24698 / 74-OR23-1A / CBS 708.71 / DSM 1257 / FGSC 987) OX=367110 GN=qa-4 PE=4 SV=1
novel.9289	16.46	15.69	15.82	3.19	3.5	3.27	2.86	2.88	2.65	hypothetical protein [Morchella importuna]	GO:0004519(endonuclease activity);GO:0005739(mitochondrion)	K02256	COX1	http://www.genome.jp/dbget-bin/www_bget?ko:K02256	ko00190(Oxidative phosphorylation)	*	*	sp|P20681|COX1_PODAN	Cytochrome c oxidase subunit 1 OS=Podospora anserina (strain S / ATCC MYA-4624 / DSM 980 / FGSC 10383) OX=515849 GN=COI PE=3 SV=2
GeneID:70143318	0	0	0	0.86	1.78	1.7	2.95	3.03	2.64	hypothetical protein P167DRAFT_578191 [Morchella conica CCBAS932]	*	*	*	*	*	*	*	*	*
GeneID:70144855	8.78	8.03	8.39	4.18	4.59	4.18	11.4	11.78	11.05	hypothetical protein P167DRAFT_569393 [Morchella conica CCBAS932]	*	*	*	*	*	KOG0431	Auxilin-like protein and related proteins containing DnaJ domain	sp|O13773|UCP7_SCHPO	UBA domain-containing protein 7 OS=Schizosaccharomyces pombe (strain 972 / ATCC 24843) OX=284812 GN=ucp7 PE=4 SV=1
GeneID:70144034	3.1	1.47	3.08	11.83	9.52	11.66	19.6	20.14	16.9	hypothetical protein P167DRAFT_572388 [Morchella conica CCBAS932]	*	*	*	*	*	*	*	*	*
GeneID:70148759	1.41	1.73	1.54	14.06	13.69	13.49	22.95	22.08	21.99	hypothetical protein P167DRAFT_115948 [Morchella conica CCBAS932]	*	*	*	*	*	*	*	*	*
GeneID:70141028	4.65	4.4	4.62	14.57	33.9	32.32	22.67	17.47	34.82	*	*	*	*	*	*	*	*	*	*
GeneID:70147723	4.69	5.07	4.53	11.29	12.77	11.34	12.85	12.22	12.27	hypothetical protein P167DRAFT_523173 [Morchella conica CCBAS932]	GO:0016021(integral component of membrane)	*	*	*	*	*	*	*	*
GeneID:70139276	0.85	0.73	0.8	0.42	0.34	0.41	3.68	3.04	3.17	glycoside hydrolase family 35 protein [Morchella conica CCBAS932]	GO:0004565(beta-galactosidase activity);GO:0005975(carbohydrate metabolic process)	*	*	*	*	KOG0496	Beta-galactosidase	sp|A6RPN7|BGALB_BOTFB	Probable beta-galactosidase B OS=Botryotinia fuckeliana (strain B05.10) OX=332648 GN=lacB PE=3 SV=1
GeneID:70147543	5.69	4.84	5.84	25.99	23.61	27.84	36.95	35.33	34.07	hypothetical protein P167DRAFT_284109 [Morchella conica CCBAS932]	GO:0016021(integral component of membrane)	*	*	*	*	*	*	*	*
GeneID:70148735	0	1.62	0	10.17	13.52	10.03	11.34	12.81	12.77	hypothetical protein P167DRAFT_540766 [Morchella conica CCBAS932]	*	*	*	*	*	*	*	*	*
GeneID:70143670	5.89	5.23	5.03	3.24	2.77	2.55	3.79	4.16	4.23	WD40 repeat-like protein [Morchella conica CCBAS932]	*	*	*	*	*	KOG1188	WD40 repeat protein	sp|P53962|YND5_YEAST	Uncharacterized WD repeat-containing protein YNL035C OS=Saccharomyces cerevisiae (strain ATCC 204508 / S288c) OX=559292 GN=YNL035C PE=1 SV=1
GeneID:70144350	6.05	6.28	6.09	23.41	22.4	23.53	41.49	42.32	40.99	allantoate permease [Morchella conica CCBAS932]	GO:0016021(integral component of membrane);GO:0055085(transmembrane transport)	*	*	*	*	*	*	sp|O94491|YC7A_SCHPO	Uncharacterized transporter C417.10 OS=Schizosaccharomyces pombe (strain 972 / ATCC 24843) OX=284812 GN=SPCC417.10 PE=3 SV=1
GeneID:70147933	15.71	16.46	16.32	8.85	8.73	8.85	16.71	17.2	17.3	PigN-domain-containing protein [Morchella conica CCBAS932]	GO:0005789(endoplasmic reticulum membrane);GO:0006506(GPI anchor biosynthetic process);GO:0008484(sulfuric ester hydrolase activity);GO:0016021(integral component of membrane);GO:0051377(mannose-ethanolamine phosphotransferase activity)	K05285	PIGN	http://www.genome.jp/dbget-bin/www_bget?ko:K05285	ko00563(Glycosylphosphatidylinositol (GPI)-anchor biosynthesis)	KOG2124	Glycosylphosphatidylinositol anchor synthesis protein	sp|Q2U0S9|MCD4_ASPOR	GPI ethanolamine phosphate transferase 1 OS=Aspergillus oryzae (strain ATCC 42149 / RIB 40) OX=510516 GN=mcd4 PE=3 SV=1
GeneID:70147301	1.61	1.52	1.72	4.25	4	4.53	15.38	15.57	14.87	hypothetical protein P167DRAFT_562952 [Morchella conica CCBAS932]	GO:0016021(integral component of membrane)	*	*	*	*	*	*	*	*
novel.897	0	0	0	3.92	5.16	4.92	1.24	1.9	2.53	*	*	*	*	*	*	*	*	*	*
GeneID:70143337	11.27	11.3	10.49	4.98	4.86	5.45	8.09	8.71	8.51	hypothetical protein P167DRAFT_608660 [Morchella conica CCBAS932]	*	*	*	*	*	*	*	*	*
GeneID:70144826	0.62	0.44	0.31	0	0	0	0	0	0	hypothetical protein P167DRAFT_605774 [Morchella conica CCBAS932]	*	*	*	*	*	*	*	*	*
GeneID:70139179	3.87	4.04	4.54	11.81	12.28	12.28	18.86	18.45	18.5	cytochrome P450 [Morchella conica CCBAS932]	GO:0004497(monooxygenase activity);GO:0005506(iron ion binding);GO:0016021(integral component of membrane);GO:0016705(oxidoreductase activity, acting on paired donors, with incorporation or reduction of molecular oxygen);GO:0020037(heme binding)	*	*	*	*	KOG0157	Cytochrome P450 CYP4/CYP19/CYP26 subfamilies	sp|A0A384JQH2|ABA2_BOTFB	Cytochrome P450 monooxygenase abl2 OS=Botryotinia fuckeliana (strain B05.10) OX=332648 GN=Bcaba2 PE=2 SV=1
GeneID:70146860	15.81	15.4	15.14	5.43	5.15	5.1	10.1	9.8	9.85	hypothetical protein P167DRAFT_547221 [Morchella conica CCBAS932]	*	*	*	*	*	*	*	*	*
GeneID:70147077	2.28	2.87	3.01	0.31	0.32	0.3	0	0	0	hypothetical protein P167DRAFT_496043 [Morchella conica CCBAS932]	*	*	*	*	*	*	*	*	*
GeneID:70144833	1.69	1.51	1.56	0.53	0.49	0.54	0.91	0.82	0.88	hypothetical protein P167DRAFT_609008 [Morchella conica CCBAS932]	*	*	*	*	*	*	*	*	*
novel.2303	1.59	1.51	1.9	5.89	7.69	8.34	16.97	19.76	16.9	*	*	*	*	*	*	*	*	*	*
GeneID:70143408	6.73	6.19	6.26	3.48	3.5	3.39	4.7	4.74	4.18	DUF1714-domain-containing protein [Morchella conica CCBAS932]	GO:0005634(nucleus);GO:0006974(cellular response to DNA damage stimulus);GO:0010484(H3 histone acetyltransferase activity);GO:0043618(regulation of transcription from RNA polymerase II promoter in response to stress)	K11309	RTT109, KAT11	http://www.genome.jp/dbget-bin/www_bget?ko:K11309	*	*	*	sp|Q9Y7Y5|RT109_SCHPO	Histone acetyltransferase rtt109 OS=Schizosaccharomyces pombe (strain 972 / ATCC 24843) OX=284812 GN=rtt109 PE=3 SV=1
GeneID:70148002	7.53	7.07	7.42	1.64	1.74	1.57	1.86	1.96	1.68	hypothetical protein P167DRAFT_548400 [Morchella conica CCBAS932]	GO:0016021(integral component of membrane)	*	*	*	*	*	*	*	*
novel.818	0	0	0	2.12	2.2	0.84	2.55	1.87	2.98	*	*	*	*	*	*	*	*	*	*
novel.3838	1.06	1	1.31	3.45	3.64	3.87	5.05	5.19	4.13	*	*	*	*	*	*	*	*	*	*
GeneID:70143803	12.99	13.29	13.52	7.35	7.71	7.15	19.39	18.8	18.3	hypothetical protein P167DRAFT_546918 [Morchella conica CCBAS932]	*	*	*	*	*	*	*	*	*
GeneID:70138710	14.55	13.76	16.25	7.06	6.08	6.67	25.01	25.17	24.54	hypothetical protein P167DRAFT_538098 [Morchella conica CCBAS932]	*	*	*	*	*	*	*	*	*
GeneID:70144215	0	0	0	7.7	8.81	7.19	51.09	47.59	49.41	hypothetical protein P167DRAFT_88694 [Morchella conica CCBAS932]	*	*	*	*	*	*	*	*	*
GeneID:70149718	0	0	0	0.61	0.63	0.6	1.09	1.12	1.12	hypothetical protein P167DRAFT_366378 [Morchella conica CCBAS932]	*	*	*	*	*	*	*	*	*
GeneID:70146260	0	0	0	0.5	0.62	0.84	2.81	3.53	3.52	Indigoidine synthase A like protein [Morchella conica CCBAS932]	GO:0016798(hydrolase activity, acting on glycosyl bonds)	K16330	K16330	http://www.genome.jp/dbget-bin/www_bget?ko:K16330	ko00240(Pyrimidine metabolism)	KOG3009	Predicted carbohydrate kinase, contains PfkB domain	sp|C0QZV6|PSUG_BRAHW	Pseudouridine-5&apos;-phosphate glycosidase OS=Brachyspira hyodysenteriae (strain ATCC 49526 / WA1) OX=565034 GN=psuG PE=3 SV=1
GeneID:70142705	1.08	1.53	1.07	5.78	4.6	4.82	7.21	7.41	6.21	hypothetical protein P167DRAFT_532074 [Morchella conica CCBAS932]	*	*	*	*	*	*	*	*	*
GeneID:70142682	4.53	4.02	3.52	18.53	16.51	17.83	23.31	23.64	23.33	hypothetical protein P167DRAFT_260583 [Morchella conica CCBAS932]	*	*	*	*	*	*	*	*	*
GeneID:70146077	19.7	18.17	18.66	5.5	4.96	5.28	10.27	11.36	10.98	hypothetical protein P167DRAFT_383705 [Morchella conica CCBAS932]	*	*	*	*	*	*	*	*	*
GeneID:70143400	2.86	3.01	2.9	1.04	1.17	1.13	2.55	2.62	2.65	hypothetical protein P167DRAFT_567924 [Morchella conica CCBAS932]	*	*	*	*	*	*	*	*	*
GeneID:70142883	15.07	14.57	15.68	4.06	4.2	3.94	4.91	5.13	4.74	DNA mismatch repair protein [Morchella conica CCBAS932]	GO:0005524(ATP binding);GO:0006298(mismatch repair);GO:0030983(mismatched DNA binding);GO:0032300(mismatch repair complex)	K08735	MSH2	http://www.genome.jp/dbget-bin/www_bget?ko:K08735	ko03430(Mismatch repair)	KOG0219	Mismatch repair ATPase MSH2 (MutS family)	sp|O13396|MSH2_NEUCR	DNA mismatch repair protein msh-2 OS=Neurospora crassa (strain ATCC 24698 / 74-OR23-1A / CBS 708.71 / DSM 1257 / FGSC 987) OX=367110 GN=msh-2 PE=3 SV=1
GeneID:70144567	1.5	1.37	1.33	0.46	0.47	0.63	2.69	2.78	2.75	hypothetical protein P167DRAFT_488503, partial [Morchella conica CCBAS932]	*	*	*	*	*	*	*	*	*
GeneID:70148324	6.44	5.98	6.61	18.03	18.1	17.51	26.38	24.98	25.37	hypothetical protein P167DRAFT_308915 [Morchella conica CCBAS932]	*	*	*	*	*	*	*	*	*
GeneID:70139479	1.34	1.38	1.16	0.59	0.42	0.67	1.13	1.25	0.98	glycoside hydrolase [Morchella conica CCBAS932]	GO:0046373(L-arabinose metabolic process);GO:0046556(alpha-L-arabinofuranosidase activity)	K01209	abfA	http://www.genome.jp/dbget-bin/www_bget?ko:K01209	ko00520(Amino sugar and nucleotide sugar metabolism)	*	*	sp|Q0CTV2|ABFA_ASPTN	Probable alpha-L-arabinofuranosidase A OS=Aspergillus terreus (strain NIH 2624 / FGSC A1156) OX=341663 GN=abfA PE=3 SV=1
GeneID:70142698	1.03	1.06	0.86	6.88	7.6	6.98	12.17	11.43	12.27	putative MFS transporter [Morchella conica CCBAS932]	GO:0016021(integral component of membrane);GO:0055085(transmembrane transport)	*	*	*	*	*	*	sp|A0A0A2IBP6|CNSO_PENEN	MFS-type transporter cnsO OS=Penicillium expansum OX=27334 GN=cnsO PE=3 SV=1
GeneID:70149991	21.2	21.28	22.14	12.25	11.78	12	13.4	12.89	14.08	Actin/actin-like protein [Morchella conica CCBAS932]	GO:0005524(ATP binding);GO:0005737(cytoplasm);GO:0005856(cytoskeleton)	K11400	ARP4	http://www.genome.jp/dbget-bin/www_bget?ko:K11400	*	KOG0679	Actin-related protein - Arp4p/Act3p	sp|Q5AW89|ARP4_EMENI	Actin-related protein 4 OS=Emericella nidulans (strain FGSC A4 / ATCC 38163 / CBS 112.46 / NRRL 194 / M139) OX=227321 GN=arp4 PE=3 SV=1
GeneID:70146293	18.46	17.02	17.52	7.78	7.86	7.49	12.86	14.19	13.21	hypothetical protein P167DRAFT_554631 [Morchella conica CCBAS932]	*	*	*	*	*	KOG4568	Cytoskeleton-associated protein and related proteins	sp|B9EHT4|CLIP3_MOUSE	CAP-Gly domain-containing linker protein 3 OS=Mus musculus OX=10090 GN=Clip3 PE=1 SV=1
novel.2109	3.19	3.44	3.47	9.76	9.4	9.35	31.05	30.95	31.37	*	*	*	*	*	*	*	*	*	*
GeneID:70145807	18.59	19.8	19.62	4.13	4.37	3.8	6.36	6.97	6.6	hypothetical protein P167DRAFT_236623 [Morchella conica CCBAS932]	*	*	*	*	*	*	*	*	*
GeneID:70141634	0.98	1.77	1.67	4.24	3.97	6.45	10.89	9.86	9.73	*	*	*	*	*	*	*	*	*	*
GeneID:70146406	1.72	1.75	1.66	0.5	0.55	0.49	0.16	0.18	0.16	hypothetical protein P167DRAFT_580005 [Morchella conica CCBAS932]	*	*	*	*	*	*	*	*	*
GeneID:70141186	17.14	16.87	16.11	7.06	7.3	6.55	10.76	10.71	11.23	ankyrin repeat protein [Pochonia chlamydosporia 170]	GO:0003824(catalytic activity);GO:0009116(nucleoside metabolic process)	*	*	*	*	*	*	*	*
GeneID:70146458	24.6	24.6	24.93	13.95	14.27	14.57	38.26	38.65	38.65	hypothetical protein P167DRAFT_575250 [Morchella conica CCBAS932]	*	*	*	*	*	*	*	*	*
GeneID:70144220	6.35	6.19	6.31	21.11	21.13	22.07	27.58	27.56	28.78	ribonuclease CAF1 [Morchella conica CCBAS932]	GO:0003676(nucleic acid binding)	K01148	PARN	http://www.genome.jp/dbget-bin/www_bget?ko:K01148	ko03018(RNA degradation)	KOG1990	Poly(A)-specific exoribonuclease PARN	sp|Q90ZA1|PARN_XENLA	Poly(A)-specific ribonuclease PARN OS=Xenopus laevis OX=8355 GN=parn PE=1 SV=1
GeneID:70148937	0.18	0	0.18	1.66	1.87	2.12	8.83	8.81	9.29	hypothetical protein P167DRAFT_116230 [Morchella conica CCBAS932]	*	K02831	RAD53	http://www.genome.jp/dbget-bin/www_bget?ko:K02831	ko04111(Cell cycle - yeast);ko04113(Meiosis - yeast)	KOG0615	Serine/threonine protein kinase Chk2 and related proteins	sp|Q09170|CDS1_SCHPO	Serine/threonine-protein kinase cds1 OS=Schizosaccharomyces pombe (strain 972 / ATCC 24843) OX=284812 GN=cds1 PE=1 SV=2
GeneID:70143074	24.88	25.35	25.35	12.44	12.86	12.89	23.81	23.86	24.77	hypothetical protein P167DRAFT_608578 [Morchella conica CCBAS932]	GO:0005643(nuclear pore);GO:0017056(structural constituent of nuclear pore)	K18725	POM152	http://www.genome.jp/dbget-bin/www_bget?ko:K18725	*	*	*	sp|G0SB44|PO152_CHATD	Nucleoporin POM152 OS=Chaetomium thermophilum (strain DSM 1495 / CBS 144.50 / IMI 039719) OX=759272 GN=POM152 PE=3 SV=1
GeneID:70145494	6.03	6.01	5.91	32.26	28.94	33.6	5.54	5.27	5.19	uroporphyrin-III C-methyltransferase [Morchella conica CCBAS932]	GO:0000103(sulfate assimilation);GO:0004851(uroporphyrin-III C-methyltransferase activity);GO:0019354(siroheme biosynthetic process);GO:0032259(methylation);GO:0055114(oxidation-reduction process)	K00589	MET1	http://www.genome.jp/dbget-bin/www_bget?ko:K00589	ko00860(Porphyrin and chlorophyll metabolism)	*	*	sp|P36150|SUMT_YEAST	Uroporphyrinogen-III C-methyltransferase OS=Saccharomyces cerevisiae (strain ATCC 204508 / S288c) OX=559292 GN=MET1 PE=1 SV=1
GeneID:70141076	6.64	6.65	7.66	3.52	2.9	3.12	4.65	5.85	4.65	hypothetical protein P167DRAFT_533725, partial [Morchella conica CCBAS932]	GO:0005634(nucleus)	K01164	POP1	http://www.genome.jp/dbget-bin/www_bget?ko:K01164	ko03013(RNA transport);ko03008(Ribosome biogenesis in eukaryotes)	*	*	*	*
GeneID:70145750	24.66	25.45	25.76	11.89	10.1	11.79	33.69	32.38	30.42	hypothetical protein P167DRAFT_575795 [Morchella conica CCBAS932]	*	*	*	*	*	*	*	sp|Q04018|YM79_YEAST	Uncharacterized protein YMR244W OS=Saccharomyces cerevisiae (strain ATCC 204508 / S288c) OX=559292 GN=YMR244W PE=3 SV=1
GeneID:70144049	0.32	0.3	0.16	1.01	1.3	1.12	0.8	0.58	0.7	hypothetical protein P167DRAFT_578903 [Morchella conica CCBAS932]	*	*	*	*	*	*	*	*	*
GeneID:70150211	24.1	26.48	24.71	6.49	8.73	7.68	11.3	13.82	11.56	hypothetical protein P167DRAFT_533666 [Morchella conica CCBAS932]	*	*	*	*	*	*	*	*	*
GeneID:70139826	2.46	2.33	2.85	0.67	0.69	0.66	0.58	0.3	0.3	hypothetical protein P167DRAFT_574407 [Morchella conica CCBAS932]	*	*	*	*	*	*	*	*	*
GeneID:70143371	0.41	0.39	0.36	0.04	0.04	0.04	0.03	0.07	0.07	hypothetical protein P167DRAFT_578247 [Morchella conica CCBAS932]	*	*	*	*	*	*	*	*	*
GeneID:70144317	43.04	43.8	44.11	5.28	5.46	5.87	10.32	10	9.96	hypothetical protein P167DRAFT_473635, partial [Morchella conica CCBAS932]	*	*	*	*	*	*	*	*	*
GeneID:70143398	4.1	5.17	4.07	20.87	15.58	19.43	9.18	10.37	10.33	hypothetical protein P167DRAFT_478170, partial [Morchella conica CCBAS932]	GO:0016021(integral component of membrane)	*	*	*	*	*	*	*	*
GeneID:70147105	0	0	0	3.46	2.15	2.05	2.85	5.28	3.5	hypothetical protein P167DRAFT_609574 [Morchella conica CCBAS932]	*	*	*	*	*	*	*	*	*
GeneID:70138926	9.26	11.26	9.72	3.81	4.37	3.75	2.26	2.32	2.31	hypothetical protein P167DRAFT_546095 [Morchella conica CCBAS932]	*	*	*	*	*	*	*	*	*
GeneID:70144986	4.49	4.79	4.59	2.49	2.54	2.76	3.83	4	3.89	DRMBL-domain-containing protein, partial [Morchella conica CCBAS932]	*	K15340	DCLRE1A, SNM1A, PSO2	http://www.genome.jp/dbget-bin/www_bget?ko:K15340	*	KOG1361	Predicted hydrolase involved in interstrand cross-link repair	sp|Q10264|PSO2_SCHPO	DNA cross-link repair protein pso2/snm1 OS=Schizosaccharomyces pombe (strain 972 / ATCC 24843) OX=284812 GN=pso2 PE=3 SV=3
GeneID:70141523	9.53	10.03	9.83	3.82	3.65	3.87	12.86	12.32	12.88	hypothetical protein P167DRAFT_428921 [Morchella conica CCBAS932]	*	*	*	*	*	*	*	*	*
GeneID:70141352	2.75	2.6	2.27	7.85	8.51	7.37	4.85	5.31	4.3	*	*	*	*	*	*	*	*	*	*
GeneID:70143440	1.39	1.92	1.64	1	0.41	0.79	0.36	0.28	0.37	hypothetical protein P167DRAFT_577476 [Morchella conica CCBAS932]	*	*	*	*	*	*	*	*	*
GeneID:70149858	8.15	8.16	8.06	3.01	3.12	2.97	3.28	3.34	3.33	P-loop containing nucleoside triphosphate hydrolase protein [Morchella conica CCBAS932]	GO:0003677(DNA binding);GO:0005524(ATP binding);GO:0006281(DNA repair);GO:0043138(3'-5' DNA helicase activity)	K14635	MPH1	http://www.genome.jp/dbget-bin/www_bget?ko:K14635	*	KOG0354	DEAD-box like helicase	sp|A7EFH4|MPH1_SCLS1	ATP-dependent DNA helicase mph1 OS=Sclerotinia sclerotiorum (strain ATCC 18683 / 1980 / Ss-1) OX=665079 GN=mph1 PE=3 SV=1
GeneID:70140873	4.83	2.85	5.99	1	1.55	1.97	5.48	3.9	4.75	hypothetical protein P167DRAFT_544917 [Morchella conica CCBAS932]	*	*	*	*	*	*	*	*	*
GeneID:70142676	5.33	5.68	4.73	1.45	1.61	1.57	2.22	2.42	2.24	hypothetical protein P167DRAFT_499980 [Morchella conica CCBAS932]	GO:0016021(integral component of membrane)	*	*	*	*	*	*	*	*
GeneID:70143585	49.62	62.58	32.85	0	0	0	0	0	0	*	*	*	*	*	*	*	*	*	*
GeneID:70148579	21.24	20.65	21.15	8.39	8.15	8.75	21.62	23.31	21.68	hypothetical protein P167DRAFT_478729 [Morchella conica CCBAS932]	*	*	*	*	*	*	*	*	*
GeneID:70139199	3.38	3.62	4.25	0.9	1.11	0.88	8.51	9.24	7.39	family 3 polysaccharide lyase [Morchella conica CCBAS932]	GO:0005576(extracellular region);GO:0030570(pectate lyase activity)	*	*	*	*	*	*	sp|A1DBJ7|PLYE_NEOFI	Probable pectate lyase E OS=Neosartorya fischeri (strain ATCC 1020 / DSM 3700 / CBS 544.65 / FGSC A1164 / JCM 1740 / NRRL 181 / WB 181) OX=331117 GN=plyE PE=3 SV=1
GeneID:70141542	13.67	12.82	13.41	5.18	4.68	4.76	6.64	6.21	5.86	SPOC domain-like protein [Morchella conica CCBAS932]	GO:0000723(telomere maintenance);GO:0003678(DNA helicase activity);GO:0003684(damaged DNA binding);GO:0005524(ATP binding);GO:0006303(double-strand break repair via nonhomologous end joining);GO:0006310(DNA recombination);GO:0042162(telomeric DNA binding);GO:0043564(Ku70:Ku80 complex)	K10885	XRCC5, KU80, G22P2	http://www.genome.jp/dbget-bin/www_bget?ko:K10885	ko03450(Non-homologous end-joining)	KOG2326	DNA-binding subunit of a DNA-dependent protein kinase (Ku80 autoantigen)	sp|Q2MHH1|KU80_ASPSO	ATP-dependent DNA helicase II subunit 2 OS=Aspergillus sojae OX=41058 GN=ku80 PE=3 SV=1
GeneID:70144638	0.83	0.78	0.75	0.06	0	0.12	0.11	0.17	0.17	hypothetical protein P167DRAFT_532650 [Morchella conica CCBAS932]	*	*	*	*	*	*	*	sp|A7LXT8|GH43A_BACO1	Non-reducing end alpha-L-arabinofuranosidase BoGH43A OS=Bacteroides ovatus (strain ATCC 8483 / DSM 1896 / JCM 5824 / NCTC 11153) OX=411476 GN=BACOVA_02654 PE=1 SV=1
GeneID:70146895	2.54	4.16	3.87	1.61	2.08	1.71	27.58	24.11	23.76	hypothetical protein P167DRAFT_539912 [Morchella conica CCBAS932]	*	*	*	*	*	*	*	*	*
GeneID:70148732	0.23	0.28	0.35	2.14	1.79	2.02	5.7	5.68	5.45	hypothetical protein L873DRAFT_1700709, partial [Choiromyces venosus 120613-1]	GO:0016021(integral component of membrane)	*	*	*	*	*	*	*	*
novel.550	0.28	0.26	0.19	0.95	0.91	0.94	2.83	3.03	3	*	*	*	*	*	*	*	*	*	*
GeneID:70141820	11.79	11.82	11.33	6.73	6.19	6.83	8.46	8.13	7.21	hypothetical protein P167DRAFT_605275 [Morchella conica CCBAS932]	GO:0007052(mitotic spindle organization)	*	*	*	*	*	*	*	*
novel.2719	1.07	1.33	1.19	3.02	3.16	2.73	5.93	6.4	5.98	*	*	*	*	*	*	*	*	*	*
GeneID:70145459	6.82	6.73	7.55	3.57	3.89	3.82	7.14	6.97	7.16	P-loop containing nucleoside triphosphate hydrolase protein [Morchella conica CCBAS932]	*	K02603	ORC1	http://www.genome.jp/dbget-bin/www_bget?ko:K02603	ko04111(Cell cycle - yeast);ko04113(Meiosis - yeast)	KOG2227	Pre-initiation complex, subunit CDC6, AAA+ superfamily ATPase	sp|P54789|ORC1_SCHPO	Origin recognition complex subunit 1 OS=Schizosaccharomyces pombe (strain 972 / ATCC 24843) OX=284812 GN=orc1 PE=1 SV=1
GeneID:70141648	0	0	0	0.92	0.38	0.73	1.32	1.19	0.67	hypothetical protein P167DRAFT_550603 [Morchella conica CCBAS932]	*	*	*	*	*	*	*	*	*
GeneID:70143065	3.09	3.13	1.75	9.14	9.81	10.05	3.78	3.72	4.35	DASH complex, subunit Spc34 [Morchella conica CCBAS932]	GO:0005876(spindle microtubule);GO:0008608(attachment of spindle microtubules to kinetochore);GO:0042729(DASH complex)	*	*	*	*	*	*	*	*
novel.4337	3.24	3.75	4.8	2.27	1.61	1.88	0	0	0	*	*	*	*	*	*	*	*	*	*
GeneID:70147668	3.75	3.66	3.96	1.47	1.52	1	1.85	1.64	1.38	hypothetical protein P167DRAFT_510526, partial [Morchella conica CCBAS932]	GO:0016021(integral component of membrane);GO:0055085(transmembrane transport)	*	*	*	*	*	*	*	*
GeneID:70142780	1.46	3.31	1.45	14.96	18.28	8.14	29.82	34.2	27.89	DUF431-domain-containing protein [Morchella conica CCBAS932]	GO:0008168(methyltransferase activity);GO:0035241(protein-arginine omega-N monomethyltransferase activity)	*	*	*	*	*	*	sp|Q12314|SFM1_YEAST	Protein arginine N-methyltransferase SFM1 OS=Saccharomyces cerevisiae (strain ATCC 204508 / S288c) OX=559292 GN=SFM1 PE=1 SV=1
GeneID:70144045	4.53	3.75	3.37	15.39	15.43	14.71	22.21	20.79	21.11	hypothetical protein P167DRAFT_543790 [Morchella conica CCBAS932]	*	*	*	*	*	*	*	*	*
GeneID:70141872	2.46	2.8	2.71	1.29	1.51	1.44	3.15	3.44	2.6	hypothetical protein P167DRAFT_558549 [Morchella conica CCBAS932]	GO:0003723(RNA binding)	K17583	NOM1	http://www.genome.jp/dbget-bin/www_bget?ko:K17583	*	KOG2140	Uncharacterized conserved protein	sp|O13971|SGD1_SCHPO	Suppressor of glycerol defect protein 1 OS=Schizosaccharomyces pombe (strain 972 / ATCC 24843) OX=284812 GN=sgd1 PE=3 SV=1
novel.1404	0.31	0.18	0.33	1.22	0.95	2.06	5.5	6.4	6.92	*	*	*	*	*	*	*	*	*	*
GeneID:70146079	4.01	3.86	4.35	1.68	1.92	1.43	1.92	2.13	1.85	DNA polymerase alpha, subunit B [Morchella conica CCBAS932]	GO:0003677(DNA binding);GO:0003887(DNA-directed DNA polymerase activity);GO:0005634(nucleus);GO:0006260(DNA replication)	K02321	POLA2	http://www.genome.jp/dbget-bin/www_bget?ko:K02321	ko03030(DNA replication)	KOG1625	DNA polymerase alpha-primase complex, polymerase-associated subunit B	sp|O74946|DPOA2_SCHPO	DNA polymerase alpha subunit B OS=Schizosaccharomyces pombe (strain 972 / ATCC 24843) OX=284812 GN=pol12 PE=1 SV=1
GeneID:70146462	1.43	1.36	1.53	0.78	0.72	0.6	0.87	0.57	0.65	hypothetical protein P167DRAFT_575248 [Morchella conica CCBAS932]	GO:0005524(ATP binding);GO:0016021(integral component of membrane);GO:0046872(metal ion binding)	*	*	*	*	*	*	*	*
GeneID:70143323	4.28	4.46	3.83	1.19	1.94	1.34	6.41	7.38	8.28	hypothetical protein P167DRAFT_548872 [Morchella conica CCBAS932]	*	*	*	*	*	*	*	*	*
GeneID:70149584	1.04	1.35	1.29	4.71	4.55	4.94	4.84	4.11	4.09	S-adenosyl-L-methionine-dependent methyltransferase [Morchella conica CCBAS932]	GO:0008168(methyltransferase activity);GO:0032259(methylation)	K18162	NDUFAF5	http://www.genome.jp/dbget-bin/www_bget?ko:K18162	*	KOG2940	Predicted methyltransferase	sp|A3KP37|NDUF5_DANRE	Arginine-hydroxylase NDUFAF5, mitochondrial OS=Danio rerio OX=7955 GN=ndufaf5 PE=2 SV=1
GeneID:70149761	8.35	8.53	8.67	1.65	1.55	1.93	3.23	2.4	2.74	MFS transporter-like protein [Morchella conica CCBAS932]	*	*	*	*	*	*	*	sp|P36032|MCH2_YEAST	Probable transporter MCH2 OS=Saccharomyces cerevisiae (strain ATCC 204508 / S288c) OX=559292 GN=MCH2 PE=1 SV=2
GeneID:70144981	28.74	29.84	29.76	9.17	9.48	9.2	13.71	14.39	14.08	DNase I-like protein [Morchella conica CCBAS932]	*	*	*	*	*	*	*	*	*
GeneID:70143772	0.05	0.1	0	0.42	0.34	0.33	3.44	3.77	3.72	hypothetical protein P167DRAFT_534291 [Morchella conica CCBAS932]	*	*	*	*	*	*	*	sp|Q2UN81|MCA1A_ASPOR	Metacaspase-1A OS=Aspergillus oryzae (strain ATCC 42149 / RIB 40) OX=510516 GN=casA PE=3 SV=2
GeneID:70144859	0.88	1.39	1.46	0.35	0.24	0.23	0.53	0.43	0.54	hypothetical protein P167DRAFT_581214, partial [Morchella conica CCBAS932]	GO:0005674(transcription factor TFIIF complex);GO:0006367(transcription initiation from RNA polymerase II promoter)	K03139	TFIIF2, GTF2F2, TFG2	http://www.genome.jp/dbget-bin/www_bget?ko:K03139	ko03022(Basal transcription factors)	KOG2905	Transcription initiation factor IIF, small subunit (RAP30)	sp|P41896|T2FB_YEAST	Transcription initiation factor IIF subunit beta OS=Saccharomyces cerevisiae (strain ATCC 204508 / S288c) OX=559292 GN=TFG2 PE=1 SV=2
GeneID:70143563	1.17	1.35	1.1	0.54	0.54	0.58	0.48	0.58	0.51	unnamed protein product [Tuber aestivum]	GO:0005524(ATP binding);GO:0016021(integral component of membrane);GO:0016887(ATPase activity);GO:0042626(ATPase activity, coupled to transmembrane movement of substances)	*	*	*	*	KOG0055	Multidrug/pheromone exporter, ABC superfamily	sp|A0A059JK44|MDR4_TRIIM	ABC multidrug transporter MDR2 OS=Trichophyton interdigitale (strain MR816) OX=1215338 GN=MDR4 PE=2 SV=1
GeneID:70145599	2.83	2.48	2.68	7.08	7.12	6.95	8.44	8.58	8.13	TPR-like protein [Morchella conica CCBAS932]	GO:0016740(transferase activity)	*	*	*	*	KOG1128	Uncharacterized conserved protein, contains TPR repeats	sp|O36033|YLM1_SCHPO	TPR repeat-containing protein C19B12.01 OS=Schizosaccharomyces pombe (strain 972 / ATCC 24843) OX=284812 GN=SPAC19B12.01 PE=4 SV=2
GeneID:70142644	3.15	3.28	3.17	16.02	16.86	17.79	9.57	9.13	10.76	ubiquitin carboxyl-terminal hydrolase 14 [Morchella conica CCBAS932]	GO:0004843(thiol-dependent ubiquitin-specific protease activity);GO:0006511(ubiquitin-dependent protein catabolic process);GO:0008270(zinc ion binding);GO:0016579(protein deubiquitination)	K11836	USP5_13, UBP14	http://www.genome.jp/dbget-bin/www_bget?ko:K11836	*	KOG0944	Ubiquitin-specific protease UBP14	sp|Q11119|UBP14_SCHPO	Ubiquitin carboxyl-terminal hydrolase 14 OS=Schizosaccharomyces pombe (strain 972 / ATCC 24843) OX=284812 GN=ubp14 PE=1 SV=2
GeneID:70147689	11.11	10.44	10.63	3.83	3.86	4.01	7.31	7.61	7.17	hypothetical protein P167DRAFT_526998 [Morchella conica CCBAS932]	GO:0003774(motor activity);GO:0003779(actin binding);GO:0005524(ATP binding);GO:0016459(myosin complex)	K10352	MYH	http://www.genome.jp/dbget-bin/www_bget?ko:K10352	*	KOG0161	Myosin class II heavy chain	sp|Q9USI6|MYO2_SCHPO	Myosin type-2 heavy chain 1 OS=Schizosaccharomyces pombe (strain 972 / ATCC 24843) OX=284812 GN=myo2 PE=1 SV=1
GeneID:70143129	40.97	40.48	40.88	8.55	7.39	9.05	8.86	9.1	9.37	GPI-anchored wall transfer protein 1 [Morchella conica CCBAS932]	GO:0005789(endoplasmic reticulum membrane);GO:0006506(GPI anchor biosynthetic process);GO:0016021(integral component of membrane);GO:0016746(transferase activity, transferring acyl groups)	K05283	PIGW	http://www.genome.jp/dbget-bin/www_bget?ko:K05283	ko00563(Glycosylphosphatidylinositol (GPI)-anchor biosynthesis)	KOG0411	Uncharacterized membrane protein	sp|Q7SCL1|GWT1_NEUCR	GPI-anchored wall transfer protein 1 OS=Neurospora crassa (strain ATCC 24698 / 74-OR23-1A / CBS 708.71 / DSM 1257 / FGSC 987) OX=367110 GN=gwt1 PE=3 SV=1
GeneID:70148837	30.37	30.2	31.85	11.62	11.63	11.69	7.31	7.97	8.62	PR-1-like protein [Morchella conica CCBAS932]	*	*	*	*	*	KOG3017	Defense-related protein containing SCP domain	sp|P47032|PRY1_YEAST	Protein PRY1 OS=Saccharomyces cerevisiae (strain ATCC 204508 / S288c) OX=559292 GN=PRY1 PE=1 SV=1
GeneID:70148536	7.45	9.44	9.76	1.41	1.46	1.62	0.64	0.77	0.55	hypothetical protein P167DRAFT_469505, partial [Morchella conica CCBAS932]	*	*	*	*	*	*	*	*	*
novel.7822	0	0	0	0.6	0.31	0	1.36	1.12	1.12	*	*	*	*	*	*	*	*	*	*
GeneID:70147795	1.41	1.53	2	0.16	0.33	0.32	1.3	1.18	1.33	hypothetical protein P167DRAFT_545429 [Morchella conica CCBAS932]	*	*	*	*	*	*	*	*	*
GeneID:70147466	24.05	23.15	23.88	6.28	6.49	6.08	8.45	6.8	7.81	PLAC8-domain-containing protein [Morchella conica CCBAS932]	*	*	*	*	*	*	*	sp|D9HP27|CNR11_MAIZE	Cell number regulator 11 OS=Zea mays OX=4577 GN=CNR11 PE=2 SV=1
GeneID:70142109	17	15.9	16.13	8.33	7.79	8.12	12.18	11.37	11.88	DNA polymerase delta subunit [Morchella conica CCBAS932]	*	K02327	POLD1	http://www.genome.jp/dbget-bin/www_bget?ko:K02327	ko03410(Base excision repair);ko03030(DNA replication);ko03440(Homologous recombination);ko03430(Mismatch repair);ko03420(Nucleotide excision repair)	KOG0970	DNA polymerase alpha, catalytic subunit	sp|P30316|DPOD_SCHPO	DNA polymerase delta catalytic subunit OS=Schizosaccharomyces pombe (strain 972 / ATCC 24843) OX=284812 GN=pol3 PE=1 SV=2
novel.5478	0	0	0	25.76	21.31	25.4	8.33	12.83	4.26	*	*	*	*	*	*	*	*	*	*
GeneID:70145551	36.31	38.14	38.13	12.01	11.49	12.48	18.91	18.94	19.16	cobW-domain-containing protein [Morchella conica CCBAS932]	*	*	*	*	*	KOG2743	Cobalamin synthesis protein	sp|P24203|YJIA_ECOLI	P-loop guanosine triphosphatase YjiA OS=Escherichia coli (strain K12) OX=83333 GN=yjiA PE=1 SV=3
GeneID:70139915	12.84	18.23	17.01	3.61	3.73	7.12	8.36	10.03	5.71	putative alpha-galactosidase B [Morchella conica CCBAS932]	GO:0005975(carbohydrate metabolic process);GO:0052692(raffinose alpha-galactosidase activity)	K07407	E3.2.1.22B, galA, rafA	http://www.genome.jp/dbget-bin/www_bget?ko:K07407	ko00052(Galactose metabolism);ko00603(Glycosphingolipid biosynthesis - globo and isoglobo series);ko00561(Glycerolipid metabolism);ko00600(Sphingolipid metabolism)	*	*	sp|O94221|AGALB_PENSI	Probable alpha-galactosidase B OS=Penicillium simplicissimum OX=69488 GN=agl1 PE=2 SV=1
GeneID:70140728	4.99	5.34	5.55	2.88	3.26	2.99	3.44	2.91	3.78	hypothetical protein P167DRAFT_516345 [Morchella conica CCBAS932]	GO:0046872(metal ion binding)	*	*	*	*	KOG1703	Adaptor protein Enigma and related PDZ-LIM proteins	sp|O74398|YOCC_SCHPO	LIM domain-containing protein C4F6.12 OS=Schizosaccharomyces pombe (strain 972 / ATCC 24843) OX=284812 GN=SPBC4F6.12 PE=1 SV=1
GeneID:70143428	1.02	0.9	0.88	0.15	0.1	0.15	0.27	0.28	0.28	glycoside hydrolase [Morchella conica CCBAS932]	GO:0004553(hydrolase activity, hydrolyzing O-glycosyl compounds);GO:0005576(extracellular region);GO:0005975(carbohydrate metabolic process);GO:0030248(cellulose binding)	K01179	E3.2.1.4	http://www.genome.jp/dbget-bin/www_bget?ko:K01179	ko00500(Starch and sucrose metabolism)	*	*	sp|P23550|GUNB_PAELA	Endoglucanase B OS=Paenibacillus lautus OX=1401 GN=celB PE=3 SV=1
novel.2281	5.77	5.54	4.76	2.57	2.8	2.74	16.85	16.66	16.2	*	*	*	*	*	*	*	*	*	*
GeneID:70139950	13.07	12.99	12.29	3.78	3.97	3.79	5.26	5.48	5.87	GDPD-domain-containing protein [Morchella conica CCBAS932]	GO:0046475(glycerophospholipid catabolic process);GO:0047389(glycerophosphocholine phosphodiesterase activity)	K18696	GDE1	http://www.genome.jp/dbget-bin/www_bget?ko:K18696	ko00564(Glycerophospholipid metabolism)	KOG2421	Predicted starch-binding protein	sp|Q74ZH9|GDE1_ASHGO	Glycerophosphodiester phosphodiesterase GDE1 OS=Ashbya gossypii (strain ATCC 10895 / CBS 109.51 / FGSC 9923 / NRRL Y-1056) OX=284811 GN=GDE1 PE=3 SV=2
GeneID:70146933	3.12	2.43	3.46	7.99	8.12	8.17	6.95	8.35	7.11	hypothetical protein P167DRAFT_555669 [Morchella conica CCBAS932]	*	*	*	*	*	*	*	*	*
GeneID:70145864	11	11.42	11.34	5.66	5.9	6.3	12.54	13.53	12.92	hypothetical protein P167DRAFT_607521 [Morchella conica CCBAS932]	*	*	*	*	*	*	*	sp|I1RGD4|ATG23_GIBZE	Autophagy-related protein 23 OS=Gibberella zeae (strain PH-1 / ATCC MYA-4620 / FGSC 9075 / NRRL 31084) OX=229533 GN=ATG23 PE=3 SV=1
GeneID:70149392	5.4	6.86	6.13	22.15	20.64	21.12	16.54	14.96	15.01	hypothetical protein P167DRAFT_539776 [Morchella conica CCBAS932]	*	*	*	*	*	KOG2644	3'-phosphoadenosine 5'-phosphosulfate sulfotransferase (PAPS reductase)/FAD synthetase and related enzymes	sp|Q03219|YM44_YEAST	Uncharacterized protein YMR178W OS=Saccharomyces cerevisiae (strain ATCC 204508 / S288c) OX=559292 GN=YMR178W PE=1 SV=1
GeneID:70141220	2.48	2.77	2.24	14.87	16.86	14.66	23.12	23.26	22.67	hypothetical protein P167DRAFT_572160 [Morchella conica CCBAS932]	GO:0003676(nucleic acid binding)	*	*	*	*	*	*	sp|Q6P0X2|ZN511_MOUSE	Zinc finger protein 511 OS=Mus musculus OX=10090 GN=Znf511 PE=1 SV=2
GeneID:70142518	10.39	9.2	10.32	4.24	3.7	4.05	3.23	2.95	3.19	hypothetical protein P167DRAFT_542031 [Morchella conica CCBAS932]	*	*	*	*	*	*	*	*	*
GeneID:70144640	11.64	11.57	11.05	4.75	4.03	4.81	48.96	49	49.17	putative MFS multidrug transporter [Morchella conica CCBAS932]	GO:0016021(integral component of membrane);GO:0055085(transmembrane transport)	*	*	*	*	*	*	sp|Q9P6J7|YHD3_SCHPO	Uncharacterized MFS-type transporter C1683.03c OS=Schizosaccharomyces pombe (strain 972 / ATCC 24843) OX=284812 GN=SPBC1683.03c PE=3 SV=1
novel.4178	4.71	4.81	4.93	1.2	1.14	0.79	2.64	2.43	2.51	*	*	*	*	*	*	*	*	*	*
novel.2822	3.57	3.05	3.37	0.81	0.74	0.62	0.29	0.21	0.25	*	*	*	*	*	*	*	*	*	*
GeneID:70146710	3.55	4.21	3.4	11.48	12.02	12.44	17.76	16.73	17.7	Metallo-dependent hydrolase [Morchella conica CCBAS932]	GO:0006147(guanine catabolic process);GO:0008270(zinc ion binding);GO:0008892(guanine deaminase activity)	K01487	E3.5.4.3, guaD	http://www.genome.jp/dbget-bin/www_bget?ko:K01487	ko00230(Purine metabolism)	KOG3968	Atrazine chlorohydrolase/guanine deaminase	sp|Q86AW9|GUAD_DICDI	Guanine deaminase OS=Dictyostelium discoideum OX=44689 GN=guaD PE=1 SV=1
GeneID:70142906	1.87	3.32	2.79	9.83	10	11.65	45.28	42.46	51.03	hypothetical protein P167DRAFT_20260 [Morchella conica CCBAS932]	*	*	*	*	*	*	*	*	*
GeneID:70145984	0	0	0.5	7.12	4.84	3.73	0	0	0	hypothetical protein P167DRAFT_571868 [Morchella conica CCBAS932]	*	*	*	*	*	*	*	*	*
GeneID:70142911	3.08	3.18	3.51	1.35	1.63	1.64	2.86	2.81	2.47	hypothetical protein P167DRAFT_603513 [Morchella conica CCBAS932]	*	*	*	*	*	*	*	*	*
novel.2054	15.62	15.04	14.98	3.32	3.29	3.83	1.04	1.2	1.13	*	*	*	*	*	*	*	*	*	*
novel.6791	47	29.63	31.11	0	0	0	0	0	0	*	*	*	*	*	*	*	*	*	*
GeneID:70150170	20.54	20.58	20.8	9.74	9.74	9.64	14.92	15.08	14.87	hypothetical protein P167DRAFT_508072, partial [Morchella conica CCBAS932]	*	*	*	*	*	*	*	*	*
GeneID:70145004	0.31	0.3	0.31	0	0	0	0.78	0.46	0.57	hypothetical protein P167DRAFT_561197 [Morchella conica CCBAS932]	*	*	*	*	*	*	*	*	*
GeneID:70148600	4.92	5.16	5.68	3.17	2.85	2.58	4.48	4.34	3.93	WD40 repeat-like protein [Morchella conica CCBAS932]	GO:0000790(nuclear chromatin);GO:0003677(DNA binding);GO:0005737(cytoplasm);GO:0006974(cellular response to DNA damage stimulus);GO:0034399(nuclear periphery);GO:2000001(regulation of DNA damage checkpoint)	*	*	*	*	*	*	sp|Q0UYV9|CMR1_PHANO	DNA damage-binding protein CMR1 OS=Phaeosphaeria nodorum (strain SN15 / ATCC MYA-4574 / FGSC 10173) OX=321614 GN=SNOG_03055 PE=3 SV=1
GeneID:70142423	3.83	4.4	3.94	11.01	10.83	10.75	3.34	3.18	3.42	hypothetical protein P167DRAFT_580451 [Morchella conica CCBAS932]	*	*	*	*	*	*	*	*	*
GeneID:70146256	0.72	0.68	0.71	0	0	0.19	0.85	0.7	0.87	cellulose-growth-specific protein [Morchella conica CCBAS932]	GO:0016787(hydrolase activity)	*	*	*	*	*	*	sp|Q00023|CEL1_AGABI	Cellulose-growth-specific protein OS=Agaricus bisporus OX=5341 GN=cel1 PE=3 SV=1
novel.7150	1.19	1.13	0.99	3	3.59	3.73	2.56	3.06	2.76	*	*	*	*	*	*	*	*	*	*
GeneID:70146335	2.06	2.33	2.24	0.48	0.67	0.56	0.22	0.3	0.15	*	*	*	*	*	*	*	*	*	*
GeneID:70141826	14.01	14.21	14.17	0.79	0.81	0.71	35.07	35.17	36.81	glycoside hydrolase [Morchella conica CCBAS932]	GO:0004571(mannosyl-oligosaccharide 1,2-alpha-mannosidase activity);GO:0005509(calcium ion binding);GO:0008152(metabolic process);GO:0016020(membrane)	K01230	MAN1	http://www.genome.jp/dbget-bin/www_bget?ko:K01230	ko04141(Protein processing in endoplasmic reticulum);ko00510(N-Glycan biosynthesis);ko00513(Various types of N-glycan biosynthesis)	KOG2429	Glycosyl hydrolase, family 47	sp|A2QAS2|MNS1B_ASPNC	Probable mannosyl-oligosaccharide alpha-1,2-mannosidase 1B OS=Aspergillus niger (strain CBS 513.88 / FGSC A1513) OX=425011 GN=mns1B PE=3 SV=1
novel.5632	3.28	3.73	3.26	0.26	0.27	0.52	1.17	1.44	1.43	*	*	*	*	*	*	*	*	*	*
novel.9099	0.28	0.26	0.28	1.16	1.5	1.51	4.99	4.51	5.52	*	*	*	*	*	*	*	*	*	*
GeneID:70145755	8.34	9.01	9.12	2.31	3.11	2.51	64.5	63.86	64.09	hypothetical protein L873DRAFT_1830958 [Choiromyces venosus 120613-1]	*	*	*	*	*	*	*	sp|Q01358|BLI3_NEUCR	Protein bli-3 OS=Neurospora crassa (strain ATCC 24698 / 74-OR23-1A / CBS 708.71 / DSM 1257 / FGSC 987) OX=367110 GN=bli-3 PE=2 SV=1
GeneID:70145129	0.67	0.42	0.66	0.12	0.12	0.17	3.45	2.94	3.04	hypothetical protein P167DRAFT_479365 [Morchella conica CCBAS932]	*	*	*	*	*	*	*	sp|D4AYG1|KLDC1_ARTBC	Kelch repeat-containing protein ARB_01230 OS=Arthroderma benhamiae (strain ATCC MYA-4681 / CBS 112371) OX=663331 GN=ARB_01230 PE=1 SV=1
novel.4398	1.19	2.55	2.23	0.72	0	0.69	3.32	2.97	3.74	*	*	*	*	*	*	*	*	*	*
GeneID:70139218	6.84	7.15	7	3.36	3.4	3.39	6.19	5.8	5.15	P-loop containing nucleoside triphosphate hydrolase protein [Morchella conica CCBAS932]	GO:0005524(ATP binding)	K11269	CTF18, CHL12	http://www.genome.jp/dbget-bin/www_bget?ko:K11269	*	KOG1968	Replication factor C, subunit RFC1 (large subunit)	sp|P0C1D3|CTF18_EMENI	Chromosome transmission fidelity protein 18 OS=Emericella nidulans (strain FGSC A4 / ATCC 38163 / CBS 112.46 / NRRL 194 / M139) OX=227321 GN=ctf18 PE=3 SV=1
GeneID:70143567	25.43	24.64	23.43	13.29	12.48	15.05	12.85	12.75	15.15	ergosterol 28 [Morchella conica CCBAS932]	GO:0005789(endoplasmic reticulum membrane);GO:0006696(ergosterol biosynthetic process);GO:0016021(integral component of membrane);GO:0030674(protein binding, bridging);GO:0070988(demethylation)	*	*	*	*	*	*	sp|P40030|ERG28_YEAST	Ergosterol biosynthetic protein 28 OS=Saccharomyces cerevisiae (strain ATCC 204508 / S288c) OX=559292 GN=ERG28 PE=1 SV=1
GeneID:70145206	7.27	6.99	6.66	3.29	3.33	3.46	12	11.66	12	hypothetical protein P167DRAFT_123206 [Morchella conica CCBAS932]	*	*	*	*	*	*	*	*	*
GeneID:70144630	3.45	3.4	3.12	8.01	7.74	7.89	16.2	16.86	17.25	hypothetical protein P167DRAFT_353330 [Morchella conica CCBAS932]	GO:0003676(nucleic acid binding)	*	*	*	*	*	*	*	*
GeneID:70145659	1.31	0.82	0.43	4.97	5.87	5.25	3.08	2.84	1.89	hypothetical protein P167DRAFT_573957, partial [Morchella conica CCBAS932]	GO:0006914(autophagy)	K17888	ATG10L, ATG10	http://www.genome.jp/dbget-bin/www_bget?ko:K17888	ko04136(Autophagy - other);ko04138(Autophagy - yeast)	*	*	*	*
novel.4237	0.53	0.4	0.42	2.83	2.58	2.29	13.59	13.81	14.29	*	*	*	*	*	*	*	*	*	*
GeneID:70143216	7.03	6.65	4.81	21.85	19.19	21.35	43.36	39.76	43.49	hypothetical protein P167DRAFT_543840 [Morchella conica CCBAS932]	GO:0016791(phosphatase activity)	K18044	OCA2	http://www.genome.jp/dbget-bin/www_bget?ko:K18044	*	*	*	sp|Q1ZXG8|D1060_DICDI	Probable tyrosine-protein phosphatase DG1060 OS=Dictyostelium discoideum OX=44689 GN=DG1060 PE=3 SV=1
novel.1108	7.54	8.12	8.35	2.5	3.44	3.01	3	3.6	3.33	hypothetical protein P167DRAFT_76889 [Morchella conica CCBAS932]	*	*	*	*	*	*	*	*	*
GeneID:70144016	0.77	0.73	0.68	3.01	2.49	2.63	1.1	1.19	1.06	hypothetical protein P167DRAFT_557808 [Morchella conica CCBAS932]	*	*	*	*	*	*	*	*	*
GeneID:70145291	9	6.81	10.01	3.78	3.31	3.73	4.85	4.98	5.22	hypothetical protein P167DRAFT_539026 [Morchella conica CCBAS932]	*	*	*	*	*	*	*	*	*
GeneID:70150100	4.57	4.48	4.63	14.66	14.43	14.19	26.25	25.8	25.65	Di-copper centre-containing protein [Morchella conica CCBAS932]	GO:0016491(oxidoreductase activity);GO:0046872(metal ion binding)	K00505	TYR	http://www.genome.jp/dbget-bin/www_bget?ko:K00505	ko00350(Tyrosine metabolism)	*	*	sp|O42713|PPO2_AGABI	Polyphenol oxidase 2 OS=Agaricus bisporus OX=5341 GN=PPO2 PE=2 SV=1
GeneID:70140744	7.33	7.52	6.98	0.08	0.08	0.08	0	0	0	glycoside hydrolase [Morchella conica CCBAS932]	*	K07407	E3.2.1.22B, galA, rafA	http://www.genome.jp/dbget-bin/www_bget?ko:K07407	ko00052(Galactose metabolism);ko00603(Glycosphingolipid biosynthesis - globo and isoglobo series);ko00561(Glycerolipid metabolism);ko00600(Sphingolipid metabolism)	KOG2366	Alpha-D-galactosidase (melibiase)	sp|B8N306|AGALB_ASPFN	Probable alpha-galactosidase B OS=Aspergillus flavus (strain ATCC 200026 / FGSC A1120 / NRRL 3357 / JCM 12722 / SRRC 167) OX=332952 GN=aglB PE=3 SV=1
GeneID:70141937	2.2	2.77	2.91	18.93	18.94	18.66	28.48	30.3	34.87	cytoplasmic protein [Morchella conica CCBAS932]	*	*	*	*	*	*	*	sp|P36154|AIM29_YEAST	Altered inheritance rate of mitochondria protein 29 OS=Saccharomyces cerevisiae (strain ATCC 204508 / S288c) OX=559292 GN=AIM29 PE=1 SV=1
GeneID:70144226	20.17	19.74	19.35	12.06	10.98	11.27	28.89	28.67	29.98	hypothetical protein P167DRAFT_534585 [Morchella conica CCBAS932]	*	*	*	*	*	*	*	*	*
GeneID:70145986	3.17	4.04	4.65	10.31	9.65	10.48	11.73	11.65	12	TPR-like protein [Morchella conica CCBAS932]	*	*	*	*	*	*	*	sp|C8V3W6|ACL4_EMENI	Probable assembly chaperone of rpl4 OS=Emericella nidulans (strain FGSC A4 / ATCC 38163 / CBS 112.46 / NRRL 194 / M139) OX=227321 GN=AN10433 PE=3 SV=1
GeneID:70139013	25.99	27.13	26.06	15.05	14.77	14.67	23.06	23.72	23.01	hypothetical protein P167DRAFT_507333 [Morchella conica CCBAS932]	*	*	*	*	*	KOG3823	Uncharacterized conserved protein	sp|Q12500|AVL9_YEAST	Late secretory pathway protein AVL9 OS=Saccharomyces cerevisiae (strain ATCC 204508 / S288c) OX=559292 GN=AVL9 PE=1 SV=1
GeneID:70140893	5.96	6.06	5.76	2.96	2.91	2.75	11.96	11.66	12.02	hypothetical protein P167DRAFT_573612 [Morchella conica CCBAS932]	*	*	*	*	*	*	*	*	*
GeneID:70147692	7.09	7.39	7.22	2.88	3.12	2.98	0.91	1.07	1.06	RTA1-domain-containing protein [Morchella conica CCBAS932]	GO:0016021(integral component of membrane)	*	*	*	*	*	*	sp|P40100|PUG1_YEAST	Protoporphyrin uptake protein 1 OS=Saccharomyces cerevisiae (strain ATCC 204508 / S288c) OX=559292 GN=PUG1 PE=1 SV=1
GeneID:70141978	3.07	3.21	3.37	1.78	1.58	1.63	2.88	2.49	3.42	hypothetical protein P167DRAFT_504619, partial [Morchella conica CCBAS932]	GO:0000278(mitotic cell cycle);GO:0000775(chromosome, centromeric region);GO:0005634(nucleus)	K11559	mis12, MTW1	http://www.genome.jp/dbget-bin/www_bget?ko:K11559	*	*	*	sp|P39731|MTW1_YEAST	Kinetochore-associated protein MTW1 OS=Saccharomyces cerevisiae (strain ATCC 204508 / S288c) OX=559292 GN=MTW1 PE=1 SV=2
GeneID:70145641	0.79	0.53	0.67	0.09	0.09	0.09	0	0	0	hypothetical protein P167DRAFT_146645 [Morchella conica CCBAS932]	GO:0016021(integral component of membrane)	*	*	*	*	*	*	*	*
GeneID:70146749	1.77	1.9	1.61	5.83	6.26	5.9	10.68	10.85	11.11	hypothetical protein P167DRAFT_605061 [Morchella conica CCBAS932]	*	*	*	*	*	*	*	sp|Q00808|HETE1_PODAS	Vegetative incompatibility protein HET-E-1 OS=Podospora anserina OX=2587412 GN=HET-E1 PE=4 SV=1
GeneID:70143286	0	0	0	0.19	0.46	0.38	4.09	3.3	3.89	FAD-binding domain-containing protein [Morchella conica CCBAS932]	*	*	*	*	*	*	*	sp|G4N285|OXR1_MAGO7	FAD-linked oxidoreductase OXR1 OS=Magnaporthe oryzae (strain 70-15 / ATCC MYA-4617 / FGSC 8958) OX=242507 GN=OXR1 PE=1 SV=1
GeneID:70148932	3.34	1.9	3.32	14.42	13.19	14.22	26.07	27.26	24.77	hypothetical protein P167DRAFT_580833, partial [Morchella conica CCBAS932]	*	*	*	*	*	*	*	*	*
GeneID:70139621	0.14	0.13	0.14	0.75	1.11	1.38	3.03	3.42	3.2	hypothetical protein P167DRAFT_549971 [Morchella conica CCBAS932]	*	*	*	*	*	*	*	*	*
GeneID:70141089	8.96	8.86	8.59	24.44	24.69	23.29	4.55	5.14	4.42	putative MFS monosaccharide transporter [Morchella conica CCBAS932]	GO:0016021(integral component of membrane);GO:0022857(transmembrane transporter activity)	*	*	*	*	KOG0254	Predicted transporter (major facilitator superfamily)	sp|P39932|STL1_YEAST	Sugar transporter STL1 OS=Saccharomyces cerevisiae (strain ATCC 204508 / S288c) OX=559292 GN=STL1 PE=1 SV=2
GeneID:70146469	18.71	19.19	18.64	4.52	4.63	4.72	4.96	5.15	5.29	hypothetical protein P167DRAFT_215770 [Morchella conica CCBAS932]	*	*	*	*	*	*	*	*	*
GeneID:70142693	4.18	4.35	4.56	1.66	1.72	1.96	9.54	9.65	8.24	hypothetical protein P167DRAFT_260089 [Morchella conica CCBAS932]	*	*	*	*	*	*	*	*	*
novel.1163	0.73	0.35	0.72	2.95	3.36	2.91	4.4	5.58	4.77	*	*	*	*	*	*	*	*	*	*
GeneID:70148129	6.17	6.49	6.1	3.14	2.69	2.92	4.66	4.99	5.08	hypothetical protein P167DRAFT_606334 [Morchella conica CCBAS932]	*	*	*	*	*	*	*	*	*
novel.4172	2.17	3.01	2.44	0.8	0.71	1.01	0.41	0.43	0.11	*	*	*	*	*	*	*	*	*	*
GeneID:70146257	15.98	15.62	14.28	6.6	6.4	6.1	11.22	11.05	10.15	hypothetical protein P167DRAFT_481967 [Morchella conica CCBAS932]	GO:0016021(integral component of membrane)	*	*	*	*	*	*	sp|Q16QY8|RUMI_AEDAE	O-glucosyltransferase rumi homolog OS=Aedes aegypti OX=7159 GN=AAEL011121 PE=3 SV=1
GeneID:70150205	2.25	2.46	2.29	5.81	5.73	5.58	9.56	9.97	10	hypothetical protein P167DRAFT_563116 [Morchella conica CCBAS932]	GO:0005524(ATP binding)	*	*	*	*	KOG1002	Nucleotide excision repair protein RAD16	sp|Q9FNI6|SM3L2_ARATH	DNA repair protein RAD5A OS=Arabidopsis thaliana OX=3702 GN=RAD5A PE=1 SV=1
GeneID:70138762	1.07	4.03	2.12	0	0	0	0.73	0.75	0.74	hypothetical protein P167DRAFT_547771 [Morchella conica CCBAS932]	*	*	*	*	*	*	*	*	*
GeneID:70142402	3.4	3.38	3.73	1.56	1.46	1.12	0.77	0.79	0.78	hypothetical protein P167DRAFT_609420 [Morchella conica CCBAS932]	*	*	*	*	*	*	*	*	*
GeneID:70141176	6.42	6.08	6.42	1.42	1.68	1.55	7.3	7.28	7.09	hypothetical protein P167DRAFT_483944 [Morchella conica CCBAS932]	GO:0005543(phospholipid binding);GO:0005938(cell cortex);GO:0032065(cortical protein anchoring)	*	*	*	*	*	*	sp|Q00083|APSA_EMENI	Anucleate primary sterigmata protein A OS=Emericella nidulans (strain FGSC A4 / ATCC 38163 / CBS 112.46 / NRRL 194 / M139) OX=227321 GN=apsA PE=1 SV=2
GeneID:70138717	3.32	3.33	3.03	1.45	1.55	1.28	4.61	4.45	4.58	hypothetical protein P167DRAFT_547741 [Morchella conica CCBAS932]	*	*	*	*	*	*	*	*	*
GeneID:70148378	1.7	1.71	1.52	6.51	6.35	5.98	13.73	14.25	13.79	family 1 glycosyl hydrolase [Morchella conica CCBAS932]	GO:0004553(hydrolase activity, hydrolyzing O-glycosyl compounds);GO:0005975(carbohydrate metabolic process)	K01188	E3.2.1.21	http://www.genome.jp/dbget-bin/www_bget?ko:K01188	ko00500(Starch and sucrose metabolism);ko00460(Cyanoamino acid metabolism)	*	*	sp|Q25BW4|BGL1B_PHACH	Beta-glucosidase 1B OS=Phanerochaete chrysosporium OX=5306 GN=BGL1B PE=1 SV=1
GeneID:70146917	7.53	7.62	8.13	0.83	1.07	0.72	0.85	1.26	1.26	esterase/lipase [Morchella conica CCBAS932]	*	K05972	AXE1	http://www.genome.jp/dbget-bin/www_bget?ko:K05972	*	*	*	sp|Q4WBW4|AXE1_ASPFU	Probable acetylxylan esterase A OS=Neosartorya fumigata (strain ATCC MYA-4609 / Af293 / CBS 101355 / FGSC A1100) OX=330879 GN=axeA PE=3 SV=1
GeneID:70145771	33.13	32.27	31.66	11.25	10.84	12.47	15.55	14.86	15.13	hypothetical protein P167DRAFT_525161 [Morchella conica CCBAS932]	*	K11650	SMARCD	http://www.genome.jp/dbget-bin/www_bget?ko:K11650	*	KOG2570	SWI/SNF transcription activation complex subunit	sp|Q61466|SMRD1_MOUSE	SWI/SNF-related matrix-associated actin-dependent regulator of chromatin subfamily D member 1 OS=Mus musculus OX=10090 GN=Smarcd1 PE=1 SV=3
GeneID:70146470	16.09	15.89	16.1	6.86	6.73	6.55	13.32	13.12	12.96	TPR-like protein [Morchella conica CCBAS932]	GO:0006355(regulation of transcription, DNA-templated);GO:0016570(histone modification)	K15176	CTR9	http://www.genome.jp/dbget-bin/www_bget?ko:K15176	*	KOG2002	TPR-containing nuclear phosphoprotein that regulates K(+) uptake	sp|O42668|TPR1_SCHPO	Tetratricopeptide repeat protein 1 OS=Schizosaccharomyces pombe (strain 972 / ATCC 24843) OX=284812 GN=tpr1 PE=1 SV=1
GeneID:70143906	13.93	14.04	14.34	2.77	3.03	3.43	0.14	0.22	0.44	cyclopropane-fatty-acyl-phospholipid synthase [Morchella conica CCBAS932]	GO:0008610(lipid biosynthetic process)	K00574	cfa	http://www.genome.jp/dbget-bin/www_bget?ko:K00574	*	*	*	sp|O53732|UFAA1_MYCTU	Tuberculostearic acid methyltransferase UfaA1 OS=Mycobacterium tuberculosis (strain ATCC 25618 / H37Rv) OX=83332 GN=ufaA1 PE=1 SV=3
GeneID:70148290	1.47	1.31	1.21	0.26	0.33	0.13	0.47	0.72	0.54	general substrate transporter, partial [Morchella conica CCBAS932]	GO:0016021(integral component of membrane);GO:0022857(transmembrane transporter activity)	*	*	*	*	KOG0254	Predicted transporter (major facilitator superfamily)	sp|K0DZ95|ECDC_ASPRU	Major facilitator-type transporter ecdC OS=Aspergillus rugulosus OX=41736 GN=ecdC PE=1 SV=1
GeneID:70149590	4.5	5.68	1.49	15.27	13.16	17.57	15.02	12.34	17.42	hypothetical protein P167DRAFT_603274 [Morchella conica CCBAS932]	*	*	*	*	*	*	*	*	*
GeneID:70149319	0.42	0.48	0.25	0.07	0.14	0.13	0.24	0.44	0.56	hypothetical protein P167DRAFT_545805 [Morchella conica CCBAS932]	*	*	*	*	*	*	*	*	*
GeneID:70142866	8.2	7.18	8.44	3.9	3.53	3.85	1.3	1.55	1.33	hypothetical protein P167DRAFT_581837 [Morchella conica CCBAS932]	*	*	*	*	*	*	*	*	*
GeneID:70141753	0.31	0.3	0.25	0	0	0	0.36	0.32	0.23	hypothetical protein P167DRAFT_545069 [Morchella conica CCBAS932]	*	*	*	*	*	*	*	*	*
GeneID:70146355	0.51	0.62	0.72	0.11	0.12	0.17	0.41	0.37	0.42	putative isoamyl alcohol oxidase [Morchella conica CCBAS932]	*	*	*	*	*	*	*	sp|G2QDQ9|VAO15_MYCTT	VAO-type flavoprotein oxidase VAO615 OS=Myceliophthora thermophila (strain ATCC 42464 / BCRC 31852 / DSM 1799) OX=573729 GN=MYCTH_2305637 PE=1 SV=1
GeneID:70145086	0.54	0.69	0.66	1.75	1.81	1.77	7.21	7.1	6.8	hypothetical protein P167DRAFT_561708 [Morchella conica CCBAS932]	*	*	*	*	*	*	*	*	*
GeneID:70139224	1.49	1.41	1.48	0.41	0	0	0.35	0.72	0.36	*	*	*	*	*	*	*	*	*	*
GeneID:70141418	21.77	22.34	21.77	6.97	7.13	7.11	12.8	12.59	12.12	RecF/RecN/SMC protein [Morchella conica CCBAS932]	GO:0005524(ATP binding);GO:0005634(nucleus);GO:0005694(chromosome);GO:0051276(chromosome organization)	K06669	SMC3, CSPG6	http://www.genome.jp/dbget-bin/www_bget?ko:K06669	ko04111(Cell cycle - yeast);ko04113(Meiosis - yeast)	KOG0964	Structural maintenance of chromosome protein 3 (sister chromatid cohesion complex Cohesin, subunit SMC3)	sp|Q00737|SUDA_EMENI	Chromosome segregation protein sudA OS=Emericella nidulans (strain FGSC A4 / ATCC 38163 / CBS 112.46 / NRRL 194 / M139) OX=227321 GN=sudA PE=2 SV=3
novel.120	0.4	0.29	0.27	0.77	0.73	0.87	1.94	1.79	1.57	hypothetical protein P167DRAFT_336372 [Morchella conica CCBAS932]	*	*	*	*	*	*	*	*	*
GeneID:70145014	25.56	26.3	25.03	11.98	10.93	10.23	21.41	20.8	21.08	hypothetical protein P167DRAFT_569247 [Morchella conica CCBAS932]	*	*	*	*	*	*	*	*	*
GeneID:70140609	0.83	1.05	1.65	0	0	0	1.18	1.42	1.01	hypothetical protein P167DRAFT_561854 [Morchella conica CCBAS932]	*	*	*	*	*	*	*	*	*
GeneID:70141365	3.67	4.01	4.21	1.98	1.98	2.39	0.76	0.84	0.72	hypothetical protein P167DRAFT_577746, partial [Morchella conica CCBAS932]	GO:0006281(DNA repair);GO:0006310(DNA recombination);GO:0017108(5'-flap endonuclease activity);GO:0033557(Slx1-Slx4 complex)	K15078	SLX1	http://www.genome.jp/dbget-bin/www_bget?ko:K15078	*	KOG3005	GIY-YIG type nuclease	sp|C1GJU5|SLX1_PARBD	Structure-specific endonuclease subunit SLX1 OS=Paracoccidioides brasiliensis (strain Pb18) OX=502780 GN=SLX1 PE=3 SV=2
GeneID:70146143	7.2	7.33	7.64	2.75	2.72	2.5	6.44	6.36	6.87	hypothetical protein P167DRAFT_517872 [Morchella conica CCBAS932]	*	*	*	*	*	KOG1002	Nucleotide excision repair protein RAD16	sp|Q4IJ84|RAD5_GIBZE	DNA repair protein RAD5 OS=Gibberella zeae (strain PH-1 / ATCC MYA-4620 / FGSC 9075 / NRRL 31084) OX=229533 GN=RAD5 PE=3 SV=1
GeneID:70143683	4.6	4.63	4.13	0.94	1.21	0.92	0.32	0.33	0.54	hypothetical protein P167DRAFT_604365 [Morchella conica CCBAS932]	GO:0016279(protein-lysine N-methyltransferase activity);GO:0018027(peptidyl-lysine dimethylation);GO:0045905(positive regulation of translational termination)	*	*	*	*	KOG2793	Putative N2,N2-dimethylguanosine tRNA methyltransferase	sp|P38347|EFM2_YEAST	Protein-lysine N-methyltransferase EFM2 OS=Saccharomyces cerevisiae (strain ATCC 204508 / S288c) OX=559292 GN=EFM2 PE=1 SV=1
novel.8667	2.72	3.31	2.96	1.02	0.84	1	2.31	2.47	2.27	*	*	*	*	*	*	*	*	*	*
GeneID:70141199	17.58	14.95	14.93	5.09	5.47	4.62	2.36	3.92	2.97	hypothetical protein P167DRAFT_543565 [Morchella conica CCBAS932]	*	*	*	*	*	*	*	*	*
GeneID:70146311	1.31	0.87	1.07	0.54	0.43	0.59	1.43	1.36	1.52	Cupredoxin [Morchella conica CCBAS932]	*	*	*	*	*	*	*	sp|Q12737|BLRO_ALBVE	Bilirubin oxidase OS=Albifimbria verrucaria OX=1859699 PE=1 SV=1
GeneID:70147104	16	16.58	16.43	3.7	3.38	2.88	3.22	3.95	3.93	SUN-domain-containing protein [Morchella conica CCBAS932]	*	K01238	SUN	http://www.genome.jp/dbget-bin/www_bget?ko:K01238	*	*	*	sp|Q4WGL5|SUN1_ASPFU	Secreted beta-glucosidase sun1 OS=Neosartorya fumigata (strain ATCC MYA-4609 / Af293 / CBS 101355 / FGSC A1100) OX=330879 GN=sun1 PE=1 SV=1
GeneID:70141771	3.78	3.58	4.34	11.18	11.79	11.17	8.69	9.21	8.82	hypothetical protein P167DRAFT_535431 [Morchella conica CCBAS932]	GO:0005634(nucleus);GO:0005759(mitochondrial matrix);GO:0052906(tRNA )	K15429	TRM5, TRMT5	http://www.genome.jp/dbget-bin/www_bget?ko:K15429	*	*	*	sp|D5GN29|TRM5_TUBMM	tRNA (guanine(37)-N1)-methyltransferase OS=Tuber melanosporum (strain Mel28) OX=656061 GN=TRM5 PE=3 SV=1
GeneID:70148220	30.89	33.12	40.49	0	0	0	0	0	0	*	*	*	*	*	*	*	*	*	*
GeneID:70150210	6.08	4.8	5.04	1.71	1.77	1.69	2.08	2.14	0.71	hypothetical protein P167DRAFT_34153 [Morchella conica CCBAS932]	*	*	*	*	*	*	*	*	*
GeneID:70138742	10.24	9.69	9.42	4	4.13	3.94	4.03	3.31	3.85	hypothetical protein P167DRAFT_547756 [Morchella conica CCBAS932]	*	*	*	*	*	*	*	*	*
GeneID:70149097	2.43	3.06	2.41	9.48	9.1	8.68	10.07	6.32	6.87	ubiquinone biosynthesis O-methyltransferase [Morchella conica CCBAS932]	GO:0004395(hexaprenyldihydroxybenzoate methyltransferase activity);GO:0006744(ubiquinone biosynthetic process);GO:0008425(2-polyprenyl-6-methoxy-1,4-benzoquinone methyltransferase activity);GO:0008689(3-demethylubiquinone-9 3-O-methyltransferase activity);GO:0031314(extrinsic component of mitochondrial inner membrane);GO:0032259(methylation);GO:0061543(3-demethylubiquinone-6 3-O-methyltransferase…	*	*	*	*	KOG1270	Methyltransferases	sp|A3MZ07|UBIG_ACTP2	Ubiquinone biosynthesis O-methyltransferase OS=Actinobacillus pleuropneumoniae serotype 5b (strain L20) OX=416269 GN=ubiG PE=3 SV=1
GeneID:70142697	1.69	1.6	1.41	23.09	22.94	24.2	66.29	67	68.02	MFS general substrate transporter [Morchella conica CCBAS932]	GO:0016021(integral component of membrane);GO:0055085(transmembrane transport)	*	*	*	*	*	*	sp|Q9US44|YIZG_SCHPO	Uncharacterized transporter C1002.16c OS=Schizosaccharomyces pombe (strain 972 / ATCC 24843) OX=284812 GN=SPAC1002.16c PE=3 SV=1
GeneID:70145475	26.99	26.13	27.3	15.34	14.75	14.82	28.96	28.5	28.73	hypothetical protein P167DRAFT_538456 [Morchella conica CCBAS932]	*	*	*	*	*	*	*	sp|O94441|YPP1_SCHPO	Putative cargo-transport protein ypp1 OS=Schizosaccharomyces pombe (strain 972 / ATCC 24843) OX=284812 GN=ypp1 PE=1 SV=1
GeneID:70145606	11.11	11.12	12.41	29.09	32.03	30.89	5.63	5.92	6.04	S-adenosyl-L-methionine-dependent methyltransferase [Morchella conica CCBAS932]	GO:0008168(methyltransferase activity)	*	*	*	*	*	*	sp|Q9UTA8|YL8A_SCHPO	Uncharacterized methyltransferase-like C25B8.10 OS=Schizosaccharomyces pombe (strain 972 / ATCC 24843) OX=284812 GN=SPAC25B8.10 PE=3 SV=1
GeneID:70143226	13.04	14.09	13.23	7.71	7.65	7.86	12.16	11.56	12.77	hypothetical protein P167DRAFT_63945 [Morchella conica CCBAS932]	GO:0016021(integral component of membrane);GO:0016758(transferase activity, transferring hexosyl groups)	K00698	CHS1	http://www.genome.jp/dbget-bin/www_bget?ko:K00698	ko00520(Amino sugar and nucleotide sugar metabolism)	KOG2571	Chitin synthase/hyaluronan synthase (glycosyltransferases)	sp|Q01285|CHS4_NEUCR	Chitin synthase 4 OS=Neurospora crassa (strain ATCC 24698 / 74-OR23-1A / CBS 708.71 / DSM 1257 / FGSC 987) OX=367110 GN=chs-4 PE=3 SV=3
GeneID:70141146	3.98	3.01	4.27	1.13	1.43	1.36	0.23	0.35	0.35	Ferritin/ribonucleotide reductase [Morchella conica CCBAS932]	*	*	*	*	*	*	*	*	*
GeneID:70140310	7.63	14.44	11.37	4.85	5.01	3.18	10.02	7.72	10.26	hypothetical protein P167DRAFT_102597 [Morchella conica CCBAS932]	GO:0003676(nucleic acid binding)	*	*	*	*	*	*	*	*
GeneID:70148915	1.23	1.17	1.02	5.21	5.73	4.66	10.4	9.03	8.99	hypothetical protein P167DRAFT_580432 [Morchella conica CCBAS932]	*	*	*	*	*	*	*	*	*
GeneID:70143021	5.01	4.42	5.47	14.5	15.68	14.82	18.12	17.27	17.57	WD40 repeat-like protein [Morchella conica CCBAS932]	*	K17868	DPH7, RRT2	http://www.genome.jp/dbget-bin/www_bget?ko:K17868	*	*	*	sp|O74865|DPH7_SCHPO	Diphthine methyltransferase OS=Schizosaccharomyces pombe (strain 972 / ATCC 24843) OX=284812 GN=rrt2 PE=3 SV=2
GeneID:70146179	13.81	12.25	8.57	6.51	4.49	5.71	4.16	3.66	3.65	hypothetical protein P167DRAFT_532781 [Morchella conica CCBAS932]	*	*	*	*	*	*	*	*	*
GeneID:70149478	9.75	10.11	9.29	5.1	5.15	5.33	7.95	7.93	7.61	hypothetical protein P167DRAFT_479126 [Morchella conica CCBAS932]	*	*	*	*	*	*	*	*	*
GeneID:70146554	7.5	6.83	6.59	18.28	17.23	18.48	27.72	27.21	25.42	phosphoribosylglycinamide formyltransferase [Morchella conica CCBAS932]	GO:0004644(phosphoribosylglycinamide formyltransferase activity);GO:0006189('de novo' IMP biosynthetic process);GO:0046084(adenine biosynthetic process)	K00601	E2.1.2.2	http://www.genome.jp/dbget-bin/www_bget?ko:K00601	ko00670(One carbon pool by folate);ko00230(Purine metabolism)	KOG3076	5'-phosphoribosylglycinamide formyltransferase	sp|Q9UUK7|PUR3_SCHPO	Phosphoribosylglycinamide formyltransferase OS=Schizosaccharomyces pombe (strain 972 / ATCC 24843) OX=284812 GN=ade5 PE=2 SV=1
GeneID:70141865	1.96	2.55	2.68	0.96	1	0.95	2.02	3.07	2.43	hypothetical protein P167DRAFT_138934 [Morchella conica CCBAS932]	GO:0016021(integral component of membrane)	*	*	*	*	*	*	*	*
GeneID:70148617	0.42	0.44	0.41	1.22	1.18	1.05	4.77	4.86	4.86	hypothetical protein P167DRAFT_462738, partial [Morchella conica CCBAS932]	*	*	*	*	*	*	*	*	*
GeneID:70138738	0.88	0.64	0.77	2.59	2.84	2.86	3	3.51	3.5	hypothetical protein P167DRAFT_607670 [Morchella conica CCBAS932]	*	*	*	*	*	*	*	*	*
GeneID:70146427	3.69	4.13	4	20.31	20.44	18.15	16.93	16.66	15.86	*	*	*	*	*	*	*	*	*	*
GeneID:70143970	1.06	1.2	1.05	5.44	5.29	5.32	18.26	18.88	19.07	hypothetical protein P167DRAFT_484302 [Morchella conica CCBAS932]	GO:0000981(DNA-binding transcription factor activity, RNA polymerase II-specific);GO:0003677(DNA binding);GO:0005634(nucleus);GO:0006351(transcription, DNA-templated);GO:0008270(zinc ion binding)	*	*	*	*	*	*	sp|P28348|NIRA_EMENI	Nitrogen assimilation transcription factor nirA OS=Emericella nidulans (strain FGSC A4 / ATCC 38163 / CBS 112.46 / NRRL 194 / M139) OX=227321 GN=nirA PE=4 SV=1
GeneID:70147670	1.04	1.03	0.99	0.49	0.44	0.43	0.59	0.6	0.62	hypothetical protein P167DRAFT_567177 [Morchella conica CCBAS932]	GO:0016021(integral component of membrane)	*	*	*	*	*	*	*	*
GeneID:70148815	22.55	21.77	20.57	9.47	9.47	9.33	15.15	14	14.62	alpha/beta-hydrolase, partial [Morchella conica CCBAS932]	GO:0008236(serine-type peptidase activity)	*	*	*	*	KOG2100	Dipeptidyl aminopeptidase	sp|B0XRV0|DPP5_ASPFC	Dipeptidyl-peptidase 5 OS=Neosartorya fumigata (strain CEA10 / CBS 144.89 / FGSC A1163) OX=451804 GN=AFUB_024920 PE=1 SV=1
GeneID:70144358	3.17	3	4.2	8.67	8.97	8.76	4.14	4.06	2.51	hypothetical protein L873DRAFT_1814638 [Choiromyces venosus 120613-1]	*	*	*	*	*	*	*	*	*
GeneID:70141431	3.53	3.69	3.51	1.53	1.88	1.98	5.06	4.75	4.91	hypothetical protein P167DRAFT_553460 [Morchella conica CCBAS932]	*	*	*	*	*	*	*	*	*
GeneID:70143268	3.98	3.55	3.02	16.8	17.37	17.85	8.52	8.24	9.23	hypothetical protein P167DRAFT_579066 [Morchella conica CCBAS932]	*	*	*	*	*	*	*	*	*
GeneID:70146894	13.65	13.54	14.37	5.33	6.05	5.89	17.4	16.67	17.2	hypothetical protein P167DRAFT_549533 [Morchella conica CCBAS932]	*	*	*	*	*	*	*	*	*
GeneID:70139078	27.21	26.47	24.98	11.07	10.39	10.51	13.16	13.15	16.47	hypothetical protein P167DRAFT_490837 [Morchella conica CCBAS932]	*	*	*	*	*	*	*	*	*
novel.3877	0.83	0.95	0.97	0.4	0.46	0.37	2.13	1.91	1.84	*	*	*	*	*	*	*	*	*	*
GeneID:70145741	26.32	26.77	25.82	8.77	9.36	8.89	12	12.27	12.34	hypothetical protein P167DRAFT_490151 [Morchella conica CCBAS932]	*	*	*	*	*	KOG4347	GTPase-activating protein VRP	sp|O60447|EVI5_HUMAN	Ecotropic viral integration site 5 protein homolog OS=Homo sapiens OX=9606 GN=EVI5 PE=1 SV=3
GeneID:70139708	1.24	1.3	1.09	0.54	0.34	0.64	1.08	1.11	1	hypothetical protein P167DRAFT_440210 [Morchella conica CCBAS932]	*	*	*	*	*	*	*	*	*
GeneID:70149444	4.45	4.6	4.86	2.23	2.08	2.1	4.98	4.94	4.98	hypothetical protein P167DRAFT_577079 [Morchella conica CCBAS932]	*	*	*	*	*	*	*	*	*
GeneID:70142004	29.4	30.45	30.45	8.99	9.05	9.19	12.07	12.08	11.97	hypothetical protein P167DRAFT_94335 [Morchella conica CCBAS932]	*	*	*	*	*	*	*	*	*
novel.3138	2.62	2.48	3.32	0.38	0.39	0.75	1.02	0.52	0.7	*	*	*	*	*	*	*	*	*	*
novel.4116	0	0	0	3.25	2.94	2	1.4	1.08	2.14	*	*	*	*	*	*	*	*	*	*
GeneID:70148151	0.4	0.37	0.39	0.08	0.08	0.08	0.07	0	0	hypothetical protein P167DRAFT_539400 [Morchella conica CCBAS932]	GO:0004609(phosphatidylserine decarboxylase activity);GO:0008654(phospholipid biosynthetic process)	K01613	psd, PISD	http://www.genome.jp/dbget-bin/www_bget?ko:K01613	ko00564(Glycerophospholipid metabolism)	KOG2419	Phosphatidylserine decarboxylase	sp|P0DPA6|PSID_PSICU	L-tryptophan decarboxylase OS=Psilocybe cubensis OX=181762 GN=psiD PE=1 SV=1
GeneID:70148327	3.39	2.98	2.65	9.86	9.2	9.15	4.49	4.26	4.95	hypothetical protein P167DRAFT_608108 [Morchella conica CCBAS932]	*	*	*	*	*	*	*	sp|Q9US15|YK62_SCHPO	UPF0653 protein C607.02c OS=Schizosaccharomyces pombe (strain 972 / ATCC 24843) OX=284812 GN=SPAC607.02c PE=3 SV=1
GeneID:70148630	16.71	15.84	16.78	7.48	7.62	7.5	8.31	7.97	8.25	ATP-dependent DNA ligase [Morchella conica CCBAS932]	GO:0003677(DNA binding);GO:0003910(DNA ligase );GO:0005524(ATP binding);GO:0006260(DNA replication);GO:0006310(DNA recombination);GO:0051103(DNA ligation involved in DNA repair);GO:0071897(DNA biosynthetic process)	K10777	LIG4, DNL4	http://www.genome.jp/dbget-bin/www_bget?ko:K10777	ko03450(Non-homologous end-joining)	KOG0966	ATP-dependent DNA ligase IV	sp|Q1DKE7|DNLI4_COCIM	DNA ligase 4 OS=Coccidioides immitis (strain RS) OX=246410 GN=LIG4 PE=3 SV=1
novel.6984	0.41	0.19	0.41	0.08	0.08	0.15	1.49	1.3	1.22	hypothetical protein P167DRAFT_409404 [Morchella conica CCBAS932]	*	*	*	*	*	*	*	*	*
GeneID:70146965	10.94	10.97	11.2	4.99	5.01	5.27	12	12.34	11.89	hypothetical protein P167DRAFT_574563 [Morchella conica CCBAS932]	GO:0004672(protein kinase activity);GO:0005524(ATP binding)	K18669	DYRK2_3_4	http://www.genome.jp/dbget-bin/www_bget?ko:K18669	ko04111(Cell cycle - yeast)	KOG0667	Dual-specificity tyrosine-phosphorylation regulated kinase	sp|Q09690|POM1_SCHPO	DYRK-family kinase pom1 OS=Schizosaccharomyces pombe (strain 972 / ATCC 24843) OX=284812 GN=pom1 PE=1 SV=1
GeneID:70146952	0.47	0.33	0.35	3.22	3.47	3.89	59.21	59.1	58.77	transketolase [Morchella conica CCBAS932]	*	K00615	E2.2.1.1, tktA, tktB	http://www.genome.jp/dbget-bin/www_bget?ko:K00615	ko00030(Pentose phosphate pathway)	KOG0523	Transketolase	sp|Q9URM2|TKT_SCHPO	Probable transketolase OS=Schizosaccharomyces pombe (strain 972 / ATCC 24843) OX=284812 GN=SPBC2G5.05 PE=2 SV=1
GeneID:70145177	5.29	6.34	6.66	2.85	3.24	3.09	5	5.4	6.91	hypothetical protein P167DRAFT_498877, partial [Morchella conica CCBAS932]	*	*	*	*	*	*	*	*	*
GeneID:70143806	1.16	0.9	0.73	6.21	5.65	6.45	4.69	5.13	4.02	soluble quino protein glucose dehydrogenase [Morchella conica CCBAS932]	GO:0003824(catalytic activity)	*	*	*	*	*	*	sp|Q44091|SNDH_GLULI	L-sorbosone dehydrogenase OS=Gluconacetobacter liquefaciens OX=89584 PE=4 SV=1
GeneID:70145182	8.25	8.25	8.81	4.67	4.19	4.12	4.67	4.8	5.35	NAD(P)-binding protein [Morchella conica CCBAS932]	*	K09827	ERG27	http://www.genome.jp/dbget-bin/www_bget?ko:K09827	ko00100(Steroid biosynthesis)	KOG1478	3-keto sterol reductase	sp|Q6CJC2|ERG27_KLULA	3-keto-steroid reductase OS=Kluyveromyces lactis (strain ATCC 8585 / CBS 2359 / DSM 70799 / NBRC 1267 / NRRL Y-1140 / WM37) OX=284590 GN=ERG27 PE=3 SV=1
GeneID:70149796	3.12	2.61	3.47	10.85	9.53	11.73	14.98	14.85	14.26	*	*	*	*	*	*	*	*	*	*
GeneID:70142311	0.46	0.29	0.3	0	0	0	0.11	0.11	0.11	hypothetical protein P167DRAFT_591862, partial [Morchella conica CCBAS932]	*	*	*	*	*	*	*	*	*
GeneID:70141716	26.58	26.02	27.77	1.29	1.14	1.45	3.13	3.22	3.71	pectate lyase [Morchella conica CCBAS932]	*	K01728	pel	http://www.genome.jp/dbget-bin/www_bget?ko:K01728	ko00040(Pentose and glucuronate interconversions)	*	*	sp|A1DBJ7|PLYE_NEOFI	Probable pectate lyase E OS=Neosartorya fischeri (strain ATCC 1020 / DSM 3700 / CBS 544.65 / FGSC A1164 / JCM 1740 / NRRL 181 / WB 181) OX=331117 GN=plyE PE=3 SV=1
novel.3347	0.13	0.13	0	1.99	1.95	1.86	2.48	1.76	1.95	*	*	*	*	*	*	*	*	*	*
GeneID:70147047	14.05	14.62	13.95	6.56	6.78	7	8.01	8.49	9.03	hypothetical protein P167DRAFT_414417 [Morchella conica CCBAS932]	GO:0000444(MIS12/MIND type complex);GO:0007059(chromosome segregation);GO:0051301(cell division)	K11560	mis13, DSN1	http://www.genome.jp/dbget-bin/www_bget?ko:K11560	*	*	*	sp|Q9UUB5|MIS13_SCHPO	Kinetochore protein mis13 OS=Schizosaccharomyces pombe (strain 972 / ATCC 24843) OX=284812 GN=mis13 PE=1 SV=1
GeneID:70144868	3.43	2.31	2.92	0.8	0.41	1.58	1.38	1.77	1.76	hypothetical protein P167DRAFT_478999 [Morchella conica CCBAS932]	*	*	*	*	*	*	*	*	*
GeneID:70144137	3.47	3.98	3.2	9.88	11.03	10.32	7.76	7.07	7.22	ESCRT-2 complex [Morchella conica CCBAS932]	GO:0000814(ESCRT II complex);GO:0071985(multivesicular body sorting pathway)	K12188	SNF8, EAP30	http://www.genome.jp/dbget-bin/www_bget?ko:K12188	ko04144(Endocytosis)	KOG3341	RNA polymerase II transcription factor complex subunit	sp|Q5M759|VP221_ARATH	Vacuolar protein sorting-associated protein 22 homolog 1 OS=Arabidopsis thaliana OX=3702 GN=VP22-1 PE=2 SV=2
GeneID:70146267	27.34	24.2	26.28	1.48	2.3	2.19	3.03	2.49	1.86	hypothetical protein P167DRAFT_532691 [Morchella conica CCBAS932]	GO:0003674(molecular_function);GO:0005575(cellular_component);GO:0016998(cell wall macromolecule catabolic process)	*	*	*	*	*	*	sp|D4ALG0|LYSM1_ARTBC	LysM domain-containing protein ARB_05157 OS=Arthroderma benhamiae (strain ATCC MYA-4681 / CBS 112371) OX=663331 GN=ARB_05157 PE=1 SV=1
GeneID:70147020	10.71	11.56	11.32	5.84	5.62	5.95	9.17	8.54	8.5	hypothetical protein P167DRAFT_171300 [Morchella conica CCBAS932]	*	*	*	*	*	*	*	sp|Q14676|MDC1_HUMAN	Mediator of DNA damage checkpoint protein 1 OS=Homo sapiens OX=9606 GN=MDC1 PE=1 SV=3
GeneID:70138919	9.21	9.8	9.47	5.72	4.97	5	4.7	4.11	4.09	hypothetical protein P167DRAFT_536464 [Morchella conica CCBAS932]	*	*	*	*	*	*	*	*	*
novel.7584	4.39	4.62	4.12	0.97	1.21	1.73	1.57	1.61	1.25	*	*	*	*	*	*	*	*	*	*
GeneID:70140700	16.63	16.89	16.46	6.2	6.15	6.07	10.05	11.18	10.29	putative DNA polymerase alpha catalytic subunit [Morchella conica CCBAS932]	GO:0000166(nucleotide binding);GO:0001882(nucleoside binding);GO:0003677(DNA binding);GO:0003887(DNA-directed DNA polymerase activity);GO:0005634(nucleus);GO:0006260(DNA replication);GO:0046872(metal ion binding);GO:0051539(4 iron, 4 sulfur cluster binding)	K02320	POLA1	http://www.genome.jp/dbget-bin/www_bget?ko:K02320	ko03030(DNA replication)	KOG0969	DNA polymerase delta, catalytic subunit	sp|P28040|DPOA_SCHPO	DNA polymerase alpha catalytic subunit OS=Schizosaccharomyces pombe (strain 972 / ATCC 24843) OX=284812 GN=pol1 PE=1 SV=1
GeneID:70149551	0.56	0.53	0.37	0	0	0	0	0	0	hypothetical protein P167DRAFT_607559 [Morchella conica CCBAS932]	*	*	*	*	*	*	*	*	*
GeneID:70140906	15.24	15.7	15.39	6.71	7.36	7.38	15.51	15.35	15.67	hypothetical protein P167DRAFT_135158 [Morchella conica CCBAS932]	*	*	*	*	*	*	*	*	*
GeneID:70142215	6.15	5.19	5.73	2.45	2.3	2.49	0.2	0.21	0.14	hypothetical protein P167DRAFT_606692 [Morchella conica CCBAS932]	*	*	*	*	*	*	*	*	*
GeneID:70147631	0.48	1.35	0.95	0	0	0	0	0	0	hypothetical protein P167DRAFT_593768 [Morchella conica CCBAS932]	*	*	*	*	*	*	*	*	*
GeneID:70144808	22.56	22.65	22.09	9.95	9.38	9.38	17.31	16.91	17.67	protein Ku70 [Morchella conica CCBAS932]	GO:0000723(telomere maintenance);GO:0003678(DNA helicase activity);GO:0003684(damaged DNA binding);GO:0005724;GO:0006303(double-strand break repair via nonhomologous end joining);GO:0032208(negative regulation of telomere maintenance via recombination);GO:0035861(site of double-strand break);GO:0042162(telomeric DNA binding);GO:0043564(Ku70:Ku80 complex);GO:0110027(negative regulation of DNA stra…	K10884	XRCC6, KU70, G22P1	http://www.genome.jp/dbget-bin/www_bget?ko:K10884	ko03450(Non-homologous end-joining)	KOG2327	DNA-binding subunit of a DNA-dependent protein kinase (Ku70 autoantigen)	sp|Q1DU75|KU70_COCIM	ATP-dependent DNA helicase II subunit 1 OS=Coccidioides immitis (strain RS) OX=246410 GN=KU70 PE=3 SV=2
novel.3921	0.49	0.31	0.32	2.19	2	2.16	0.93	1.2	0.96	*	*	*	*	*	*	*	*	*	*
novel.8971	0	0	0	3.94	5.44	9.07	0	0	0	hypothetical protein P167DRAFT_240616 [Morchella conica CCBAS932]	*	*	*	*	*	*	*	*	*
novel.4054	0.46	0.44	0.46	3.04	3.23	2.88	8.49	7.83	8.42	*	*	*	*	*	*	*	*	*	*
GeneID:70148291	1.03	0.84	1.12	0.29	0.23	0.4	0.61	0.55	0.52	glycoside hydrolase family 3 domain protein [Morchella conica CCBAS932]	*	K05349	bglX	http://www.genome.jp/dbget-bin/www_bget?ko:K05349	ko00500(Starch and sucrose metabolism);ko00460(Cyanoamino acid metabolism)	*	*	sp|Q5BFG8|BGLB_EMENI	Beta-glucosidase B OS=Emericella nidulans (strain FGSC A4 / ATCC 38163 / CBS 112.46 / NRRL 194 / M139) OX=227321 GN=bglB PE=1 SV=1
GeneID:70141680	5.27	5.23	5.06	1.26	1.42	1.24	2.25	1.98	2.01	hypothetical protein P167DRAFT_569178, partial [Morchella conica CCBAS932]	*	*	*	*	*	*	*	*	*
novel.6431	1.45	1.61	1.57	4.23	3.72	3.5	2.58	2.7	2.83	*	*	*	*	*	*	*	*	*	*
GeneID:70150193	0	0.06	0.06	0.23	0.29	0.32	0.51	0.35	0.48	kinase-like protein, partial [Morchella conica CCBAS932]	GO:0004672(protein kinase activity);GO:0005524(ATP binding)	*	*	*	*	KOG0198	MEKK and related serine/threonine protein kinases	sp|Q8T2I8|SEPA_DICDI	Serine/threonine-protein kinase sepA OS=Dictyostelium discoideum OX=44689 GN=sepA PE=2 SV=1
novel.8844	0.55	0.99	0.73	0.48	0.3	0.33	8.52	8.08	8.36	*	*	*	*	*	*	*	*	*	*
GeneID:70143213	3.6	2.98	3.46	10.5	10.22	10.44	5.39	5.54	5.35	hypothetical protein P167DRAFT_604153 [Morchella conica CCBAS932]	*	*	*	*	*	*	*	*	*
novel.8360	0.7	0.52	0.69	2.78	2.57	2.85	8.08	7.84	7.62	*	*	*	*	*	*	*	*	*	*
novel.3757	28.81	35.8	16.07	5.21	0	4.68	9.34	9.6	6.38	*	*	*	*	*	*	*	*	*	*
GeneID:70147089	3.22	3.55	3.73	9.91	9.08	9.35	3.32	3.94	4.58	hypothetical protein P167DRAFT_579471 [Morchella conica CCBAS932]	*	*	*	*	*	*	*	*	*
GeneID:70144710	0	0	0	1.18	0.91	1.74	4.9	5.03	5.28	*	*	*	*	*	*	*	*	*	*
GeneID:70138711	2.45	5.8	5.48	11.16	12.59	16	20.14	21.58	20.61	hypothetical protein P167DRAFT_607655 [Morchella conica CCBAS932]	*	*	*	*	*	*	*	*	*
GeneID:70141309	2.44	2.48	1.68	0.74	0.61	0.59	1.47	1.1	1.37	alpha/beta-hydrolase, partial [Morchella conica CCBAS932]	*	*	*	*	*	*	*	sp|Q8X1P1|CUTI_BLUGH	Cutinase OS=Blumeria graminis f. sp. hordei OX=62688 GN=CUT1 PE=3 SV=1
GeneID:70141009	9.03	9.26	8.97	3.38	3.8	3.43	13.05	13.69	12.52	hypothetical protein P167DRAFT_558443, partial [Morchella conica CCBAS932]	GO:0003676(nucleic acid binding);GO:0008270(zinc ion binding)	K10706	SETX, ALS4	http://www.genome.jp/dbget-bin/www_bget?ko:K10706	*	*	*	*	*
novel.3886	0.35	0.42	0.38	1.33	1.25	1.19	2.07	2.03	1.75	hypothetical protein P167DRAFT_75196 [Morchella conica CCBAS932]	*	*	*	*	*	*	*	*	*
GeneID:70146240	12.34	13.64	13.01	6.08	5.94	5.49	17.05	16.56	16.33	hypothetical protein P167DRAFT_532723 [Morchella conica CCBAS932]	*	*	*	*	*	*	*	*	*
GeneID:70143737	0.24	0	0.48	3.66	2.79	2.66	5.04	3.83	4.68	hypothetical protein P167DRAFT_74831 [Morchella conica CCBAS932]	*	*	*	*	*	*	*	*	*
GeneID:70146877	17.3	19.11	18.56	8.14	8.42	7.73	10.39	12.07	11	hypothetical protein P167DRAFT_537565 [Morchella conica CCBAS932]	GO:0016021(integral component of membrane)	*	*	*	*	*	*	*	*
GeneID:70150166	17.16	16.65	16.42	7.7	7.91	7.35	20.25	19.91	20.01	hypothetical protein P167DRAFT_575438 [Morchella conica CCBAS932]	GO:0008017(microtubule binding)	*	*	*	*	*	*	sp|Q10218|PPC89_SCHPO	Spindle pole body protein ppc89 OS=Schizosaccharomyces pombe (strain 972 / ATCC 24843) OX=284812 GN=ppc89 PE=1 SV=1
GeneID:70142491	18.32	15.69	18.19	4.54	3.88	4.29	4.41	4.17	4.15	hypothetical protein P167DRAFT_560738 [Morchella conica CCBAS932]	*	*	*	*	*	*	*	*	*
GeneID:70144370	0.12	0	0	0.92	0.85	1.17	4.42	4.63	4.87	hypothetical protein P167DRAFT_568094 [Morchella conica CCBAS932]	*	*	*	*	*	*	*	*	*
novel.2722	4.05	4.68	4.45	10.76	11.13	10.37	6.94	6.81	6.41	*	*	*	*	*	*	*	*	*	*
novel.1467	0.42	0.5	0.63	3.33	4.65	3.29	3.58	3.13	3.58	*	*	*	*	*	*	*	*	*	*
novel.2189	5.57	5.91	4.95	17.96	17.7	17.98	20.03	20.52	20.59	*	*	*	*	*	*	*	*	*	*
GeneID:70142102	21.72	21.96	22.7	12.66	12.63	12.15	12.94	13.51	14.07	hypothetical protein P167DRAFT_606774 [Morchella conica CCBAS932]	GO:0016255(attachment of GPI anchor to protein);GO:0042765(GPI-anchor transamidase complex)	K05291	PIGS	http://www.genome.jp/dbget-bin/www_bget?ko:K05291	ko00563(Glycosylphosphatidylinositol (GPI)-anchor biosynthesis)	KOG2459	GPI transamidase complex, GPI17/PIG-S component, involved in glycosylphosphatidylinositol anchor biosynthesis	sp|Q3SZL5|PIGS_BOVIN	GPI transamidase component PIG-S OS=Bos taurus OX=9913 GN=PIGS PE=2 SV=3
GeneID:70139284	0.37	0.23	0.36	0	0	0	0	0	0	hypothetical protein P167DRAFT_542175 [Morchella conica CCBAS932]	*	*	*	*	*	*	*	*	*
GeneID:70141294	11.89	12.17	12.13	4.16	3.98	3.9	36.02	36.05	36.76	FAD binding domain protein [Morchella conica CCBAS932]	GO:0016491(oxidoreductase activity);GO:0071949(FAD binding)	*	*	*	*	*	*	sp|A0A0E0RTV6|ZEB1_GIBZE	FAD-linked oxidoreductase ZEB1 OS=Gibberella zeae (strain PH-1 / ATCC MYA-4620 / FGSC 9075 / NRRL 31084) OX=229533 GN=ZEB1 PE=2 SV=2
GeneID:70147535	13.88	12.38	11.42	1.29	1.66	1.27	5.05	5.48	4.88	hypothetical protein P167DRAFT_538035 [Morchella conica CCBAS932]	GO:0016021(integral component of membrane)	*	*	*	*	*	*	*	*
GeneID:70139615	13.77	13.93	14.15	5.87	5.68	6.53	54.84	51.82	51.61	hypothetical protein P167DRAFT_568762 [Morchella conica CCBAS932]	*	*	*	*	*	*	*	*	*
GeneID:70143634	33.4	40.21	42.22	0	2.59	2.47	3.85	3.95	3.94	hypothetical protein P167DRAFT_604404 [Morchella conica CCBAS932]	*	*	*	*	*	*	*	*	*
GeneID:70143206	2.14	4.05	4.25	19.86	16.8	16.02	75.28	75.92	81.36	hypothetical protein P167DRAFT_64967 [Morchella conica CCBAS932]	*	*	*	*	*	*	*	*	*
GeneID:70146852	1.79	1.27	1.33	6.92	6.03	6.1	3.78	3.24	3.55	*	*	*	*	*	*	*	*	*	*
GeneID:70149225	25.59	25.93	26.78	9.03	8.87	9.24	9.12	10.07	9.17	FAD/NAD(P)-binding domain-containing protein [Morchella conica CCBAS932]	*	*	*	*	*	*	*	sp|D2E9W9|DEP4_ALTBR	FAD-dependent monooxygenase DEP4 OS=Alternaria brassicicola OX=29001 GN=DEP4 PE=2 SV=1
GeneID:70148749	0.35	0.65	0.69	2.79	3.18	2.48	10.79	10.34	10.29	*	*	*	*	*	*	*	*	*	*
GeneID:70148419	4.24	3.63	3.81	2.04	2.04	2.14	5.2	5.29	5.32	alpha/beta-hydrolase [Morchella conica CCBAS932]	*	*	*	*	*	KOG1516	Carboxylesterase and related proteins	sp|A1CFK9|PATB_ASPCL	Carboxylesterase patB OS=Aspergillus clavatus (strain ATCC 1007 / CBS 513.65 / DSM 816 / NCTC 3887 / NRRL 1) OX=344612 GN=patB PE=1 SV=1
GeneID:70141779	4.71	4.89	4.14	13.76	14.67	14.4	36.43	35.27	36.59	putative MFS sugar transporter [Morchella conica CCBAS932]	*	*	*	*	*	KOG0254	Predicted transporter (major facilitator superfamily)	sp|P15325|QUTD_EMENI	Quinate permease OS=Emericella nidulans (strain FGSC A4 / ATCC 38163 / CBS 112.46 / NRRL 194 / M139) OX=227321 GN=qutD PE=1 SV=2
GeneID:70139452	2.39	2.54	2.37	0	0.5	0	1.06	0.22	0.65	*	*	*	*	*	*	*	*	*	*
GeneID:70139207	7.33	6.85	6.59	1.54	1.74	1.73	5.33	4.96	4.71	hypothetical protein P167DRAFT_517255 [Morchella conica CCBAS932]	GO:0016491(oxidoreductase activity)	*	*	*	*	*	*	sp|Q4WR75|FREB_ASPFU	Ferric/cupric reductase transmembrane component B OS=Neosartorya fumigata (strain ATCC MYA-4609 / Af293 / CBS 101355 / FGSC A1100) OX=330879 GN=freB PE=2 SV=2
GeneID:70141421	2.01	1.9	0.66	0	0	0	0.47	0	0.48	*	*	*	*	*	*	*	*	*	*
GeneID:70144470	17.13	17.42	17.45	2.96	3.06	3	2.3	2.44	2.18	hypothetical protein P167DRAFT_180062 [Morchella conica CCBAS932]	GO:0016021(integral component of membrane)	*	*	*	*	*	*	*	*
GeneID:70143493	0.27	0.2	0.11	2.06	1.91	2.32	4.96	5.17	4.79	hypothetical protein P167DRAFT_511146, partial [Morchella conica CCBAS932]	*	*	*	*	*	*	*	sp|Q2TBM9|SRAC1_BOVIN	Protein SERAC1 OS=Bos taurus OX=9913 GN=SERAC1 PE=2 SV=1
GeneID:70143628	1.27	0.6	1.26	3.86	4.52	5.63	18.56	19.84	20.84	hypothetical protein P167DRAFT_534441 [Morchella conica CCBAS932]	*	*	*	*	*	*	*	*	*
GeneID:70144795	3.89	3.48	3.76	9.17	9.83	9.96	10.85	8.92	9.67	anthranilate phosphoribosyltransferase [Morchella conica CCBAS932]	GO:0000162(tryptophan biosynthetic process);GO:0004048(anthranilate phosphoribosyltransferase activity)	K00766	trpD	http://www.genome.jp/dbget-bin/www_bget?ko:K00766	ko00400(Phenylalanine, tyrosine and tryptophan biosynthesis)	*	*	sp|O60122|TRPD_SCHPO	Anthranilate phosphoribosyltransferase OS=Schizosaccharomyces pombe (strain 972 / ATCC 24843) OX=284812 GN=trp4 PE=3 SV=1
GeneID:70148154	2.36	2.34	2.57	0.97	1.09	0.96	1.21	1.41	1.24	hypothetical protein P167DRAFT_608835 [Morchella conica CCBAS932]	*	*	*	*	*	*	*	sp|A0A084B9Z2|SAT4_STACB	Satratoxin biosynthesis SC1 cluster protein 4 OS=Stachybotrys chartarum (strain CBS 109288 / IBT 7711) OX=1280523 GN=SAT4 PE=3 SV=1
GeneID:70144259	9.53	9.02	8.79	1.39	1.22	1.06	0.97	1	0.8	unnamed protein product [Tuber aestivum]	*	*	*	*	*	*	*	*	*
novel.644	3.94	3.61	3.91	18.45	17.86	18.55	15	15.33	15.52	acyl-CoA N-acyltransferase [Morchella conica CCBAS932]	GO:0000001(mitochondrion inheritance);GO:0004596(peptide alpha-N-acetyltransferase activity);GO:0017196(N-terminal peptidyl-methionine acetylation);GO:0030433(ubiquitin-dependent ERAD pathway);GO:0031416(NatB complex);GO:0032956(regulation of actin cytoskeleton organization)	K17972	NAA20, NAT3	http://www.genome.jp/dbget-bin/www_bget?ko:K17972	*	KOG3235	Subunit of the major N alpha-acetyltransferase	sp|O74457|NAT3_SCHPO	N-terminal acetyltransferase B complex catalytic subunit naa20 OS=Schizosaccharomyces pombe (strain 972 / ATCC 24843) OX=284812 GN=naa20 PE=3 SV=1
GeneID:70148726	27.73	32.13	30.92	0	0	0	0.4	0.41	0.41	hypothetical protein P167DRAFT_579812 [Morchella conica CCBAS932]	*	*	*	*	*	*	*	*	*
GeneID:70150099	0.31	0.24	0.19	0	0.05	0.05	0	0.05	0	ankyrin, partial [Morchella conica CCBAS932]	GO:0016021(integral component of membrane)	*	*	*	*	*	*	*	*
GeneID:70139500	0.91	0.49	0.26	3.16	2.85	3.01	13.54	13.34	13.19	ankyrin, partial [Morchella conica CCBAS932]	*	*	*	*	*	*	*	*	*
GeneID:70142468	15.53	15.77	15.87	7.29	7.28	7.28	16.54	16.88	16.87	kinase-like protein [Morchella conica CCBAS932]	GO:0004672(protein kinase activity);GO:0005524(ATP binding)	K08860	EIF2AK3	http://www.genome.jp/dbget-bin/www_bget?ko:K08860	ko04141(Protein processing in endoplasmic reticulum)	KOG1035	eIF-2alpha kinase GCN2	sp|Q63185|E2AK1_RAT	Eukaryotic translation initiation factor 2-alpha kinase 1 OS=Rattus norvegicus OX=10116 GN=Eif2ak1 PE=1 SV=2
GeneID:70139315	7.05	5.4	5	17.87	20.44	18.42	24.79	25.72	24.88	hypothetical protein P167DRAFT_602546 [Morchella conica CCBAS932]	*	*	*	*	*	*	*	*	*
novel.7306	0.64	1.11	0.95	2.68	2.34	2.31	3.97	3.69	3.75	*	*	*	*	*	*	*	*	*	*
GeneID:70149834	17.2	17.42	17.53	9.53	9.46	9.63	16.62	16.7	15.89	hypothetical protein P167DRAFT_572593 [Morchella conica CCBAS932]	GO:0016021(integral component of membrane)	*	*	*	*	*	*	sp|A0A3G1DJF1|MFL1_PHOSM	Squalestatin S1 biosynthesis cluster protein L1 OS=Phoma sp. (strain ATCC 20986 / MF5453) OX=1828523 GN=L1 PE=3 SV=1
GeneID:70139319	6.54	6.34	5.96	3.08	3.25	3.06	9.41	9.89	9.17	hypothetical protein P167DRAFT_602543 [Morchella conica CCBAS932]	GO:0006113(fermentation);GO:0016021(integral component of membrane)	*	*	*	*	*	*	sp|Q12150|CSF1_YEAST	Protein CSF1 OS=Saccharomyces cerevisiae (strain ATCC 204508 / S288c) OX=559292 GN=CSF1 PE=3 SV=1
GeneID:70144624	32.98	32.77	32.85	6.04	6.33	6.78	3.64	2.8	3.29	FAD/NAD(P)-binding domain-containing protein [Morchella conica CCBAS932]	GO:0071949(FAD binding)	*	*	*	*	*	*	sp|P0DOW1|ASCM_PETAA	Asperlicin C monooxygenase OS=Petromyces alliaceus OX=209559 GN=aspB PE=1 SV=1
GeneID:70146631	0.79	0.75	0.79	3.98	4.8	5.23	9.87	10.14	9.54	hypothetical protein P167DRAFT_604960 [Morchella conica CCBAS932]	*	*	*	*	*	*	*	*	*
GeneID:70139202	0.23	0.32	0.34	3.03	3.13	3.07	1.87	2.34	1.33	hypothetical protein P167DRAFT_318409 [Morchella conica CCBAS932]	*	*	*	*	*	*	*	sp|O14130|YF54_SCHPO	Uncharacterized transcriptional regulatory protein C3C7.04 OS=Schizosaccharomyces pombe (strain 972 / ATCC 24843) OX=284812 GN=SPAC3C7.04 PE=3 SV=1
GeneID:70142437	11.14	11.34	12.12	5.3	5.7	5.74	7.24	7.5	7.76	glycoside hydrolase [Morchella conica CCBAS932]	GO:0004553(hydrolase activity, hydrolyzing O-glycosyl compounds);GO:0005975(carbohydrate metabolic process)	K01192	E3.2.1.25, MANBA, manB	http://www.genome.jp/dbget-bin/www_bget?ko:K01192	ko00511(Other glycan degradation)	*	*	sp|I2C092|MANBB_THETO	Beta-mannosidase B OS=Thermothelomyces thermophilus OX=78579 GN=man9 PE=1 SV=1
GeneID:70149368	3.89	3.52	3.86	9.12	9.1	8.68	3.14	3.4	3.39	unnamed protein product [Tuber aestivum]	GO:0030488(tRNA methylation);GO:0031515(tRNA )	K03256	TRM6, GCD10	http://www.genome.jp/dbget-bin/www_bget?ko:K03256	*	KOG1416	tRNA(1-methyladenosine) methyltransferase, subunit GCD10	sp|Q2UJ66|TRM6_ASPOR	tRNA (adenine(58)-N(1))-methyltransferase non-catalytic subunit trm6 OS=Aspergillus oryzae (strain ATCC 42149 / RIB 40) OX=510516 GN=trm6 PE=3 SV=1
GeneID:70148825	5.03	6.14	6.53	15.93	14.97	15.96	12.34	12.02	12.5	phosphatidylserine decarboxylase [Morchella conica CCBAS932]	GO:0004609(phosphatidylserine decarboxylase activity);GO:0006646(phosphatidylethanolamine biosynthetic process);GO:0006656(phosphatidylcholine biosynthetic process);GO:0010636(positive regulation of mitochondrial fusion);GO:0010954(positive regulation of protein processing);GO:0016540(protein autoprocessing);GO:0031305(integral component of mitochondrial inner membrane)	K01613	psd, PISD	http://www.genome.jp/dbget-bin/www_bget?ko:K01613	ko00564(Glycerophospholipid metabolism)	KOG2419	Phosphatidylserine decarboxylase	sp|O14333|PSD1_SCHPO	Phosphatidylserine decarboxylase proenzyme 1, mitochondrial OS=Schizosaccharomyces pombe (strain 972 / ATCC 24843) OX=284812 GN=psd1 PE=3 SV=4
GeneID:70144101	4.44	4.82	4.54	15.71	15.51	14.68	17.19	16.6	17.49	hypothetical protein P167DRAFT_579736 [Morchella conica CCBAS932]	*	*	*	*	*	*	*	*	*
GeneID:70142411	1.85	1.09	1.15	18.41	19.42	18.33	39.55	39.62	39.46	hypothetical protein P167DRAFT_568992, partial [Morchella conica CCBAS932]	*	*	*	*	*	*	*	*	*
GeneID:70145820	0	0	0	1.15	0.85	1.29	3.39	2.42	3.32	hypothetical protein P167DRAFT_575733 [Morchella conica CCBAS932]	*	*	*	*	*	*	*	*	*
GeneID:70150288	1.39	1.5	1.17	4.7	5.49	5.1	25.4	25.61	26.7	hypothetical protein P167DRAFT_503499 [Morchella conica CCBAS932]	GO:0006865(amino acid transport);GO:0016021(integral component of membrane);GO:0022857(transmembrane transporter activity)	K16261	YAT	http://www.genome.jp/dbget-bin/www_bget?ko:K16261	*	*	*	sp|P18696|PUTX_EMENI	Proline-specific permease OS=Emericella nidulans (strain FGSC A4 / ATCC 38163 / CBS 112.46 / NRRL 194 / M139) OX=227321 GN=prnB PE=2 SV=2
GeneID:70141743	22.07	21.43	21.9	9.21	9.29	9.03	10.55	11.18	10.56	RabGAP/TBC [Morchella conica CCBAS932]	*	*	*	*	*	KOG1102	Rab6 GTPase activator GAPCenA and related TBC domain proteins	sp|Q755I4|GYP5_ASHGO	GTPase-activating protein GYP5 OS=Ashbya gossypii (strain ATCC 10895 / CBS 109.51 / FGSC 9923 / NRRL Y-1056) OX=284811 GN=GYP5 PE=3 SV=2
novel.7711	0.31	0.49	0.51	2.25	1.75	2.22	2.43	2.27	2.71	*	*	*	*	*	*	*	*	*	*
GeneID:70148939	24.57	24.55	24.58	12.58	13.29	12.88	10.72	10.81	11.28	hypothetical protein P167DRAFT_116021 [Morchella conica CCBAS932]	*	*	*	*	*	*	*	sp|Q04861|NFKB1_CHICK	Nuclear factor NF-kappa-B p105 subunit OS=Gallus gallus OX=9031 GN=NFKB1 PE=2 SV=2
GeneID:70149296	4.79	4.7	4.73	2.47	2.34	2.23	9.73	10.04	9.65	hypothetical protein P167DRAFT_523524 [Morchella conica CCBAS932]	*	*	*	*	*	*	*	*	*
novel.4296	0.66	0.62	0.65	2.05	1.64	2.32	10.76	11.88	10.82	hypothetical protein P167DRAFT_86188 [Morchella conica CCBAS932]	*	*	*	*	*	*	*	*	*
GeneID:70148077	1.46	1.38	1.27	6.21	5.91	5.7	5.49	5.57	5.68	riboflavin synthase domain-like protein [Morchella conica CCBAS932]	GO:0003958(NADPH-hemoprotein reductase activity);GO:0005739(mitochondrion);GO:0010181(FMN binding);GO:0016226(iron-sulfur cluster assembly);GO:0050660(flavin adenine dinucleotide binding);GO:0050661(NADP binding)	*	*	*	*	KOG1158	NADP/FAD dependent oxidoreductase	sp|Q5BB41|NDOR1_EMENI	NADPH-dependent diflavin oxidoreductase 1 OS=Emericella nidulans (strain FGSC A4 / ATCC 38163 / CBS 112.46 / NRRL 194 / M139) OX=227321 GN=tah18 PE=3 SV=3
GeneID:70145203	0.79	0.47	0.78	5.95	6.08	5.64	14.63	14.67	13.67	peptide transporter PTR2-A, partial [Morchella conica CCBAS932]	GO:0016021(integral component of membrane);GO:0031520(plasma membrane of cell tip);GO:0032153(cell division site);GO:0042937(tripeptide transmembrane transporter activity);GO:0071916(dipeptide transmembrane transporter activity)	K03305	TC.POT	http://www.genome.jp/dbget-bin/www_bget?ko:K03305	*	KOG1237	H+/oligopeptide symporter	sp|P32901|PTR2_YEAST	Peptide transporter PTR2 OS=Saccharomyces cerevisiae (strain ATCC 204508 / S288c) OX=559292 GN=PTR2 PE=1 SV=2
GeneID:70140199	0.62	0.74	0.72	0.36	0.35	0.39	3.94	3.99	4.03	hypothetical protein P167DRAFT_608882 [Morchella conica CCBAS932]	*	*	*	*	*	*	*	sp|Q8BV79|TRNK1_MOUSE	TPR and ankyrin repeat-containing protein 1 OS=Mus musculus OX=10090 GN=Trank1 PE=2 SV=3
GeneID:70141522	25.99	26.4	27.95	8.05	7.92	8.26	24.66	25.3	26	ATP-dependent metallopeptidase Hfl [Morchella conica CCBAS932]	GO:0004222(metalloendopeptidase activity);GO:0005524(ATP binding);GO:0008270(zinc ion binding);GO:0016021(integral component of membrane)	K08956	AFG3	http://www.genome.jp/dbget-bin/www_bget?ko:K08956	*	KOG0731	AAA+-type ATPase containing the peptidase M41 domain	sp|Q9HGM3|YTA12_SCHPO	Mitochondrial respiratory chain complexes assembly protein rca1 OS=Schizosaccharomyces pombe (strain 972 / ATCC 24843) OX=284812 GN=yta12 PE=3 SV=1
GeneID:70149921	3.91	3.26	3.54	13.36	13.91	11.22	38.7	37.22	35.05	hypothetical protein P167DRAFT_415655 [Morchella conica CCBAS932]	*	*	*	*	*	*	*	sp|Q9ZU23|JAL5_ARATH	Jacalin-related lectin 5 OS=Arabidopsis thaliana OX=3702 GN=JAL5 PE=2 SV=1
GeneID:70138716	1.6	1.55	1.41	0.65	0.5	0.73	2.77	2.63	2.22	hypothetical protein P167DRAFT_547741 [Morchella conica CCBAS932]	*	*	*	*	*	*	*	*	*
GeneID:70143464	3.62	2.52	3.41	9.21	11.4	11.62	60.84	62.93	62.53	hypothetical protein P167DRAFT_320802 [Morchella conica CCBAS932]	*	*	*	*	*	*	*	*	*
GeneID:70145790	10.86	10.93	11.76	5.94	5.82	5.97	6.35	6.09	6.75	hypothetical protein P167DRAFT_508639 [Morchella conica CCBAS932]	*	*	*	*	*	*	*	*	*
novel.6076	4.02	5.43	4.56	0.69	0.48	1.13	1.02	1.26	1.04	hypothetical protein [Morchella importuna]	GO:0004519(endonuclease activity);GO:0005739(mitochondrion)	*	*	*	*	*	*	*	*
GeneID:70139726	8.79	7.89	8.73	3.05	2.79	3.01	11.08	10.95	11.45	pectate lyase plyA [Morchella conica CCBAS932]	*	K01728	pel	http://www.genome.jp/dbget-bin/www_bget?ko:K01728	ko00040(Pentose and glucuronate interconversions)	*	*	sp|A2QV36|PLYA_ASPNC	Probable pectate lyase A OS=Aspergillus niger (strain CBS 513.88 / FGSC A1513) OX=425011 GN=plyA PE=3 SV=1
GeneID:70148921	1.1	0.93	1.1	2.6	3.29	2.85	5.36	5.5	5.3	hypothetical protein P167DRAFT_580571 [Morchella conica CCBAS932]	*	*	*	*	*	*	*	*	*
GeneID:70146953	38.87	32.17	28.95	8.8	7.7	8.01	3.91	2.3	1.72	hypothetical protein P167DRAFT_167353 [Morchella conica CCBAS932]	GO:0016021(integral component of membrane);GO:0031505(fungal-type cell wall organization)	*	*	*	*	*	*	sp|P0CY22|KRE1_CANAL	Protein KRE1 OS=Candida albicans (strain SC5314 / ATCC MYA-2876) OX=237561 GN=KRE1 PE=3 SV=1
GeneID:70145318	5.48	6.05	6.66	1.83	2.55	2.43	65.84	67.05	67.15	GroES-like protein [Morchella conica CCBAS932]	GO:0008270(zinc ion binding);GO:0016491(oxidoreductase activity)	*	*	*	*	KOG0024	Sorbitol dehydrogenase	sp|Q9P6I8|YHG1_SCHPO	Zinc-type alcohol dehydrogenase-like protein C1198.01 OS=Schizosaccharomyces pombe (strain 972 / ATCC 24843) OX=284812 GN=SPBC1198.01 PE=3 SV=1
GeneID:70145833	0.26	0.34	0.31	0.12	0	0.08	0.22	0.11	0.3	hypothetical protein P167DRAFT_607496 [Morchella conica CCBAS932]	*	*	*	*	*	*	*	*	*
GeneID:70144922	18.75	19.43	19.15	10.51	9.96	10.59	10.43	9.75	9.96	hypothetical protein P167DRAFT_550698 [Morchella conica CCBAS932]	*	*	*	*	*	*	*	sp|Q6TLK5|LAEA_EMEND	Secondary metabolism regulator laeA OS=Emericella nidulans OX=162425 GN=laeA PE=2 SV=1
GeneID:70141320	1.45	1.63	1.44	0.36	0.15	0.21	2.08	2.34	1.93	hypothetical protein P167DRAFT_577788 [Morchella conica CCBAS932]	*	*	*	*	*	*	*	*	*
GeneID:70145643	0	0	0	3.78	4.02	4.02	1.2	1.69	1.73	hypothetical protein P167DRAFT_473182, partial [Morchella conica CCBAS932]	*	*	*	*	*	*	*	sp|O42666|BUT1_SCHPO	Uba3-binding protein but1 OS=Schizosaccharomyces pombe (strain 972 / ATCC 24843) OX=284812 GN=but1 PE=1 SV=3
GeneID:70146425	4.15	4.33	2.86	13.46	14.35	13.92	22.97	21.87	24.44	hypothetical protein P167DRAFT_553971 [Morchella conica CCBAS932]	*	*	*	*	*	*	*	*	*
GeneID:70148623	13.29	13.77	13.92	6.63	6.56	6.62	16.42	16.31	15.87	hypothetical protein P167DRAFT_608060 [Morchella conica CCBAS932]	GO:0016021(integral component of membrane)	*	*	*	*	KOG1910	Uncharacterized conserved protein	sp|Q6LA55|YF49_SCHPO	UPF0648 protein C3H5.09c OS=Schizosaccharomyces pombe (strain 972 / ATCC 24843) OX=284812 GN=SPAC3H5.09c PE=3 SV=2
GeneID:70146177	10.73	11.04	10.94	4.57	4.19	4.58	4.11	4.16	4.07	hypothetical protein P167DRAFT_501195, partial [Morchella conica CCBAS932]	GO:0008324(cation transmembrane transporter activity);GO:0016021(integral component of membrane)	*	*	*	*	*	*	sp|O14329|ZRG17_SCHPO	Probable zinc transporter zrg17 OS=Schizosaccharomyces pombe (strain 972 / ATCC 24843) OX=284812 GN=zrg17 PE=1 SV=1
GeneID:70140737	9.12	8.8	8.51	3.75	3.58	3.63	4.95	4.34	4.66	SNF5-domain-containing protein [Morchella conica CCBAS932]	GO:0000228(nuclear chromosome);GO:0006338(chromatin remodeling);GO:0006355(regulation of transcription, DNA-templated);GO:0008270(zinc ion binding);GO:0016586(RSC-type complex);GO:0043565(sequence-specific DNA binding)	K11770	SFH1	http://www.genome.jp/dbget-bin/www_bget?ko:K11770	*	KOG1649	SWI-SNF chromatin remodeling complex, Snf5 subunit	sp|Q9USM3|SFH1_SCHPO	Chromatin structure-remodeling complex subunit sfh1 OS=Schizosaccharomyces pombe (strain 972 / ATCC 24843) OX=284812 GN=sfh1 PE=1 SV=1
GeneID:70141551	13.18	12.62	12.92	2.98	3.05	2.97	4.45	4.18	4.32	*	*	*	*	*	*	*	*	*	*
GeneID:70145612	26.58	25.73	26.35	14.34	14.02	13.77	31.72	31.61	32.25	RNA helicase BRR2, DEAD-box superfamily [Morchella conica CCBAS932]	*	K12854	SNRNP200, BRR2	http://www.genome.jp/dbget-bin/www_bget?ko:K12854	ko03040(Spliceosome)	KOG0952	DNA/RNA helicase MER3/SLH1, DEAD-box superfamily	sp|Q9UT24|BRR2_SCHPO	Pre-mRNA-splicing factor brr2 OS=Schizosaccharomyces pombe (strain 972 / ATCC 24843) OX=284812 GN=brr2 PE=1 SV=1
GeneID:70147623	5.45	5.44	5.51	2.98	3.42	2.54	21.2	20.8	19.88	hypothetical protein P167DRAFT_540370 [Morchella conica CCBAS932]	GO:0005524(ATP binding);GO:0046872(metal ion binding)	*	*	*	*	*	*	*	*
GeneID:70142550	0.52	0.25	0.26	1.87	1.94	2.05	0.93	1.53	1.9	hypothetical protein P167DRAFT_570436 [Morchella conica CCBAS932]	*	K19356	EGLD	http://www.genome.jp/dbget-bin/www_bget?ko:K19356	*	*	*	sp|B8MXJ7|EGLD_ASPFN	Probable endo-beta-1,4-glucanase D OS=Aspergillus flavus (strain ATCC 200026 / FGSC A1120 / NRRL 3357 / JCM 12722 / SRRC 167) OX=332952 GN=eglD PE=3 SV=1
novel.7727	1.22	1.27	1.6	4.52	4.51	4.49	6.98	7.03	6.76	*	*	*	*	*	*	*	*	*	*
GeneID:70142734	20.52	20.6	19.81	10.31	10.14	10.1	18.2	18.11	18.07	hypothetical protein P167DRAFT_562040 [Morchella conica CCBAS932]	*	*	*	*	*	*	*	*	*
GeneID:70147429	0.76	0.76	0.68	7.9	7.76	8.01	9.9	10.36	9.84	hypothetical protein P167DRAFT_605748 [Morchella conica CCBAS932]	*	*	*	*	*	*	*	*	*
GeneID:70143849	42.31	40.89	42.71	5.62	5.4	4.92	14.76	13.6	14.28	hypothetical protein P167DRAFT_51136 [Morchella conica CCBAS932]	GO:0016021(integral component of membrane)	*	*	*	*	*	*	*	*
GeneID:70145034	0	0	0	10.98	10	9.76	6.74	5.96	3.15	l-allo-threonine aldolase [Morchella conica CCBAS932]	*	K01620	ltaE	http://www.genome.jp/dbget-bin/www_bget?ko:K01620	ko00260(Glycine, serine and threonine metabolism)	KOG1368	Threonine aldolase	sp|D7PHZ0|VRTJ_PENAE	Aldolase vrtJ OS=Penicillium aethiopicum OX=36650 GN=vrtJ PE=1 SV=1
GeneID:70144963	2.46	2.11	2.21	5.71	6.48	6.54	3.28	3.37	2.92	hypothetical protein P167DRAFT_561226 [Morchella conica CCBAS932]	*	*	*	*	*	*	*	sp|D4AZY1|A1751_ARTBC	Probable 1-alkyl-2-acetylglycerophosphocholine esterase OS=Arthroderma benhamiae (strain ATCC MYA-4681 / CBS 112371) OX=663331 GN=ARB_01751 PE=1 SV=1
GeneID:70141310	4.67	5.89	4.64	1.03	0.93	0.95	2.76	2.66	2.7	hypothetical protein P167DRAFT_608408 [Morchella conica CCBAS932]	*	*	*	*	*	*	*	*	*
GeneID:70143290	3.68	2.9	3.05	0	0.52	1	1.29	0.44	0.88	hypothetical protein P167DRAFT_539989 [Morchella conica CCBAS932]	*	*	*	*	*	*	*	*	*
GeneID:70146903	12.86	14.66	13.23	2.93	3.29	3.01	2.55	2.28	2.15	hypothetical protein P167DRAFT_539906 [Morchella conica CCBAS932]	*	*	*	*	*	*	*	*	*
GeneID:70144125	6.45	6.6	5.89	17.93	16.55	18.63	31.14	29.06	29.32	hypothetical protein P167DRAFT_572797 [Morchella conica CCBAS932]	*	*	*	*	*	*	*	sp|Q6FJQ5|RKM5_CANGA	Ribosomal lysine N-methyltransferase 5 OS=Candida glabrata (strain ATCC 2001 / CBS 138 / JCM 3761 / NBRC 0622 / NRRL Y-65) OX=284593 GN=RKM5 PE=3 SV=1
GeneID:70148883	1.58	1.74	1.04	6.3	6.08	6.21	9.35	11.33	9.37	hypothetical protein P167DRAFT_138233 [Morchella conica CCBAS932]	*	*	*	*	*	*	*	*	*
GeneID:70148123	4.05	2.3	4.82	0.68	0.7	0.67	3.91	4.02	4.01	hypothetical protein P167DRAFT_546234 [Morchella conica CCBAS932]	*	*	*	*	*	*	*	*	*
GeneID:70143425	9.71	9.66	10.02	4.69	4.59	4.82	10.01	9.81	10.11	DNase I-like protein [Morchella conica CCBAS932]	GO:0016787(hydrolase activity);GO:0046856(phosphatidylinositol dephosphorylation)	*	*	*	*	KOG0566	Inositol-1,4,5-triphosphate 5-phosphatase (synaptojanin), INP51/INP52/INP53 family	sp|O14306|YE8A_SCHPO	Probable inositol polyphosphate 5-phosphatase C9G1.10c OS=Schizosaccharomyces pombe (strain 972 / ATCC 24843) OX=284812 GN=SPAC9G1.10c PE=1 SV=2
GeneID:70142996	0.17	0.37	0.39	0.1	0.07	0.03	0.87	1.09	0.99	hypothetical protein [Tuber melanosporum Mel28]	GO:0006629(lipid metabolic process);GO:0016787(hydrolase activity)	*	*	*	*	*	*	sp|P0CT91|LIPA_ACRAM	Lipase A OS=Acremonium alcalophilum OX=398408 GN=lipA PE=1 SV=1
GeneID:70146130	13.05	12.45	12.78	3.6	3.51	3.49	5.63	5.84	6.01	hypothetical protein P167DRAFT_542598 [Morchella conica CCBAS932]	*	*	*	*	*	*	*	sp|O43027|RGA6_SCHPO	Probable Rho-GTPase-activating protein 6 OS=Schizosaccharomyces pombe (strain 972 / ATCC 24843) OX=284812 GN=rga6 PE=1 SV=1
GeneID:70142789	4.82	5.15	4.86	2.35	2.23	2.5	6.85	7.1	6.89	*	*	*	*	*	*	*	*	*	*
novel.8166	17.94	18.31	16.88	4.25	4.79	4.57	6.32	5.13	6.81	*	*	*	*	*	*	*	*	*	*
GeneID:70150005	3.95	3.85	4.33	10.29	9.75	10.99	22.39	22.24	22.4	hypothetical protein P167DRAFT_550232 [Morchella conica CCBAS932]	*	*	*	*	*	*	*	*	*
GeneID:70139024	0	0	0	5.26	4.53	3.46	3.55	4.37	2.9	*	*	*	*	*	*	*	*	*	*
GeneID:70149764	12.74	13.48	12.78	4.72	4.33	4.8	2.17	2.05	2.04	hypothetical protein P167DRAFT_606935 [Morchella conica CCBAS932]	*	*	*	*	*	*	*	*	*
GeneID:70139707	0.7	0.44	0.47	0	0	0	0.67	0.34	0.68	glycoside hydrolase [Morchella conica CCBAS932]	GO:0016787(hydrolase activity)	K19356	EGLD	http://www.genome.jp/dbget-bin/www_bget?ko:K19356	*	*	*	sp|B0Y9G4|EGLD_ASPFC	Probable endo-beta-1,4-glucanase D OS=Neosartorya fumigata (strain CEA10 / CBS 144.89 / FGSC A1163) OX=451804 GN=eglD PE=3 SV=1
GeneID:70140620	4.26	4.93	5.01	14.82	13.27	13.75	19.4	17.96	19.85	hypothetical protein P167DRAFT_602064 [Morchella conica CCBAS932]	*	*	*	*	*	*	*	sp|Q10368|YDBI_SCHPO	Uncharacterized protein C22E12.18 OS=Schizosaccharomyces pombe (strain 972 / ATCC 24843) OX=284812 GN=SPAC22E12.18 PE=1 SV=1
GeneID:70141582	8.36	8.84	8.73	3.33	3.39	3.08	6.93	6.97	6.97	hypothetical protein P167DRAFT_563096 [Morchella conica CCBAS932]	*	*	*	*	*	*	*	*	*
GeneID:70142892	4.2	5.56	5.42	17.09	16.96	17.86	16.04	14.64	11.24	CGI-121-domain-containing protein [Morchella conica CCBAS932]	GO:0005634(nucleus)	K15901	CGI121, TPRKB	http://www.genome.jp/dbget-bin/www_bget?ko:K15901	*	*	*	sp|Q0C9R3|CG121_ASPTN	EKC/KEOPS complex subunit cgi121 OS=Aspergillus terreus (strain NIH 2624 / FGSC A1156) OX=341663 GN=cgi121 PE=3 SV=2
GeneID:70147217	2.83	6.25	5.63	18.26	20.53	14.87	26.54	19.29	25.17	putative adoMet-dependent tRNA methyltransferase complex subunit Trm112 [Morchella conica CCBAS932]	GO:0008168(methyltransferase activity);GO:0018364(peptidyl-glutamine methylation);GO:0030488(tRNA methylation);GO:0046982(protein heterodimerization activity);GO:0070476(rRNA )	K15448	TRM112, TRMT112	http://www.genome.jp/dbget-bin/www_bget?ko:K15448	*	KOG1088	Uncharacterized conserved protein	sp|Q8X0S4|TR112_NEUCR	Multifunctional methyltransferase subunit trm112 OS=Neurospora crassa (strain ATCC 24698 / 74-OR23-1A / CBS 708.71 / DSM 1257 / FGSC 987) OX=367110 GN=rmt-1 PE=3 SV=1
GeneID:70148933	3.55	3.36	3.52	30.09	37.33	37.08	32.8	42.12	38.37	hypothetical protein P167DRAFT_580788 [Morchella conica CCBAS932]	*	*	*	*	*	*	*	*	*
GeneID:70140171	7.07	7.51	7.6	3.46	3.58	3.27	5.73	5.62	6.16	hypothetical protein P167DRAFT_568068 [Morchella conica CCBAS932]	GO:0015031(protein transport);GO:0017056(structural constituent of nuclear pore);GO:0031080(nuclear pore outer ring);GO:0031965(nuclear membrane);GO:0051028(mRNA transport)	*	*	*	*	*	*	sp|G0SDQ4|NUP85_CHATD	Nucleoporin NUP85 OS=Chaetomium thermophilum (strain DSM 1495 / CBS 144.50 / IMI 039719) OX=759272 GN=NUP85 PE=1 SV=1
GeneID:70145323	0.14	0.18	0.18	0	0	0	3.62	3.62	3.13	hypothetical protein P167DRAFT_577953 [Morchella conica CCBAS932]	*	*	*	*	*	*	*	*	*
GeneID:70148784	0	0.38	0	1.93	1	1.27	0.84	2.02	1.72	hypothetical protein P167DRAFT_540820 [Morchella conica CCBAS932]	*	*	*	*	*	*	*	*	*
GeneID:70140040	34.55	35.11	34.41	12.21	13.36	14.57	17.12	16.85	17.45	hypothetical protein P167DRAFT_568458 [Morchella conica CCBAS932]	GO:0005886(plasma membrane);GO:0016021(integral component of membrane);GO:0016740(transferase activity);GO:0016787(hydrolase activity);GO:0031225(anchored component of membrane)	*	*	*	*	*	*	sp|B0Y8H9|GEL2_ASPFC	1,3-beta-glucanosyltransferase gel2 OS=Neosartorya fumigata (strain CEA10 / CBS 144.89 / FGSC A1163) OX=451804 GN=gel2 PE=1 SV=1
novel.4175	8.92	8.98	8.85	4.16	4.4	4.3	1.47	1.43	1.53	hypothetical protein P167DRAFT_604073 [Morchella conica CCBAS932]	*	*	*	*	*	*	*	*	*
GeneID:70139916	18.7	18.65	21.08	6.26	7.16	7.35	8.67	8.53	7.88	putative alpha-galactosidase B [Morchella conica CCBAS932]	*	K07407	E3.2.1.22B, galA, rafA	http://www.genome.jp/dbget-bin/www_bget?ko:K07407	ko00052(Galactose metabolism);ko00603(Glycosphingolipid biosynthesis - globo and isoglobo series);ko00561(Glycerolipid metabolism);ko00600(Sphingolipid metabolism)	KOG2366	Alpha-D-galactosidase (melibiase)	sp|A7XZT2|AGALB_TALEM	Probable alpha-galactosidase B OS=Talaromyces emersonii OX=68825 PE=3 SV=1
GeneID:70147993	3.4	4.22	4.32	1.08	1.03	1.15	1.07	1.09	0.86	putative exopolygalacturonase X [Morchella conica CCBAS932]	GO:0004650(polygalacturonase activity);GO:0005576(extracellular region);GO:0005975(carbohydrate metabolic process);GO:0071555(cell wall organization)	K01213	E3.2.1.67	http://www.genome.jp/dbget-bin/www_bget?ko:K01213	ko00040(Pentose and glucuronate interconversions)	*	*	sp|B0YDE8|PGLRX_ASPFC	Probable exopolygalacturonase X OS=Neosartorya fumigata (strain CEA10 / CBS 144.89 / FGSC A1163) OX=451804 GN=pgaX PE=3 SV=2
GeneID:70149568	7.47	7.32	7.2	19.58	18.68	18.64	33.18	32.37	34.11	hypothetical protein P167DRAFT_547568 [Morchella conica CCBAS932]	GO:0004842(ubiquitin-protein transferase activity);GO:0046872(metal ion binding)	*	*	*	*	*	*	sp|Q9LVW9|ARI4_ARATH	Putative E3 ubiquitin-protein ligase ARI4 OS=Arabidopsis thaliana OX=3702 GN=ARI4 PE=5 SV=2
GeneID:70149314	26.47	27.57	26.8	10.99	11.16	11.24	28.53	27.97	28.19	MFS general substrate transporter [Morchella conica CCBAS932]	GO:0000329(fungal-type vacuole membrane);GO:0003674(molecular_function);GO:0016021(integral component of membrane);GO:0055085(transmembrane transport)	*	*	*	*	KOG2615	Permease of the major facilitator superfamily	sp|Q4WRQ4|MFSB_ASPFU	Major facilitator superfamily multidrug transporter mfsB OS=Neosartorya fumigata (strain ATCC MYA-4609 / Af293 / CBS 101355 / FGSC A1100) OX=330879 GN=mfsB PE=2 SV=1
GeneID:70141830	6.6	6.75	6.02	2.24	1.84	2.17	2.6	2.63	2.77	hypothetical protein P167DRAFT_573726 [Morchella conica CCBAS932]	GO:0005886(plasma membrane);GO:0016021(integral component of membrane);GO:0032220(plasma membrane fusion involved in cytogamy);GO:0043332(mating projection tip)	*	*	*	*	*	*	sp|Q1E7G6|PRM1_COCIM	Plasma membrane fusion protein PRM1 OS=Coccidioides immitis (strain RS) OX=246410 GN=PRM1 PE=3 SV=1
GeneID:70141778	17.16	16.09	17.47	8.82	8.6	9.09	15.31	15.9	15.19	hypothetical protein P167DRAFT_564860 [Morchella conica CCBAS932]	GO:0016021(integral component of membrane)	*	*	*	*	*	*	*	*
GeneID:70144701	5.58	5.89	5.6	3.19	3.16	3.29	4.74	4.61	4.93	Mis6-domain-containing protein [Morchella conica CCBAS932]	GO:0000776(kinetochore);GO:0034508(centromere complex assembly)	K11501	CENPI	http://www.genome.jp/dbget-bin/www_bget?ko:K11501	*	*	*	sp|Q8K1K4|CENPI_MOUSE	Centromere protein I OS=Mus musculus OX=10090 GN=Cenpi PE=2 SV=1
GeneID:70141349	22.27	22.17	20.97	10.35	10.7	9.71	9.45	11.03	10.44	histone acetyltransferase type B [Morchella conica CCBAS932]	GO:0000781(chromosome, telomeric region);GO:0000790(nuclear chromatin);GO:0005737(cytoplasm);GO:0006348(chromatin silencing at telomere);GO:0043995(histone acetyltransferase activity );GO:0043996(histone acetyltransferase activity );GO:0043997(histone acetyltransferase activity )	K11303	HAT1, KAT1	http://www.genome.jp/dbget-bin/www_bget?ko:K11303	*	KOG2696	Histone acetyltransferase type b catalytic subunit	sp|G4N7S6|HAT1_MAGO7	Histone acetyltransferase type B catalytic subunit OS=Magnaporthe oryzae (strain 70-15 / ATCC MYA-4617 / FGSC 8958) OX=242507 GN=HAT1 PE=1 SV=1
GeneID:70145116	11.84	12	10.92	5.54	4.87	4.8	15.09	15.19	13.74	S-adenosyl-L-methionine-dependent methyltransferase [Morchella conica CCBAS932]	GO:0008757(S-adenosylmethionine-dependent methyltransferase activity)	*	*	*	*	*	*	sp|Q6AWU6|HOL3_ARATH	Probable thiol methyltransferase 2 OS=Arabidopsis thaliana OX=3702 GN=HOL3 PE=1 SV=1
GeneID:70141249	30.09	28.61	30.1	5.78	7.17	6.21	18.42	19.94	21.62	hypothetical protein P167DRAFT_563595 [Morchella conica CCBAS932]	*	*	*	*	*	*	*	*	*
GeneID:70147453	0.76	2.27	0.16	3.51	3.46	4.33	5.58	5.89	5.41	RabGAP/TBC [Morchella conica CCBAS932]	*	K18469	TBC1D5	http://www.genome.jp/dbget-bin/www_bget?ko:K18469	*	*	*	*	*
GeneID:70146718	1.23	1	1.22	13.11	13.42	12.93	118.02	115.19	117.16	MFS general substrate transporter [Morchella conica CCBAS932]	GO:0016021(integral component of membrane);GO:0022857(transmembrane transporter activity)	K08178	JEN	http://www.genome.jp/dbget-bin/www_bget?ko:K08178	*	*	*	sp|P36035|JEN1_YEAST	Carboxylic acid transporter protein homolog OS=Saccharomyces cerevisiae (strain ATCC 204508 / S288c) OX=559292 GN=JEN1 PE=1 SV=1
GeneID:70148758	0	0	0	0.66	0.55	0.91	1.2	0.49	0.61	hypothetical protein P167DRAFT_580150 [Morchella conica CCBAS932]	GO:0016021(integral component of membrane)	*	*	*	*	*	*	*	*
GeneID:70143564	1.74	1.82	1.78	0.46	0.43	0.43	1.87	1.87	1.92	hypothetical protein P167DRAFT_512805 [Morchella conica CCBAS932]	GO:0003824(catalytic activity);GO:0031177(phosphopantetheine binding)	*	*	*	*	KOG1176	Acyl-CoA synthetase	sp|Q5D6D7|NPS2_COCH4	Nonribosomal peptide synthetase 2 OS=Cochliobolus heterostrophus (strain C4 / ATCC 48331 / race T) OX=665024 GN=NPS2 PE=2 SV=2
GeneID:70143276	11.67	10.76	11.59	2.01	1.59	1.86	1.93	1.65	2.19	NAD(P)-binding protein [Morchella conica CCBAS932]	*	*	*	*	*	KOG1208	Dehydrogenases with different specificities (related to short-chain alcohol dehydrogenases)	sp|C8VI80|PKFC_EMENI	Short-chain dehydrogenase/reductase pkfC OS=Emericella nidulans (strain FGSC A4 / ATCC 38163 / CBS 112.46 / NRRL 194 / M139) OX=227321 GN=pkfC PE=2 SV=1
GeneID:70148610	0	0	0	0.13	0.14	0.13	0.03	0.03	0.03	hypothetical protein P167DRAFT_580107 [Morchella conica CCBAS932]	GO:0003676(nucleic acid binding);GO:0004523(RNA-DNA hybrid ribonuclease activity)	*	*	*	*	*	*	sp|Q95SX7|RTBS_DROME	Probable RNA-directed DNA polymerase from transposon BS OS=Drosophila melanogaster OX=7227 GN=RTase PE=2 SV=1
GeneID:70148447	5.44	5.63	5.21	1.69	1.88	1.78	1.3	1.44	1.68	hypothetical protein P167DRAFT_536789 [Morchella conica CCBAS932]	GO:0005524(ATP binding);GO:0016021(integral component of membrane);GO:0016887(ATPase activity)	*	*	*	*	KOG0061	Transporter, ABC superfamily (Breast cancer resistance protein)	sp|D4AYW0|ABCG1_ARTBC	ABC transporter G family member ARB_01379 OS=Arthroderma benhamiae (strain ATCC MYA-4681 / CBS 112371) OX=663331 GN=ARB_01379 PE=1 SV=1
GeneID:70149361	12.03	13.2	13.79	6.62	5.87	6.41	10.11	10.34	10.29	cyclophilin-like protein [Morchella conica CCBAS932]	GO:0003755(peptidyl-prolyl cis-trans isomerase activity);GO:0006457(protein folding)	K12737	SDCCAG10	http://www.genome.jp/dbget-bin/www_bget?ko:K12737	*	KOG0885	Peptidyl-prolyl cis-trans isomerase	sp|Q4IPB3|CWC27_GIBZE	Peptidyl-prolyl isomerase CWC27 OS=Gibberella zeae (strain PH-1 / ATCC MYA-4620 / FGSC 9075 / NRRL 31084) OX=229533 GN=CWC27 PE=3 SV=1
GeneID:70148901	4.51	3.15	3.31	1.71	1.61	1.38	3.92	4.6	4.72	hypothetical protein P167DRAFT_610165 [Morchella conica CCBAS932]	*	*	*	*	*	*	*	*	*
GeneID:70143237	2.03	1.67	1.91	8.68	8.13	8.15	14.56	15.04	14.02	amidase signature enzyme [Morchella conica CCBAS932]	GO:0003824(catalytic activity)	*	*	*	*	KOG1211	Amidases	sp|Q936X2|ATZF_PSESD	Allophanate hydrolase OS=Pseudomonas sp. (strain ADP) OX=47660 GN=atzF PE=1 SV=1
GeneID:70146741	23.45	23.66	23.79	7.17	8.42	8.03	5.64	5.2	5.44	glycoside hydrolase [Morchella conica CCBAS932]	GO:0004553(hydrolase activity, hydrolyzing O-glycosyl compounds);GO:0005975(carbohydrate metabolic process)	*	*	*	*	*	*	sp|P40566|EGH1_YEAST	Ergosteryl-beta-glucosidase OS=Saccharomyces cerevisiae (strain ATCC 204508 / S288c) OX=559292 GN=EGH1 PE=1 SV=1
novel.8128	39.02	33.68	39.73	4.89	7.25	5.55	6.69	5.89	5.58	*	*	*	*	*	*	*	*	*	*
GeneID:70147308	5.46	4.98	5.36	15.33	15.42	15.84	40.94	40.33	37.93	subtilisin-like protein [Morchella conica CCBAS932]	*	K01279	TPP1, CLN2	http://www.genome.jp/dbget-bin/www_bget?ko:K01279	*	*	*	sp|Q70J59|SED2_ASPFU	Tripeptidyl-peptidase sed2 OS=Neosartorya fumigata (strain ATCC MYA-4609 / Af293 / CBS 101355 / FGSC A1100) OX=330879 GN=sed2 PE=1 SV=1
GeneID:70148107	6.12	6.41	5.74	2.35	2.03	2.32	27.87	26.94	27.68	Arabinanase/levansucrase/invertase [Morchella conica CCBAS932]	*	*	*	*	*	*	*	*	*
GeneID:70142755	3.92	4.35	4.64	0.78	0.95	0.64	1.74	1.78	1.9	hypothetical protein P167DRAFT_423335 [Morchella conica CCBAS932]	*	*	*	*	*	*	*	*	*
GeneID:70141818	12.1	10.79	11.33	3.91	2.31	3.85	2.7	4.29	4.52	hypothetical protein P167DRAFT_605277 [Morchella conica CCBAS932]	*	*	*	*	*	*	*	*	*
novel.1109	0.13	0	0.13	7.29	8.63	8.27	14.28	14.29	13.74	*	*	*	*	*	*	*	*	*	*
GeneID:70143177	5.51	4.54	4.85	12.31	12.3	12.48	18.21	16.95	16.42	DUF185-domain-containing protein [Morchella conica CCBAS932]	GO:0005739(mitochondrion);GO:0035243(protein-arginine omega-N symmetric methyltransferase activity)	*	*	*	*	*	*	sp|O14138|NDUF7_SCHPO	Protein arginine methyltransferase NDUFAF7 homolog, mitochondrial OS=Schizosaccharomyces pombe (strain 972 / ATCC 24843) OX=284812 GN=SPAC25A8.03c PE=3 SV=2
GeneID:70146404	0.16	0.15	0.19	0.05	0.05	0.02	0.39	0.45	0.38	hypothetical protein P167DRAFT_592876, partial [Morchella conica CCBAS932]	*	*	*	*	*	*	*	*	*
GeneID:70145164	7.75	7.33	7.23	19.32	20.74	21.46	12.63	13.55	13.38	Ketosamine-3-kinase [Morchella conica CCBAS932]	GO:0016301(kinase activity)	K00921	PIKFYVE, FAB1	http://www.genome.jp/dbget-bin/www_bget?ko:K00921	ko04145(Phagosome);ko04070(Phosphatidylinositol signaling system);ko00562(Inositol phosphate metabolism)	*	*	sp|Q8K274|KT3K_MOUSE	Ketosamine-3-kinase OS=Mus musculus OX=10090 GN=Fn3krp PE=1 SV=2
GeneID:70140738	14.2	13.96	14.81	1.18	0.9	1.1	1.02	0.88	1.05	pectin lyase-like protein [Morchella conica CCBAS932]	*	*	*	*	*	*	*	*	*
novel.6713	11.01	9.32	9.74	2.55	2.01	2.25	8.52	8.15	7.18	*	*	*	*	*	*	*	*	*	*
GeneID:70145915	1.08	1.54	1.34	0	0	0	4.24	3.96	4.34	*	*	*	*	*	*	*	*	*	*
GeneID:70143730	1.47	1.72	1.2	7.12	6.87	7.42	16.27	15.31	16.65	MFS general substrate transporter [Morchella conica CCBAS932]	GO:0016021(integral component of membrane);GO:0055085(transmembrane transport)	*	*	*	*	*	*	sp|A0A0A2IBP6|CNSO_PENEN	MFS-type transporter cnsO OS=Penicillium expansum OX=27334 GN=cnsO PE=3 SV=1
GeneID:70149069	19.96	19.96	20.15	7.73	7.29	7.65	21.84	21.29	21.54	hypothetical protein [Tuber melanosporum Mel28]	GO:0006606(protein import into nucleus)	K09291	TPR, MLP1, MLP2	http://www.genome.jp/dbget-bin/www_bget?ko:K09291	ko03013(RNA transport)	KOG4674	Uncharacterized conserved coiled-coil protein	sp|G0SA56|MLP1_CHATD	Protein MLP1 homolog OS=Chaetomium thermophilum (strain DSM 1495 / CBS 144.50 / IMI 039719) OX=759272 GN=MLP1 PE=3 SV=1
GeneID:70145865	2.16	2.48	1.87	4.58	5.47	5.56	5.11	4.7	5.15	NCA2-domain-containing protein [Morchella conica CCBAS932]	*	K18158	NCA2	http://www.genome.jp/dbget-bin/www_bget?ko:K18158	*	*	*	sp|O74963|NCA2_SCHPO	Nuclear control of ATPase protein 2 OS=Schizosaccharomyces pombe (strain 972 / ATCC 24843) OX=284812 GN=nca2 PE=3 SV=1
novel.4582	1.91	1.38	1.45	0.62	0.55	0.52	0.88	0.83	1.07	*	*	*	*	*	*	*	*	*	*
GeneID:70148224	20.87	20.29	20.69	8.5	8.8	8.41	3.67	3.47	3.41	hypothetical protein P167DRAFT_607727 [Morchella conica CCBAS932]	*	*	*	*	*	*	*	sp|Q10495|YDG8_SCHPO	Uncharacterized protein C26F1.08c OS=Schizosaccharomyces pombe (strain 972 / ATCC 24843) OX=284812 GN=SPAC26F1.08c PE=4 SV=1
GeneID:70138957	0.22	0.07	0.21	0	0	0	0	0	0	beta-glucan synthesis-associated [Morchella conica CCBAS932]	GO:0004553(hydrolase activity, hydrolyzing O-glycosyl compounds);GO:0006078;GO:0016021(integral component of membrane)	*	*	*	*	*	*	sp|P32486|KRE6_YEAST	Beta-glucan synthesis-associated protein KRE6 OS=Saccharomyces cerevisiae (strain ATCC 204508 / S288c) OX=559292 GN=KRE6 PE=1 SV=2
GeneID:70143732	33.48	32.07	34.01	9.63	8.71	9.71	5.31	5.04	5.79	hypothetical protein P167DRAFT_534328 [Morchella conica CCBAS932]	*	*	*	*	*	*	*	*	*
GeneID:70139999	5.58	5.44	5.68	1.99	2.22	2.19	7.66	7.6	8.04	hypothetical protein P167DRAFT_538768 [Morchella conica CCBAS932]	*	*	*	*	*	*	*	*	*
GeneID:70141702	1.55	1.71	1.3	0.29	0.3	0.24	0.45	0.41	0.41	hypothetical protein P167DRAFT_568940 [Morchella conica CCBAS932]	*	*	*	*	*	*	*	*	*
GeneID:70139896	0	0	0	0.58	0.66	0.68	1.07	1.05	0.94	kinase-like protein [Morchella conica CCBAS932]	GO:0004672(protein kinase activity);GO:0005524(ATP binding)	*	*	*	*	KOG0032	Ca2+/calmodulin-dependent protein kinase, EF-Hand protein superfamily	sp|Q9WUT3|KS6A2_MOUSE	Ribosomal protein S6 kinase alpha-2 OS=Mus musculus OX=10090 GN=Rps6ka2 PE=1 SV=1
GeneID:70148653	5.33	5.18	4.86	2.5	2.47	2.57	3.91	4.87	4.64	S-adenosyl-L-methionine-dependent methyltransferase [Morchella conica CCBAS932]	*	*	*	*	*	*	*	sp|M2SNN6|LAEA_COCH5	Secondary metabolism regulator LAE1 OS=Cochliobolus heterostrophus (strain C5 / ATCC 48332 / race O) OX=701091 GN=LAE1 PE=3 SV=1
GeneID:70142050	2.78	2.63	2.65	1.39	1.08	1.24	1.44	1.56	1.18	hypothetical protein P167DRAFT_584994 [Morchella conica CCBAS932]	GO:0000790(nuclear chromatin);GO:0003677(DNA binding);GO:0003887(DNA-directed DNA polymerase activity);GO:0008622(epsilon DNA polymerase complex);GO:1902975(mitotic DNA replication initiation)	K02325	POLE2	http://www.genome.jp/dbget-bin/www_bget?ko:K02325	ko03410(Base excision repair);ko03030(DNA replication);ko03420(Nucleotide excision repair)	KOG3818	DNA polymerase epsilon, subunit B	sp|O94263|DPB2_SCHPO	DNA polymerase epsilon subunit B OS=Schizosaccharomyces pombe (strain 972 / ATCC 24843) OX=284812 GN=dpb2 PE=1 SV=1
novel.4615	1	0.95	0.93	2.45	2.7	2.57	0.38	0.49	0.49	*	*	*	*	*	*	*	*	*	*
GeneID:70142455	12.88	17.4	20.09	6.23	6.45	9.22	26.64	21.15	26.04	*	*	*	*	*	*	*	*	*	*
GeneID:70142790	2.36	2.31	2.12	0.91	0.94	0.86	3.99	3.96	3.56	hypothetical protein P167DRAFT_150611 [Morchella conica CCBAS932]	*	*	*	*	*	*	*	*	*
GeneID:70138932	31.97	31.56	31.38	11.28	11.55	11.22	6.96	6.98	7.29	hypothetical protein P167DRAFT_488894 [Morchella conica CCBAS932]	GO:0016021(integral component of membrane);GO:0016758(transferase activity, transferring hexosyl groups)	K00698	CHS1	http://www.genome.jp/dbget-bin/www_bget?ko:K00698	ko00520(Amino sugar and nucleotide sugar metabolism)	*	*	sp|P78746|CHSD_ASPFU	Chitin synthase D OS=Neosartorya fumigata (strain ATCC MYA-4609 / Af293 / CBS 101355 / FGSC A1100) OX=330879 GN=chsD PE=3 SV=1
GeneID:70142782	0.77	0.88	0.92	0.28	0.33	0.2	0.7	0.8	0.57	hypothetical protein P167DRAFT_533307 [Morchella conica CCBAS932]	*	*	*	*	*	*	*	*	*
GeneID:70150008	1.56	1.7	1.6	5.37	5.4	5.98	10.3	11.38	10.76	hypothetical protein P167DRAFT_577676 [Morchella conica CCBAS932]	GO:0016021(integral component of membrane)	*	*	*	*	*	*	*	*
GeneID:70145523	6.43	5.24	5.6	3.18	2.73	2.98	7.16	6.56	7.4	hypothetical protein P167DRAFT_579582 [Morchella conica CCBAS932]	*	*	*	*	*	*	*	*	*
GeneID:70149202	6.35	6.01	7.01	1.17	1.21	1.74	4.9	4.54	3.51	hypothetical protein P167DRAFT_531580, partial [Morchella conica CCBAS932]	*	*	*	*	*	*	*	*	*
GeneID:70149561	0	0	0	1.33	1.03	0.99	0.87	1.49	1.48	hypothetical protein P167DRAFT_566875 [Morchella conica CCBAS932]	*	*	*	*	*	*	*	*	*
novel.2269	12.38	11.4	11.23	2.16	2.4	2.16	4.22	4.06	4.47	hypothetical protein P167DRAFT_432989 [Morchella conica CCBAS932]	*	*	*	*	*	*	*	*	*
GeneID:70145998	11.17	11.82	10.99	7.01	5.93	6.28	4.87	4.56	4.24	hypothetical protein P167DRAFT_563352 [Morchella conica CCBAS932]	GO:0005634(nucleus)	K10638	UHRF1, NP95	http://www.genome.jp/dbget-bin/www_bget?ko:K10638	*	*	*	sp|Q8VDF2|UHRF1_MOUSE	E3 ubiquitin-protein ligase UHRF1 OS=Mus musculus OX=10090 GN=Uhrf1 PE=1 SV=2
GeneID:70144313	2.96	2.99	2.55	1.48	1.38	1.21	1.94	1.92	2.08	hypothetical protein P167DRAFT_564227 [Morchella conica CCBAS932]	*	K15322	TSEN2	http://www.genome.jp/dbget-bin/www_bget?ko:K15322	*	KOG3548	DNA damage checkpoint protein RHP9/CRB2/53BP1	sp|P87074|RHP9_SCHPO	DNA repair protein crb2 OS=Schizosaccharomyces pombe (strain 972 / ATCC 24843) OX=284812 GN=crb2 PE=1 SV=1
GeneID:70143506	7.71	7.48	7.71	3.48	3.49	3.23	8.91	9.2	8.67	hypothetical protein P167DRAFT_567134 [Morchella conica CCBAS932]	GO:0000122(negative regulation of transcription by RNA polymerase II);GO:0000790(nuclear chromatin);GO:0000981(DNA-binding transcription factor activity, RNA polymerase II-specific);GO:0003677(DNA binding);GO:0005634(nucleus);GO:0006351(transcription, DNA-templated);GO:0008270(zinc ion binding);GO:0043565(sequence-specific DNA binding);GO:0045944(positive regulation of transcription by RNA polyme…	*	*	*	*	KOG1721	FOG: Zn-finger	sp|B0ZT45|TSF1_ELSFA	Transcription factor 1 OS=Elsinoe fawcettii OX=40997 GN=TSF1 PE=2 SV=1
GeneID:70139488	6.3	7.45	6.78	3.02	4.46	2.98	8.49	7.96	8.31	hypothetical protein P167DRAFT_491156 [Morchella conica CCBAS932]	*	*	*	*	*	*	*	*	*
GeneID:70149105	21.96	22.09	22.27	8.85	8.9	9.08	12.41	13.54	14.27	UBC-like protein [Morchella conica CCBAS932]	GO:0005524(ATP binding);GO:0016740(transferase activity)	K10583	UBE2S, E2EPF	http://www.genome.jp/dbget-bin/www_bget?ko:K10583	ko04120(Ubiquitin mediated proteolysis)	KOG0419	Ubiquitin-protein ligase	sp|Q76EZ2|UB2SC_XENLA	Ubiquitin-conjugating enzyme E2 S-C OS=Xenopus laevis OX=8355 GN=ube2s-c PE=2 SV=1
GeneID:70147647	0.86	0.97	0.85	2.54	2.15	2.31	1.66	1.64	1.07	hypothetical protein P167DRAFT_492273, partial [Morchella conica CCBAS932]	GO:0016021(integral component of membrane)	*	*	*	*	*	*	*	*
GeneID:70145100	3.03	2.41	2.21	6.54	6.11	6.57	9.1	8.77	8.27	hypothetical protein P167DRAFT_515826 [Morchella conica CCBAS932]	*	*	*	*	*	*	*	*	*
GeneID:70150089	14.6	15.61	15.61	8.14	8.61	7.58	6.35	7.42	7.19	hypothetical protein P167DRAFT_486960 [Morchella conica CCBAS932]	GO:0008521(acetyl-CoA transmembrane transporter activity);GO:0016021(integral component of membrane)	*	*	*	*	KOG3574	Acetyl-CoA transporter	sp|Q9USW4|YHZ9_SCHPO	Uncharacterized protein C21B10.09 OS=Schizosaccharomyces pombe (strain 972 / ATCC 24843) OX=284812 GN=SPBC21B10.09 PE=4 SV=1
GeneID:70148079	5.62	5.67	5.09	20.23	20	20.45	14.81	14.8	14.63	sure-like protein [Morchella conica CCBAS932]	GO:0006464(cellular protein modification process);GO:0016787(hydrolase activity)	*	*	*	*	KOG2157	Predicted tubulin-tyrosine ligase	sp|P38254|TTL_YEAST	Probable tubulin--tyrosine ligase PBY1 OS=Saccharomyces cerevisiae (strain ATCC 204508 / S288c) OX=559292 GN=PBY1 PE=1 SV=2
GeneID:70146948	5.27	5.27	5.63	2.99	2.76	2.57	5.5	6.49	5.94	hypothetical protein P167DRAFT_488109 [Morchella conica CCBAS932]	*	*	*	*	*	*	*	*	*
GeneID:70139504	0	0.32	0	1.09	1.41	1.08	2.65	1.98	2.46	hypothetical protein P167DRAFT_537730 [Morchella conica CCBAS932]	*	*	*	*	*	*	*	*	*
novel.6426	2.54	4.2	3.15	0.53	1.09	1.04	3.98	3.18	3.17	*	*	*	*	*	*	*	*	*	*
GeneID:70143582	0	1.51	1.59	16.3	15.45	12.05	18.09	18.58	14.16	*	*	*	*	*	*	*	*	*	*
GeneID:70146644	3.5	3.55	3.66	1.85	1.87	1.7	4.24	4.24	3.95	hypothetical protein P167DRAFT_521752 [Morchella conica CCBAS932]	GO:0005524(ATP binding);GO:0046872(metal ion binding)	*	*	*	*	KOG0385	Chromatin remodeling complex WSTF-ISWI, small subunit	sp|Q9P793|MIT1_SCHPO	Chromatin remodeling factor mit1 OS=Schizosaccharomyces pombe (strain 972 / ATCC 24843) OX=284812 GN=mit1 PE=1 SV=1
GeneID:70145912	3.96	4.68	5.9	0	0	0.82	6.77	4.87	5.54	hypothetical protein P167DRAFT_33173 [Morchella conica CCBAS932]	*	*	*	*	*	*	*	*	*
GeneID:70142675	6.17	5.93	6.79	0.74	0.92	1.25	0.88	0.98	0.9	concanavalin A-like lectin/glucanase [Morchella conica CCBAS932]	GO:0004553(hydrolase activity, hydrolyzing O-glycosyl compounds);GO:0005975(carbohydrate metabolic process);GO:0016021(integral component of membrane)	*	*	*	*	*	*	sp|Q8N0N3|BGBP_PENMO	Beta-1,3-glucan-binding protein OS=Penaeus monodon OX=6687 PE=2 SV=1
GeneID:70143420	1.12	1.14	0.95	0.52	0.57	0.48	1.04	1.13	1.09	hypothetical protein P167DRAFT_608728 [Morchella conica CCBAS932]	GO:0008422(beta-glucosidase activity);GO:0030245(cellulose catabolic process);GO:0102483(scopolin beta-glucosidase activity)	*	*	*	*	*	*	sp|B0Y7Q8|BGLF_ASPFC	Probable beta-glucosidase F OS=Neosartorya fumigata (strain CEA10 / CBS 144.89 / FGSC A1163) OX=451804 GN=bglF PE=3 SV=2
GeneID:70149529	3.15	2.98	3.44	8.61	10.47	8.98	35.1	35.84	32.72	hypothetical protein P167DRAFT_282657 [Morchella conica CCBAS932]	*	*	*	*	*	*	*	sp|Q8LA32|LUL4_ARATH	Probable E3 ubiquitin-protein ligase LUL4 OS=Arabidopsis thaliana OX=3702 GN=LUL4 PE=2 SV=1
GeneID:70144976	0.35	0.44	0.35	0	0	0	0.42	0.6	0.43	beta-1,4-endoxylanase [Morchella conica CCBAS932]	*	K01181	E3.2.1.8, xynA	http://www.genome.jp/dbget-bin/www_bget?ko:K01181	*	*	*	sp|Q9HEZ1|XYNA_PHACH	Endo-1,4-beta-xylanase A OS=Phanerochaete chrysosporium OX=5306 GN=xynA PE=1 SV=1
GeneID:70143703	3.52	3.29	3.37	8.72	6.87	6.26	3.75	4.11	2.72	hypothetical protein P167DRAFT_572679 [Morchella conica CCBAS932]	GO:0003824(catalytic activity)	*	*	*	*	*	*	*	*
GeneID:70144098	3.62	3.83	3.53	12.49	12.51	11.82	12.69	12.67	12.57	hypothetical protein P167DRAFT_579729 [Morchella conica CCBAS932]	*	*	*	*	*	*	*	*	*
GeneID:70141377	0.91	0.43	1.13	2.72	3.76	3.76	3.58	4.18	4.49	hypothetical protein P167DRAFT_567593 [Morchella conica CCBAS932]	*	*	*	*	*	*	*	*	*
GeneID:70148339	2.97	2.81	2.95	0.49	1.01	0.97	3.74	3.84	3.4	hypothetical protein P167DRAFT_308349 [Morchella conica CCBAS932]	*	*	*	*	*	*	*	*	*
GeneID:70139270	0	0	0	3.03	3.13	5.23	9.92	6.37	8.25	*	*	*	*	*	*	*	*	*	*
GeneID:70142551	5.33	5.6	5.58	1.66	2.21	1.87	4	3.03	1.94	Emopamil-binding protein [Morchella conica CCBAS932]	*	K01824	EBP	http://www.genome.jp/dbget-bin/www_bget?ko:K01824	ko00100(Steroid biosynthesis)	*	*	sp|Q15125|EBP_HUMAN	3-beta-hydroxysteroid-Delta(8),Delta(7)-isomerase OS=Homo sapiens OX=9606 GN=EBP PE=1 SV=3
GeneID:70149930	2.75	3.14	3.09	14.04	14.09	14.23	37.42	38.48	38.63	hypothetical protein P167DRAFT_540170 [Morchella conica CCBAS932]	*	*	*	*	*	*	*	*	*
GeneID:70149904	16.74	16.34	15.88	8.65	9.16	8.98	17.23	18.16	17.22	hypothetical protein P167DRAFT_509698 [Morchella conica CCBAS932]	GO:0000122(negative regulation of transcription by RNA polymerase II);GO:0000183(chromatin silencing at rDNA);GO:0000729(DNA double-strand break processing);GO:0000775(chromosome, centromeric region);GO:0000781(chromosome, telomeric region);GO:0003677(DNA binding);GO:0003682(chromatin binding);GO:0005524(ATP binding);GO:0006348(chromatin silencing at telomere);GO:0008094(DNA-dependent ATPase acti…	K14439	SMARCAD1	http://www.genome.jp/dbget-bin/www_bget?ko:K14439	*	KOG0386	Chromatin remodeling complex SWI/SNF, component SWI2 and related ATPases (DNA/RNA helicase superfamily)	sp|O74842|FFT2_SCHPO	ATP-dependent helicase fft2 OS=Schizosaccharomyces pombe (strain 972 / ATCC 24843) OX=284812 GN=fft2 PE=1 SV=1
GeneID:70149159	1.52	1.44	1.43	0.37	0.52	0.55	0.69	0.88	0.7	pectin lyase-like protein [Morchella conica CCBAS932]	GO:0004650(polygalacturonase activity);GO:0005975(carbohydrate metabolic process)	K18580	RHGA	http://www.genome.jp/dbget-bin/www_bget?ko:K18580	*	*	*	sp|A2QYE5|RHGA_ASPNC	Probable rhamnogalacturonase A OS=Aspergillus niger (strain CBS 513.88 / FGSC A1513) OX=425011 GN=rhgA PE=3 SV=1
GeneID:70143712	2.42	2.22	2.18	7.73	8.23	8.13	28.12	28.57	28.83	general substrate transporter [Morchella conica CCBAS932]	GO:0016021(integral component of membrane);GO:0022857(transmembrane transporter activity)	*	*	*	*	KOG0254	Predicted transporter (major facilitator superfamily)	sp|P07921|LACP_KLULA	Lactose permease OS=Kluyveromyces lactis (strain ATCC 8585 / CBS 2359 / DSM 70799 / NBRC 1267 / NRRL Y-1140 / WM37) OX=284590 GN=LAC12 PE=3 SV=1
novel.8534	0	1.28	0	3.39	3.95	4.05	2.79	3.13	4.05	*	*	*	*	*	*	*	*	*	*
GeneID:70147246	13.34	12.86	14.99	2.28	2.35	1.95	3.24	3.05	3.69	Zn-dependent exopeptidase [Morchella conica CCBAS932]	GO:0016787(hydrolase activity)	K01438	argE	http://www.genome.jp/dbget-bin/www_bget?ko:K01438	ko00220(Arginine biosynthesis)	*	*	sp|O74916|YJ75_SCHPO	Peptidase M20 domain-containing protein C757.05c OS=Schizosaccharomyces pombe (strain 972 / ATCC 24843) OX=284812 GN=SPCC757.05c PE=3 SV=1
GeneID:70145103	0.28	0.18	0.28	0	0	0	0.07	0.07	0.07	hypothetical protein P167DRAFT_569878 [Morchella conica CCBAS932]	*	*	*	*	*	*	*	*	*
novel.6186	2.43	2.3	2.67	0.44	0.5	0.52	0.59	0.42	0.46	hypothetical protein B9Z19DRAFT_1135149 [Tuber borchii]	*	*	*	*	*	*	*	*	*
GeneID:70144430	6.46	6.88	6.28	2.12	1.98	2.25	4.54	4.76	3.99	RNI-like protein [Morchella conica CCBAS932]	*	K15069	POF3	http://www.genome.jp/dbget-bin/www_bget?ko:K15069	*	*	*	sp|O74991|POF3_SCHPO	F-box/TPR repeat protein pof3 OS=Schizosaccharomyces pombe (strain 972 / ATCC 24843) OX=284812 GN=pof3 PE=1 SV=1
novel.3590	2.43	3.06	1.61	0	0	0	2.24	1.72	4.01	*	*	*	*	*	*	*	*	*	*
GeneID:70141893	2.69	2.65	2.75	1.54	1.48	1.46	5.08	5.02	5.22	hypothetical protein P167DRAFT_99064 [Morchella conica CCBAS932]	*	*	*	*	*	*	*	*	*
novel.6182	1.16	1.28	0.58	3.37	2.37	3.17	3.17	2.97	3.53	*	*	*	*	*	*	*	*	*	*
GeneID:70142807	27.23	26.24	25.08	15.21	15.32	13.63	8.64	9.97	9.93	hypothetical protein P167DRAFT_502178 [Morchella conica CCBAS932]	*	*	*	*	*	*	*	*	*
GeneID:70147762	30.87	30.5	29.56	6.93	7.01	6.8	14.88	14.57	15.27	hypothetical protein P167DRAFT_574240 [Morchella conica CCBAS932]	*	*	*	*	*	KOG2651	rRNA adenine N-6-methyltransferase	sp|Q6NXH8|MET25_MOUSE	Methyltransferase-like protein 25 OS=Mus musculus OX=10090 GN=Mettl25 PE=2 SV=1
novel.50	0.32	0.25	0.31	3.23	3.26	3.03	11.92	11.98	12.89	*	*	*	*	*	*	*	*	*	*
novel.6058	2.55	2.28	2.42	9.61	9.11	9.74	39.59	41.13	41.72	hypothetical protein P167DRAFT_532724, partial [Morchella conica CCBAS932]	*	*	*	*	*	*	*	*	*
[truncated: 2,155 more rows]

## Sheet: subcluster_3
ID	HG-1	HG-2	HG-3	SD-1	SD-2	SD-3	SM-1	SM-2	SM-3	NR_def	GO	KO_ID	KO_gene	KO_Hyperlink	KEGG_Pathway	KOG_ID	KOG_Description	Swiss-Prot_Id	Swiss-Prot_Annotation
[truncated: 1,508 more rows]
