# Supplementary material for: Transcriptomics combined with metabolomics unveiled the key genes and metabolites of mycelium growth in Morchella importuna
Source: Front Microbiol. 2023 Feb 1;14:1079353. doi: 10.3389/fmicb.2023.1079353 (PMC9929000; doi:10.3389/fmicb.2023.1079353)
Supplement: Supplementary file 4 [file Table_4.XLSX]

## Sheet: Positive ion mode
Dynamic pattern	Index	Formula	Compounds	Class I	Class II	MS_level	score	CAS	HG-1	HG-2	HG-3	SD-1	SD-2	SD-3	SM-1	SM-2	SM-3	QC01	QC02	QC03
subclass 1	MW0107143	C8H17N3O3	Glycyl-Lysine	Amino acid and Its metabolites	Small Peptide	MS2-Search-Local	0.613	997-62-6	2437.46	2537.22	2317.92	3134.87	3265.74	3110.19	14667.8	13978.6	14589.9	5764.92	5727.27	5784.24
subclass 1	MW0126110	C10H14N2	Phenylpiperazine	Heterocyclic compounds	Heterocyclic compounds	MS2-Search-DB	0.6094	92-54-6	4221.37	2446.95	2188.39	3925.14	5172.78	7109.9	18488.8	13200.1	13431.8	8523.76	8466.59	8611.5
subclass 1	MW0169093	C9H17NO5	Pantothenic acid	Organic acid And Its derivatives	Organic acid And Its derivatives	MS2-Search-Local	0.875	79-83-4	15059.4	14347	14847.5	33435.4	31652.9	33378.8	48225.3	49468.8	53351	32092.9	31867.3	32099.1
subclass 1	MW0107655	C6H14N4O2	Arginine	Amino acid and Its metabolites	Amino acids	MS2-Search-Local	0.6852	7004-12-08	19567.7	41360.5	19699.8	138301	104941	161216	288221	341747	365437	129512	130298	129529
subclass 1	MW0113179	C6H6O3	5-Hydroxymethylfurfural	Aldehyde,Ketones,Esters	Aldehydes	MS2-Search-Local	0.7077	67-47-0	38326.2	40015.9	45975.5	66409.9	69339.5	66765.7	97225	94035.2	92333.1	82274.7	81084	81015.8
subclass 1	MEDN0308	C8H17NO2	Dl-2-Aminooctanoic Acid	Organic acid And Its derivatives	Organic acid And Its derivatives	MS2-Search-DB	0.7518	644-90-6	1673.74	6480.82	6189.97	11457.5	11964.7	11782.5	19983.1	19892	20995.7	15096.6	16438.5	16641.2
subclass 1	MEDP2131	C3H7NO3	L-Isserine	Amino acid and Its metabolites	Amino acid derivatives	MS2-Search-Local	0.7722	632-13-3	254089	199948	212553	563247	660223	579184	1.26055e+06	1.21051e+06	1.17034e+06	718966	717250	717234
subclass 1	MEDP0513	C16H33NO	Hexadecanamide	FA	Others	MS2-Search-Local	0.8616	629-54-9	19775.7	11914.3	8276.98	41521.2	56219.2	73883.6	92875.9	242179	180784	20021.5	19966.4	19654.7
subclass 1	MEDP0545	C4H7NO	2-Pyrrolidinone	Heterocyclic compounds	Heterocyclic compounds	MS2-Search-Local	0.5548	616-45-5	10227	9610.58	9032.26	46586.2	50739.4	46888	138238	126013	127489	65137	64867	65053.7
subclass 1	MW0005822	C6H5NO3	6-Hydroxynicotinic acid	Organic acid And Its derivatives	Organic acid And Its derivatives	MS2-Search-Local	0.8212	5006-66-6	3886.94	3767.41	3556.67	3821.04	3472.35	3904.07	22118	20851.7	21061.1	9534.78	9532.7	9466.36
subclass 1	MW0009966	C14H16ClN3O2	Triadimefon	Benzene and substituted derivatives	Phenolics	MS2-Search-DB	0.716	43121-43-3	8757.16	9186.41	11857.3	11099.5	10292.3	10580.4	58647.3	59082.2	66325.3	18756.1	18830	18744.4
subclass 1	MW0141015	C23H40O7	1(3)-glyceryl-PGF2	Hormones and hormone related compounds	Hormones and hormone related compounds	MS2-Search-DB	0.5787	43042-79-1	148.474	129.153	602.603	2564.24	3265.63	3344.23	11953	7168.6	6753.99	4360.67	4401	4357.23
subclass 1	MW0062245	C23H38O7	Prostaglandin E2-1-glyceryl ester	Hormones and hormone related compounds	Hormones and hormone related compounds	MS2-Search-DB	0.8694	37497-47-5	677.154	648.849	1609.01	7990.77	12544.8	8383.05	39485.5	17087.1	15321.2	10188.4	10313.6	10317.6
subclass 1	MW0108594	C7H15N3O2	N5-(1-Iminoethyl)-L-ornithine	Amino acid and Its metabolites	Amino acid derivatives	MS2-Search-DB	0.7238	36889-13-1	8372.77	6512.39	7556.77	94188.7	93808.4	95279.7	142278	147557	143391	65244.8	65220.1	65244.8
subclass 1	MW0116345	C7H11N3O3	Secnidazole	Heterocyclic compounds	Heterocyclic compounds	MS2-Search-Local	0.6386	3366-95-8	1277.38	1194.36	1141.88	22258.8	21518.3	25053.6	53197.3	49118.1	49515.3	25022.3	25200.9	25195.8
subclass 1	MW0013541	C7H12O5	2-Isopropylmalic Acid	Organic acid And Its derivatives	Organic acid And Its derivatives	MS2-Search-DB	0.7574	3237-44-3	11626.3	9181.63	16860.1	31194.4	28898.8	32344.1	58634	61762.6	107971	21576.1	21504.1	21663.5
subclass 1	MW0110539	C5H14N4	Agmatine	Alcohol and amines	Polyamines	MS2-Search-Local	0.7356	306-60-5	8310.3	6798.85	7114.62	16582.6	19850.7	17273	38537.9	34917	33828.8	21595.1	21575.9	21474.3
subclass 1	MEDP1307	C10H13NO2	(2S,3S)-3-methylphenylalanine	Amino acid and Its metabolites	Amino acid derivatives	MS2-Search-Local	0.7551	25488-25-9	1236.35	826.045	1082.67	9252.48	8549.9	9367.99	14626.4	14807.2	15749	8095.71	8122.19	8074.93
subclass 1	MEDL02331	C11H12O4	3,4-Dimethoxycinnamic acid	Organic acid And Its derivatives	Organic acid And Its derivatives	MS2-Search-DB	0.6969	2316-26-9	8657.58	8977.71	8091.47	234661	257494	237366	700001	605896	590680	272414	272422	271222
subclass 1	MEDP1886	C10H18N2O3	Pro-Val	Amino acid and Its metabolites	Small Peptide	MS2-Search-DB	0.7245	20488-27-1	27562.5	24413.8	25052.8	53937.7	55141.3	63245.1	50600.9	113233	62065.9	48751.5	48589.7	48408.1
subclass 1	MW0000775	C18H24N2OS	(E)-2-cyano-3-(3,5-di-tert-butyl-4-hydroxyphenyl)prop-2-enethioamide	Benzene and substituted derivatives	Benzene and substituted derivatives	MS2-Search-DB	0.864	148741-30-4	117.553	87.6991	1312.48	5922.73	5894.71	5506.63	23861.1	24708.4	27252.7	9583.15	9516.66	9585.07
subclass 1	MW0009621	C17H19N	Pyrrolidine,2-(diphenylmethyl)-,(2S)-	Benzene and substituted derivatives	Benzene and substituted derivatives	MS2-Search-DB	0.6902	119237-64-8	9324.65	8441.39	10032.9	14040.5	12088.5	12352.6	17776.4	23625.8	19038.2	15856.5	16336	16241.5
subclass 1	MW0015651	C32H44O2	all-trans-Carophyll yellow	Aldehyde,Ketones,Esters	Esters	MS2-Insilico	0.6613	-	2638.43	3339.97	2748.11	5553.74	4637.97	6356.96	6761.53	9289.27	9938.38	4085.86	4107.19	4073.03
subclass 1	MW0156469	C13H15N3O3S	S-(Indolylmethylthiohydroximoyl)-L-cysteine	Amino acid and Its metabolites	Amino acid derivatives	MS2-MetDNA	0.9424	-	510.807	352.359	455.369	1910.06	1800.5	1518.02	3373.44	3168.49	4191.75	459.667	457.157	419.039
subclass 1	MW0108588	C9H19N3O2	N5-(1-Iminobutyl)-L-ornithine	Amino acid and Its metabolites	Amino acid derivatives	MS2-Search-DB	0.6498	-	7121.55	4781.93	3875.35	8370.91	7547.95	9184.25	9194.23	11284.2	11943.6	7765.15	7751.87	7693.62
subclass 1	MW0164599	C48H93NO8	N-[(E,2S,3R)-3-hydroxy-1-[(2R,3R,4S,6R)-3,4,5-trihydroxy-6-(hydroxymethyl)oxan-2-yl]oxyoctadec-4-en-2-yl]tetracosanamide	Others	Others	MS2-MetDNA	0.8466	-	16302.2	19595.8	17048.8	31211.1	26510.4	36948	44767.5	59724.7	63839.1	18174.9	18135.4	18093.1
subclass 1	MW0154229	C9H13NO6	N-Acetyl-L-2-amino-6-oxopimelate	Organic acid And Its derivatives	Organic acid And Its derivatives	MS2-MetDNA	0.8185	-	362.849	466.953	327.875	760.647	468.264	461.338	909.344	760.677	766.458	416.524	396.433	408.317
subclass 1	MW0054972	C21H36O4	MG(0:0/18:3(9Z,12Z,15Z)/0:0)	GL	MG	MS2-MetDNA	0.6358	-	422.471	441.292	562.801	2702.81	3038.72	3295.7	14977.1	6577.34	5773.67	3052.94	3082.27	3083.31
subclass 1	MW0106442	C19H39NO3	Dihydroceramide	SL	Cer	MS2-MetDNA	0.9905	-	1169.39	674.929	486.6	3431.29	2693.51	3310.44	8268.83	7588.39	7946.61	4028.28	4039.32	4054.81
subclass 1	MW0147962	C18H26O3	Cymathere lactone	Amino acid and Its metabolites	Small Peptide	MS2-Search-DB	0.7435	-	7621.62	6743.7	7443.31	33813.7	35721.1	39459.7	65705.8	64832.9	74436.7	34183.8	34117	34064.9
subclass 1	MEDP1438	C13H23NO4	Carnitine C6:1	FA	CAR	MS2-Search-Local	0.8359	-	3647.81	3261.37	3621.12	21795.8	19520.6	20459.8	31581.3	33114.8	32739.8	16649.3	16722.2	16741.2
subclass 1	MEDP1434	C11H19NO6	Carnitine C4:DC	FA	CAR	MS2-Search-Local	0.5183	-	34450.1	32670.3	33693.3	245639	232432	242941	378807	388008	396285	196883	197508	196716
subclass 1	MW0105797	C9H17N3O4	Asn-Val	Amino acid and Its metabolites	Small Peptide	MS2-Search-DB	0.7241	-	4195.41	4735.2	4075.88	6189.55	1086.9	5086.52	9208.04	7101.98	9820.77	7358.62	7323.15	7377.77
subclass 1	MW0141493	C16H30O3	16-Oxo-palmitate	FA	Oxidized lipids	MS2-MetDNA	0.8099	-	254.322	226.611	220.461	1057.06	940.624	713.833	1682.59	1278.62	1447.12	347.752	351.117	326.388
subclass 1	MW0141837	C46H76D8NO8P	1-Stearoyl-2-Arachidonoyl PC-d8	GP	PC	MS2-Search-DB	0.8157	-	761.537	2081.81	2348.24	13252.7	17232.1	42179.5	41959.5	34861	65150.4	13344.1	12969.1	12800.9
subclass 2	MW0168638	C10H13N5O3	3-Phospho-D-glycerate	GP	PA	MS2-Search-Local	0.6529	820-11-1	91204.9	86415.8	88667	42934.3	41844.5	45386.2	40814.1	39561.7	47155.8	75751.4	75629.5	75874.1
subclass 2	MW0009294	C14H18N2O4	Oxadixyl	Benzene and substituted derivatives	Benzene and substituted derivatives	MS2-Search-DB	0.7094	77732-09-3	32178.4	31269.9	30631.8	13111.3	12360.9	12854.6	20610	20646.4	22200	27041.4	27012.9	27012.8
subclass 2	MW0007126	C13H19NO2S	Fenothiocarb	Benzene and substituted derivatives	Phenolics	MS2-Search-DB	0.7411	62850-32-2	33658.2	31527.3	31216.3	15441.6	14818.1	16239.5	14604.6	15075.9	17052	27787.6	27757.7	27757.8
subclass 2	MW0110745	C23H48NO5PS	2-Hexadecanoylthio-1-ethylphosphorylcholine	Organic acid And Its derivatives	Phosphoric acids	MS2-Search-DB	0.8491	60793-01-3	8932.92	8453.26	8144.81	4020.82	4850.28	2904.45	3035.81	2728.71	4763.9	10018.7	10019.1	9768.71
subclass 2	MW0012829	C28H44O2	1-Hydroxy Vitamin D2	CoEnzyme and vitamins	CoEnzyme and vitamins	MS2-Search-DB	0.6785	54573-75-0	8850.35	6820.24	5663.38	1913.79	1941.54	2578.26	2262.41	4309.5	3716.77	9929.58	9716.47	9422.14
subclass 2	MW0007559	C25H35NO5	Mebeverine	Benzene and substituted derivatives	Benzene and substituted derivatives	MS2-Search-DB	0.9061	3625-06-07	117770	115011	116654	51018.3	50389.2	60475.8	42142.4	51204.6	62895.8	97236.6	97561	97232.5
subclass 2	MEDP1337	C26H54NO7P	LPC(18:0/0:0)	GP	LPC	MS2-Search-Local	0.8853	19420-57-6	11580.9	10546	18795.4	3757.23	4585.85	4222.68	2346.29	1495.22	1295.31	14389.9	14526.8	14425.9
subclass 2	MW0110412	C10H20N2O3S	Val-Met	Amino acid and Its metabolites	Small Peptide	MS2-Search-DB	0.7052	14486-09-0	9646.5	9198.72	8640.29	3390.55	4894.3	2928.61	8737.31	6982.01	7694.78	8936.02	8853.62	8919.02
subclass 2	MW0126285	C10H11N5O	Pymetrozine	Aldehyde,Ketones,Esters	Ketones	MS2-Search-DB	0.7196	123312-89-0	19605.7	18971.6	18267.9	5284.28	5908.55	6627.02	6143.27	7981.31	5261.29	17274.7	17270.2	17294
subclass 2	MW0158870	C18H33N5O6	Val-Ala-Gly-Val-Ala	Amino acid and Its metabolites	Small Peptide	MS2-Search-DB	0.828	-	18894.2	18509.3	19789.5	9719.69	9441.61	12386.3	7722.49	8861.83	9904.76	16371.7	16285.7	16388.5
subclass 2	MW0158125	C11H13NO4	Trp-derivative	Amino acid and Its metabolites	Small Peptide	MS2-Search-DB	0.6647	-	1347.09	1089.29	1366.64	358.347	664.932	601.498	1123.42	1041.77	959.68	1628.67	1630.36	1601.14
subclass 2	MW0157821	C12H23N3O7	Thr-Thr-Thr	Amino acid and Its metabolites	Small Peptide	MS2-Search-DB	0.7693	-	81882	73414.6	73478.5	44876.9	37640.6	43189.1	29702.3	30492.7	41790.8	64533.5	64540.9	64208.2
subclass 2	MW0152407	C23H34N4O4	Leu-Leu-Trp	Amino acid and Its metabolites	Small Peptide	MS2-Search-DB	0.8804	-	12688.1	12897	13216.3	5985.57	6099.49	7333.74	4876.37	5667.63	7812	11595.2	11592.9	11508.5
subclass 3	MEDP0058	C11H20N2O6	L-Saccharopine	Amino acid and Its metabolites	Amino acids	MS2-Search-DB	0.7143	997-68-2	245015	241784	249861	55733.7	53436.3	58777.3	36682.5	36619.5	35522.6	131529	131528	131738
subclass 3	MW0103337	C9H13N3O4	2'-Deoxycytidine	Nucleotide And Its metabolites	Nucleotide and Its metabolites	MS2-Search-Local	0.7066	951-77-9	73817.7	85180.4	84575.5	28996.8	27666.5	32541.5	23468.7	23209.9	30091.7	46261.9	46176	46262.2
subclass 3	MEDP0150	C10H12N4O4	2'-Deoxyinosine	Nucleotide And Its metabolites	Nucleotide and Its metabolites	MS2-Search-Local	0.7612	890-38-0	18559.6	17778.5	17587.7	10224.6	10607.3	11174.7	8599.54	6639.44	6242.79	12681.6	12652.1	12663.9
subclass 3	MEDL02686	C14H20NO4+	Caffeoylcholine	Alkaloids	Alkaloids	MS2-Search-Local	0.7037	87189-10-4	43037.8	40805.9	40578	9892.01	9577.18	10555.9	5298.63	5372.27	5952.91	21959.2	21968.1	21924.1
subclass 3	MW0015782	C19H28O2	Androstanedione	Hormones and hormone related compounds	Hormones and hormone related compounds	MS2-MetDNA	0.5216	846-46-8	147208	105744	108905	118829	84399.6	65274.5	56915.6	55251.4	65294.8	56307.7	56530.4	56728.3
subclass 3	MW0121494	C8H7NO4	5-Formyl-3-hydroxy-2-methylpyridine-4-carboxylic acid	Organic acid And Its derivatives	Organic acid And Its derivatives	MS2-MetDNA	0.8854	7442-76-4	21382.2	22295.2	22389.3	5025.42	6408.71	5896.5	4822.44	3982.4	3750.23	11419.8	11390	11424.3
subclass 3	MEDP1838	C10H26N4	Spermine	Alcohol and amines	Polyamines	MS2-MetDNA	0.5666	71-44-3	24109.7	18831.4	20412.9	6058.98	5826.24	7749.99	4814.21	3995.72	4566.63	10142	10117.3	10091
subclass 3	MW0146738	C10H17N3O2S	Biotinamide	Alcohol and amines	Amines	MS2-Search-Local	0.5984	6929-42-6	24353.3	19532.9	19978.4	6850.36	5996.51	7276.65	621.372	1916.24	3108.45	9180.09	9157.94	9204.29
subclass 3	MW0107650	C6H11NO3	L-Allysine	Amino acid and Its metabolites	Amino acids	MS2-MetDNA	0.9653	6665-12-09	1524.33	1350.94	1284.23	558.214	663.297	761.238	477.026	555.951	543.602	685.606	689.679	714.217
subclass 3	MW0169158	C18H19NO4	N-Feruloyltyramine	Benzene and substituted derivatives	Phenolics	MS2-Search-DB	0.7085	66648-43-9	29306.1	26789.7	28905.7	17773.5	10711.4	11719.4	8154.07	8113.7	11389.5	18824.6	18732.4	18038
subclass 3	MW0127285	C6H15N3S	Dimaprit	Others	Others	MS2-Search-DB	0.7097	65119-89-3	33253.9	31394.8	32740.8	21108	20944.9	22019.3	15040.9	15649.6	17224.8	26290.3	26431.2	26635.5
subclass 3	MW0009382	C8H11N	Phenethylamine	Alcohol and amines	Amines	MS2-MetDNA	0.767	64-04-0	12544.3	12235.4	12410.5	4660.83	4830.22	4928.64	3386.91	3334.82	3276.05	6488.49	6476.79	6504.49
subclass 3	MW0108335	C18H13ClFN3	Midazolam	Heterocyclic compounds	Heterocyclic compounds	MS2-Search-DB	0.8329	59467-64-0	148970	128262	119872	65611	64890.8	69151.9	40279	41454.6	46728.4	84213.3	84109.5	84167.2
subclass 3	MW0113273	C12H22O11	Melibiose	Carbohydrates and Its metabolites	Sugars	MS2-Search-Local	0.7527	585-99-9	100901	97864.4	97481.9	9884.26	9324.29	8933.01	11071.4	11371.8	14514.5	42827.2	42681.8	42683.5
subclass 3	MW0114602	C7H8ClN3O4S2	Hydrochlorothiazide	Heterocyclic compounds	Heterocyclic compounds	MS2-Search-DB	0.726	58-93-5	9501.59	11064.6	11259.6	3569.04	3537.71	3233.45	4022.18	3714.93	4705.5	6553.27	6548.04	6448.13
subclass 3	MW0112868	C5H10O	3-Methyl-2-buten-1-ol	Alcohol and amines	Alcohols	MS2-Search-DB	0.6637	556-82-1	16444.3	16386.4	16462.5	6779.29	7126.76	6734.57	4938.33	4565.24	4914.86	9590.76	9519.68	9554.78
subclass 3	MW0105167	C5H7N5O	4,6-Diamino-5-formamidopyrimidine	Heterocyclic compounds	Heterocyclic compounds	MS2-Search-DB	0.8844	5122-36-1	36643.5	35022.8	33897.1	20793.9	21549.1	22259.9	17777	13742.6	13049.1	25594.8	25587.2	25697.6
subclass 3	MW0000337	C23H30N2O4	Mitragynine	Alkaloids	Alkaloids	MS2-Search-DB	0.7818	4098-40-2	18931	15289.1	16328.9	7423.32	7375.4	8768.13	7278.71	7527.5	9038.73	12911.1	12908	12866.9
subclass 3	MW0144822	C8H15N3O4	l-Alanyl-l-glutamine	Amino acid and Its metabolites	Small Peptide	MS2-Search-DB	0.6579	39537-23-0	216978	192234	179762	95353.4	94844.1	99847.5	64664.1	64219.2	73701.4	124620	124496	124536
subclass 3	MEDP1339	C26H53NO7P	LPC(18:1/0:0)	GP	LPC	MS2-Search-Local	0.7117	3542-29-8	1.46782e+06	1.72168e+06	1.98134e+06	877854	1.17097e+06	953275	935194	638645	576545	1.33835e+06	1.33751e+06	1.33826e+06
subclass 3	MW0122042	C9H16O2	6-Butyltetrahydro-2H-pyran-2-one	Aldehyde,Ketones,Esters	Ketones	MS2-Search-DB	0.759	3301-94-8	33091.7	26827.4	27345.2	19595.6	16168.9	25037	14244.5	10359.3	12438.7	14531.3	14535	14653.7
subclass 3	MW0009245	C16H18O6	O-Desmethylmycophenolic acid	Benzene and substituted derivatives	Benzene and substituted derivatives	MS2-Search-DB	0.7225	31858-65-8	21045	18162.2	18768.5	9504.02	11820.9	12929.2	7439.4	7767.07	9994.31	11925.5	11918.7	11869.8
subclass 3	MW0108500	C8H18N4O2	N,N-Dimethylarginine	Amino acid and Its metabolites	Amino acid derivatives	MS2-Search-Local	0.542	30315-93-6	137381	130959	129082	61727.2	59283.4	66689.9	24006.6	28120.7	30707.3	81199.4	80260	80095.9
subclass 3	MW0010614	C20H24O6	Lariciresinol	Lignans and Coumarins	Lignans	MS2-Search-DB	0.8696	27003-73-2	47339.3	43189.5	45634.1	24402	23330.6	26348.4	17556.4	20217.4	22939.6	35563.2	35389.8	35381.8
subclass 3	MEDP0401	C11H15N5O3S	5'-Deoxy-5'-(Methylthio) Adenosine	Nucleotide And Its metabolites	Nucleotide and Its metabolites	MS2-Search-Local	0.9637	2457-80-9	321970	308640	308018	172949	184639	191207	140405	112127	98953.1	214031	213914	214194
subclass 3	MW0169496	C17H20O6	Mycophenolic Acid	Organic acid And Its derivatives	Organic acid And Its derivatives	MS2-Search-DB	0.7196	24280-93-1	29749.1	26402.2	24407.2	14333.3	11438.9	12537.4	9113.3	7973.88	9218.35	17675.9	17634.8	17624.9
subclass 3	MW0117918	C5H4N2O4	2,4-Dihydroxypyrimidine-5-carboxylic acid	Nucleotide And Its metabolites	Nucleotide and Its metabolites	MS2-Search-Local	0.6642	23945-44-0	3838.23	4981.15	4513.61	1484.62	201.713	822.994	1234.1	514.963	178.558	1459.42	1462.73	1467.31
subclass 3	MEDP1024	C11H22N2O3	Leu-Val	Amino acid and Its metabolites	Small Peptide	MS2-Search-Local	0.7728	22906-55-4	20487.2	19326.5	20026.7	10153.4	10151.9	10352.7	4972.8	5363.93	6372	12029.3	11919	12032.8
subclass 3	MEDP1672	C17H31N3O6	Leu-Leu-Glu	Amino acid and Its metabolites	Small Peptide	MS2-Search-Local	0.6883	20274-83-3	22502	17501.3	21365.4	11687.1	11655.4	12802.8	4552.6	4054.53	5761.35	10253.2	9570.41	9108.97
subclass 3	MW0109443	C14H18N2O4	Pro-Tyr	Amino acid and Its metabolites	Small Peptide	MS2-Search-Local	0.6893	19786-36-8	410004	330783	355022	80953.7	83026	102069	53563.3	76687.1	61044.2	154221	154364	154710
subclass 3	MEDP0338	C24H50NO7P	1-Palmitoyl-sn-glycero-3-phosphocholine	GP	LPC	MS2-Search-Local	0.8192	17364-16-8	1.27112e+06	1.06771e+06	1.46262e+06	316468	485909	291866	236045	112899	98310.5	696395	696964	699941
subclass 3	MW0110288	C21H24N2O7	Tyrosyl-Leucine	Amino acid and Its metabolites	Small Peptide	MS2-Search-DB	0.8679	17355-10-1	13172.4	13244.4	14098.8	6513.52	6355.42	7057.25	1591.77	2231.34	2976.86	7221.11	7243.71	7222.25
subclass 3	MW0169151	C17H17N3OS	FENAMIDONE	Aldehyde,Ketones,Esters	Ketones	MS2-Search-DB	0.7707	161326-34-7	16747.7	15841.6	15530.9	7628.21	7288.79	7322.56	2265.75	2016.18	2170.74	8796.61	8800.15	8810.72
subclass 3	MW0106528	C5H7NO3	DL-Pyroglutamic acid	Organic acid And Its derivatives	Organic acid And Its derivatives	MS2-Search-DB	0.8105	149-87-1	155192	154337	153797	67822	65163.4	67194.9	62310.4	69308.1	70492.9	97953.5	98137.9	97948.1
subclass 3	MEDL00773	C13H16N2O5	L-Aspartyl-L-Phenylalanine	Amino acid and Its metabolites	Amino acid and Its metabolites	MS2-MetDNA	0.8201	13433-09-5	20831	19172.7	20317.2	4799.72	4530.76	4883.07	2817.97	2684.01	3055.01	10463.5	10441	10487.1
subclass 3	MW0148899	C8H8Na2O5	Endothal-disodium	Others	Others	MS2-Search-Local	0.5611	13114-29-9	55659.9	47387.6	48759.8	10167	9896.23	11275.2	3531	3969.59	3993.21	15658	15658.2	15636.5
subclass 3	MW0009471	C22H27NO3	Pipenzolate bromide	Organic acid And Its derivatives	Organic acid And Its derivatives	MS2-Search-DB	0.8551	125-51-9	49103.2	38352	45527.3	13943.3	14260.5	14525.3	13950.5	13683.7	19285	28667.1	28539.7	28569.1
subclass 3	MEDL02012	C3H4O4	3-Hydroxypyruvic acid	Organic acid And Its derivatives	Organic acid And Its derivatives	MS2-MetDNA	0.8492	1113-60-6	1098.48	1288.55	1343.71	153.746	705.346	909.829	320.625	259.624	134.42	692.925	687.288	720.765
subclass 3	MW0105618	C5H9NO3	5-Aminolevulinic Acid	Organic acid And Its derivatives	Organic acid And Its derivatives	MS2-MetDNA	0.9663	106-60-5	25761	26376.4	25134.2	12697.8	13046.9	14157.7	7305.04	6867.89	7622.85	15525.4	15504.1	15479.8
subclass 3	MW0006918	C8H11NO2	Octopamine	Alcohol and amines	Polyamines	MS2-Search-Local	0.9145	104-14-3	114286	101398	110363	62493.8	60006.8	68346.5	39755.6	54245.7	60252.1	79340.3	79285.3	79324.8
subclass 3	MW0158359	C17H25N3O5S1	Tyr-Ala-Met	Amino acid and Its metabolites	Small Peptide	MS2-Search-DB	0.7985	-	28698.8	28188.6	28851.6	439.312	683.898	373.463	458.52	462.802	584.645	7750.63	7748.66	7698.92
subclass 3	MW0156323	C22H33NO4	R-4-benzyl-3-((R)-3-hydroxy-2,2-dimethyloctanoyl)-5,5-dimethyloxazolidin-2-one	Benzene and substituted derivatives	Benzene and substituted derivatives	MS2-Search-DB	0.8982	-	182031	154510	166369	69136.9	65101.4	83052.6	56015.2	72290.7	82323.9	122426	122727	122714
subclass 3	MW0153758	C12H23N3O4S2	Met-Gly-Met	Amino acid and Its metabolites	Small Peptide	MS2-Search-DB	0.8369	-	11461.6	11504.3	11668.8	3619.97	3788.35	3106.65	1060.22	1326.05	1559.67	5782.95	5724.41	5784.12
subclass 3	MW0153076	C17H30N6O4S1	Lys-Met-His	Amino acid and Its metabolites	Small Peptide	MS2-Search-DB	0.8542	-	3537.9	2099.74	3097.95	763.717	1401.95	1382.69	1187.36	1302.65	905.222	1649.76	1657.68	1685.41
subclass 3	MEDP1343	C26H49NO7P	LPC(0:0/18:3)	GP	LPC	MS2-Search-Local	0.7092	-	19192.9	15764.5	23826.4	5316.59	7821.91	4877.16	4284.48	2116	1836.42	12902.4	12975	12907.1
subclass 3	MADN0652	C11H20N2O4	Hyp-Ile	Amino acid and Its metabolites	Small Peptide	MS2-Search-Local	0.8119	-	42490.3	38818.6	40688.6	10096.4	9770.19	10420.7	5347.33	5319.37	6059.78	22379.5	22367.2	22445.5
subclass 3	MW0105273	C7H12O2	4-Pentenyl acetate	Aldehyde,Ketones,Esters	Esters	MS2-Insilico	0.7438	-	70780.4	72980.1	73656.2	25406	25021.4	25249.9	18505.3	16895.8	17559.9	35825.8	35912	35806.5
subclass 3	MW0160386	C7H14N2O4	(2S,6S)-2,6-bis(azaniumyl)heptanedioate	Organic acid And Its derivatives	Organic acid And Its derivatives	MS2-MetDNA	0.8962	-	588.115	593.276	529.309	72.3816	97.8372	110.591	133.484	80.0525	75.8743	175.946	195.653	213.875
subclass 4	MW0011907	C42H80NO8P	1,2-Dioleoyl-sn-glycero-3-phosphoethanolamine-N-methyl	GP	PE	MS2-MetDNA	0.759	96687-23-9	598.248	511.106	325.933	704.708	789.48	908.374	1059.58	1148.26	1367.05	1547.85	1563.9	1562.78
subclass 4	MW0012929	C26H55N2O7P	Methylcarbamyl PAF C-16	GP	PC	MS2-Search-DB	0.8376	91575-58-5	490.162	906.891	1138.5	2160.61	1758.6	2970.17	1890.11	1896.29	1960.58	6734.8	6705.84	6705.36
subclass 4	MW0149467	C30H44O7	Ganoderic acid A	Organic acid And Its derivatives	Organic acid And Its derivatives	MS2-Search-DB	0.8877	81907-62-2	78.1899	264.946	703.351	20824.5	14601.6	17236	24850	23732.3	36430	34843.1	34903.7	33711.1
subclass 4	MW0005118	C8H8O2	4-Hydroxyphenylacetaldehyde	Benzene and substituted derivatives	Benzene and substituted derivatives	MS2-MetDNA	0.6887	7339-87-9	2827.42	1801.86	2033.53	2894.36	3453.2	3000.28	1604.56	1027.54	1990.41	4741.97	4739.3	4665.17
subclass 4	MW0121600	C11H13NO2	5-Methoxytryptophol	Amino acid and Its metabolites	Amino acids	MS2-Search-DB	0.8068	712-09-4	11572.5	10491.4	10062.8	22949.9	20925.8	20323.5	25757.6	24654.2	36235.3	35404.1	35404.6	35478.9
subclass 4	MW0148485	C35H44N2O9	Dihydro Isorescinnamine	Alkaloids	Alkaloids	MS2-Search-DB	0.8727	6335-49-5	3212.7	3548.36	6573.83	35497.9	51932.4	64660.5	68874.5	72451.9	83737.2	103350	103295	102586
subclass 4	MEDP1836	C15H22O	Nootkatone	Aldehyde,Ketones,Esters	Ketones	MS2-Search-DB	0.5835	4674-50-4	1682.99	1582.17	3319.75	40106.3	46235.9	50799.4	66488.3	57401.5	79687.8	95853.3	95673.7	94900.7
subclass 4	MW0009930	C11H16N2O	Tocainide	Benzene and substituted derivatives	Benzene and substituted derivatives	MS2-Search-DB	0.6272	41708-72-9	16322.2	17433.3	20906.1	36238.6	40351.2	42380.1	45996.5	49340.9	53311.3	65679.4	66016.2	65174.4
subclass 4	MW0006932	C5H12N2O2	D-Ornithine	Amino acid and Its metabolites	Amino acids	MS2-Search-Local	0.8173	348-66-3	20055	21601.9	20766.4	46237.4	46695.7	50825.4	37622.5	39627.1	44728.9	55692.4	54773.4	54701.6
subclass 4	MEDP2182	C3H6N2	3-Aminopropanenitrile	Alcohol and amines	Polyamines	MS2-Insilico	0.6586	151-18-8	2673.18	1161.92	4147.2	15011.7	14579	19642	12513.1	18424.3	29152.1	51903.7	52144.1	49246.3
subclass 4	MW0000408	C8H15NO	Pseudotropine	Alkaloids	Tropan alkaloids	MS2-Insilico	0.663	135-97-7	7350.77	32581.1	15335.7	46941.4	55454.7	66379.2	62148.4	64942.3	69124.8	95149.6	95160.8	93467.7
subclass 4	MW0126808	C20H25NO2S2	Tiagabine	Heterocyclic compounds	Heterocyclic compounds	MS2-Search-DB	0.7108	115103-54-3	24555.2	24186.5	23958.7	59635.5	78878.6	75351.6	44499.9	73944.1	63505.7	76050.2	78047.1	74580.9
subclass 4	MEDP0039	C5H11NO2	Betaine	Others	Others	MS2-MetDNA	0.9534	107-43-7	946.389	3125.58	725.8	5075.1	3801.46	5295.98	5502.11	4014.22	5198.78	5276.94	5291.02	5411.14
subclass 4	MW0153176	C28H43N7O10	Lys-Tyr-Gln-Glu-Ala	Amino acid and Its metabolites	Small Peptide	MS2-Search-DB	0.8822	-	743.792	739.414	1459.19	7475.06	10637.6	12538.1	13795.1	13992.4	16590	20387	20333.3	20275.3
subclass 4	MW0152242	C21H38N8O8	Leu-Asn-Arg-Glu	Amino acid and Its metabolites	Small Peptide	MS2-Search-DB	0.6379	-	462.959	323.345	299.528	410.623	499.986	1872.72	973.386	1047.69	1374.73	1753.34	1752.19	1728.64
subclass 4	MW0150821	C21H38N8O5	His-Ala-Lys-Lys	Amino acid and Its metabolites	Small Peptide	MS2-Search-DB	0.7233	-	1508.47	1547.46	151.488	2067.87	2729.06	2999.68	6142.03	5128.73	6637.28	5703.65	5737.22	5342.95
subclass 5	MW0007415	C14H22NO4PS	Isofenphos-methyl	Benzene and substituted derivatives	Benzene and substituted derivatives	MS2-Search-DB	0.6101	99675-03-3	3761.78	3291.3	3673.23	37398.5	35633.9	38541.3	31916.9	31714.9	34598.4	22501.5	22574	22571.5
subclass 5	MEDN0036	C6H12N2O3	Ala-Ala	Amino acid and Its metabolites	Small Peptide	MS2-Search-Local	0.778	923-16-0	14096.5	11903.4	12557.9	103250	106298	110467	144583	141635	139708	89306.5	89477.6	89298.1
subclass 5	MEDN0362	C23H46NO7P	LPE(18:1/0:0)	GP	LPE	MS2-Search-Local	0.7413	89576-29-4	7200.33	1150.72	1284.06	13663.6	20332.4	27928.9	39149.9	21404.9	17554.4	13116.4	13111.8	12990.8
subclass 5	MW0006779	C16H22O4	Dibutyl phthalate	Benzene and substituted derivatives	Benzene and substituted derivatives	MS2-Search-Local	0.9187	84-74-2	1930.14	2513.06	2812.74	5547.32	6133.24	6480.17	6540.67	7569.03	6743.33	6641.52	6719.33	6637.42
subclass 5	MEDP0637	C14H18N2O3	Phe-Pro	Amino acid and Its metabolites	Amino acid derivatives	MS2-Search-Local	0.9348	7669-65-0	11529.2	10134.6	11329.7	23803.1	22111.7	30552.6	24596.3	29189.4	33810.8	20532.1	20296.8	20261.5
subclass 5	MW0113150	C9H9NO2	4-Oxo-4-(pyridin-3-yl)butanal	Heterocyclic compounds	Heterocyclic compounds	MS2-MetDNA	0.9653	76014-80-7	3840.39	3884.8	3854.33	19906.7	20344.4	18785.1	26069.5	24617.5	24407.4	14655.9	14595.9	14601.6
subclass 5	MW0104475	C5H8O4	2-Hydroxy-2-methyl-3-oxobutanoic acid	Aldehyde,Ketones,Esters	Esters	MS2-MetDNA	0.9055	71698-08-3	149.356	390.22	131.139	1059.9	874.613	912.925	1362.06	675.8	1349.44	784.673	787.476	809.811
subclass 5	MW0123173	C16H23N3OS	Buprofezin	Heterocyclic compounds	Heterocyclic compounds	MS2-Search-DB	0.6996	69327-76-0	11405	10561.5	10684.1	21535.6	21155.1	23650.5	22720.9	24708	27557.6	19865.7	19777.3	19853.1
subclass 5	MW0122947	C28H31FN4O	Astemizole	Heterocyclic compounds	Heterocyclic compounds	MS2-Search-DB	0.7031	68844-77-9	6543.18	4033	1205.76	12330.8	17557.4	23700.3	32456.2	19176.6	15320.2	12392.9	12429.2	12432.2
subclass 5	MW0111840	C7H14O	1-Methylcyclohexanol	Alcohol and amines	Alcohols	MS2-Search-DB	0.7312	590-67-0	4520.16	4650.71	4285.05	43447.6	42845.7	41648.7	62022.4	61289.2	64676.4	33688.8	33574.4	33073.4
subclass 5	MW0104977	C6H13NO2	3-Aminohexanoic acid	Organic acid And Its derivatives	Organic acid And Its derivatives	MS2-Search-DB	0.7222	58521-63-4	24298.5	24197.3	24685.3	50354.6	49151.4	51837.3	45947.7	47577.8	47034.1	39935.8	39960.2	39792.1
subclass 5	MW0124782	C15H21NO2	Meperidine	Heterocyclic compounds	Heterocyclic compounds	MS2-Search-DB	0.9057	57-42-1	2867.94	2872.62	2892.81	21960.9	21497.9	17391.3	15683.5	16203.9	19547.7	12571.1	12567.1	12526.5
subclass 5	MW0113239	C6H10O7	5-Keto-D-gluconic acid	Organic acid And Its derivatives	Organic acid And Its derivatives	MS2-Search-DB	0.5923	5287-64-9	20777.5	20225.9	19660.1	38493.9	37441.7	40637.9	43715.2	43952.6	43216.6	34589.2	34591.4	34448.9
subclass 5	MW0009282	C13H11NO3	Osalmid	Others	FDA	MS2-Search-DB	0.7055	526-18-1	4704.37	4812.96	5423.04	11244.1	12706.1	10831.9	9509.92	11589	11223	10490.1	10437.6	10343.2
subclass 5	MEDN1397	C7H10O4	4,6-Dioxoheptanoic acid	Organic acid And Its derivatives	Organic acid And Its derivatives	MS2-Search-DB	0.7431	51568-18-4	8262.91	7642.88	7910.09	18981.2	18900.1	17397.8	15981.2	15607.4	17571.2	16606.6	16608.2	16695.5
subclass 5	MEDP0618	C12H23NO4	Carnitine 2-methyl-C4	FA	CAR	MS2-Search-Local	0.9489	31023-25-3	53284.7	51791	53915.8	155827	147055	157852	167383	176503	180476	119663	119666	119435
subclass 5	MEDP0577	C11H21NO4	Carnitine isoC4:0	FA	CAR	MS2-Search-Local	0.9454	25518-49-4	46007.2	44872.8	46527.2	91818	88489.9	97750.6	104124	110745	115962	85032.3	84439.5	85069.4
subclass 5	MW0054956	C6H12O4	Mevalonic acid	FA	Others	MS2-MetDNA	0.9876	17817-88-8	12774.9	12507.2	12545.8	32856.2	28741.7	30369.3	28952.8	28975.5	30899.1	22469.2	22445.8	22064.3
subclass 5	MW0123037	C18H24FN3O3S	Benthiavalicarb-isopropyl	Benzene and substituted derivatives	Benzene and substituted derivatives	MS2-Search-DB	0.6685	177406-68-7	67987	61535.2	62563.9	143926	140127	150747	132653	148263	176789	130597	130851	130854
subclass 5	MW0111340	C3H9NO	Trimethylamine oxide	Alcohol and amines	Amines	MS2-MetDNA	0.6403	1184-78-7	7486.03	7847.68	7576.71	36046.4	34941.8	37491.3	30711.9	30299.4	30522.7	25292.8	25238.7	25364.6
subclass 5	MW0111256	C5H15NO4P	Phosphocholine	Organic acid And Its derivatives	Phosphoric acids	MS2-Search-Local	0.8711	107-73-3	19035.3	14388.9	17257.9	37653.9	44961.1	45523.8	54933.6	46076.2	44708	39562.4	39539.9	39353.6
subclass 5	MW0103496	C15H21N5O5	cis-Zeatin riboside	Nucleotide And Its metabolites	Nucleotide and Its metabolites	MS2-MetDNA	0.7686	-	11902.4	12389.5	11045.4	30525.8	27097.8	23976.3	38997.5	31085.2	33245.9	30260.8	30042.8	30201.4
subclass 5	MW0108956	C8H16N2O3	Nε-Acetyl-L-lysine	Amino acid and Its metabolites	Amino acid derivatives	MS2-MetDNA	0.8527	-	146.894	159.445	869.706	3082.87	2814.21	2244.18	3696.22	3453.76	4182.61	2373.98	2338.46	2403.14
subclass 5	MW0125750	C38H44N2O6	Neferine	Heterocyclic compounds	Heterocyclic compounds	MS2-Insilico	0.6395	-	1405.88	930.708	1034.03	2394.15	3079.81	3303.82	3752.16	3109.01	3290.93	3055.25	3023.71	3020.17
subclass 5	MW0148075	C20H24N6O4S1	Cys-Trp-His	Amino acid and Its metabolites	Small Peptide	MS2-Search-DB	0.9047	-	578.104	900.61	334.431	10162.5	10109.4	10655.2	8579.18	9032.05	9396.79	6498.17	6438.47	6467.95
subclass 5	MW0049098	C10H16	Cyclofenchene	Others	Hydrocarbon derivatives	MS2-Search-DB	0.6076	-	22196	22568.6	22094.8	127514	125981	130309	109413	106247	107782	80401.1	80330.2	80311.1
subclass 5	MW0146143	C27H49N9O9	Asp-Ile-Gln-Leu-Arg	Amino acid and Its metabolites	Small Peptide	MS2-Search-DB	0.631	-	590.055	135.349	1212.5	5868.43	6377.89	9121.45	9609.16	8836.35	6763.23	5382.65	5525.72	5486.13
subclass 5	MW0145996	C15H18N4O4	Asn-Trp-OH	Amino acid and Its metabolites	Small Peptide	MS2-Search-DB	0.7107	-	8201.82	7094.09	7459.48	15973.6	15518.6	17125.7	13468.3	15680.9	18748.8	14477.6	14580.2	14474.4
subclass 5	MW0113202	C5H11NO	5-Aminopentanal	Aldehyde,Ketones,Esters	Aldehydes	MS2-MetDNA	0.9116	-	2847.1	2631.07	1721.67	9979.36	9786.25	8764.95	8754.58	8256.98	7666.16	7183.88	7125.37	7158.13
subclass 6	MW0125795	C6H6N2O	Nicotinamide	Alcohol and amines	Amines	MS2-Search-Local	0.9222	98-92-0	117698	111867	111618	325413	310663	300251	130732	135473	143751	188137	188221	188221
subclass 6	MW0103332	C10H13N5O3	2'-Deoxyadenosine	Nucleotide And Its metabolites	Nucleotide and Its metabolites	MS2-Search-Local	0.9618	958-09-8	202363	187665	203801	348129	333365	342062	170784	160412	177070	239766	239670	238913
subclass 6	MW0009652	C24H33N3O4	Ranolazine	Benzene and substituted derivatives	Phenolics	MS2-Search-DB	0.8027	95635-55-5	3858.08	3245.71	3431.58	15455	16540.5	10703.7	4570.21	4782.56	5021.06	5757.98	5741.32	5763.29
subclass 6	MW0139900	C9H6O3	Umbelliferone	Organic acid And Its derivatives	Organic acid And Its derivatives	MS2-Search-DB	0.7178	93-35-6	4994.38	4184.02	3435.16	6743.21	8886.4	6989.51	3403.84	3109.54	4400.08	5834.77	5931.43	6098.38
subclass 6	MW0009449	C8H6O4	Phthalic acid	Organic acid And Its derivatives	Organic acid And Its derivatives	MS2-Search-Local	0.6194	88-99-3	142926	28814.5	29064.8	384411	364910	301799	137836	82815.1	94049.6	131171	131041	131101
subclass 6	MW0103590	C10H14N5O8P	Guanosine-5'-monophosphate	Nucleotide And Its metabolites	Nucleotide and Its metabolites	MS2-Search-Local	0.9142	85-32-5	526.39	445.866	607.659	8288.71	7911.58	7932.9	951.754	945.455	1209.75	3137.91	3100.91	3111.14
subclass 6	MW0109398	C11H21N3O3	Pro-Lys	Amino acid and Its metabolites	Small Peptide	MS2-Search-Local	0.6219	71227-70-8	1151.88	738.307	822.172	12459.1	11470.9	16182.9	1346.13	1196.36	1121.33	4784.3	4827.32	4771.26
subclass 6	MEDP0178	C4H4N2O2	Uracil	Nucleotide And Its metabolites	Nucleotide and Its metabolites	MS2-Search-Local	0.8964	66-22-8	13337.3	12896.8	12491	36045.9	37465.8	37568.4	14934.2	13657.4	15202.2	22720.3	22820.1	22761
subclass 6	MEDN1368	C6H10O4	2,2-DIMETHYLSUCCINIC ACID	Organic acid And Its derivatives	Organic acid And Its derivatives	MS2-Search-Local	0.5736	597-43-3	14363.6	12539	12678.3	21855.8	33070	31540.5	14094.1	11785.8	12570.7	18790.1	19124.4	19226.5
subclass 6	MW0156161	C36H38N4O4	Protoporphyrin IX dimethyl ester	Aldehyde,Ketones,Esters	Esters	MS2-Search-DB	0.8983	5522-66-7	101500	58943.7	70767.1	205033	206990	170738	64113.1	82926	74143.8	114587	114590	114313
subclass 6	MW0049021	C15H24O4	Corey PG-lactone diol	Hormones and hormone related compounds	Hormones and hormone related compounds	MS2-Search-DB	0.548	39182-59-7	8197.07	5899.57	6443.22	29577.5	30703.3	22634.1	9067.66	9347.82	11262.8	14074.3	14077.1	14009.6
subclass 6	MW0106515	C11H22N2O3	Leucyl-Valine	Amino acid and Its metabolites	Small Peptide	MS2-Search-DB	0.7548	35436-83-0	133.2	188.724	212.785	13752.9	15647.7	21556.6	492.021	314.243	753.437	4071.51	4111.88	4187.07
subclass 6	MW0055232	C9H21N3O	N8-Acetylspermidine	Amino acid and Its metabolites	Amino acid derivatives	MS2-MetDNA	0.6849	34450-15-2	16182.1	14773.2	16249.6	31682.4	34760.1	34929.9	16299	17314.8	19723.7	26433	27111.3	27271.6
subclass 6	MW0105731	C17H24N6O3	Arginyl-Tryptophan	Amino acid and Its metabolites	Amino acid derivatives	MS2-MetDNA	0.6128	25615-38-7	84.5792	71.2701	63.5015	8059.58	7788.99	9079.64	463.307	506.152	497.896	2882.33	2861.71	2860.67
subclass 6	MW0126137	C15H18O7	Picrotin	Heterocyclic compounds	Heterocyclic compounds	MS2-Search-DB	0.726	21416-53-5	13098.3	9969.41	10385.7	22787.4	20977.6	24225.9	13874.2	12156.8	17058.3	18814.7	18853.2	18852.8
subclass 6	MW0155495	C35H36N4O5	Pheophorbide a	Organic acid And Its derivatives	Organic acid And Its derivatives	MS2-Search-DB	0.8676	15664-29-6	2920.9	3081.95	2792.77	9487.64	9396.52	10523.6	3111.96	3235.92	4181.89	3742.21	3742.85	3738.88
subclass 6	MEDP0510	C9H17NO4	Carnitine C2:0	FA	CAR	MS2-Search-Local	0.9587	14992-62-2	45424.5	41421.5	45293.6	233073	223536	5021.61	12926.8	13442.1	14348.4	28283	77110.2	77199.6
subclass 6	MW0124275	C5H5N5O	Guanine	Heterocyclic compounds	Heterocyclic compounds	MS2-Search-DB	0.7217	11006-44-3	17863.6	98743.3	16261.6	117731	111514	131468	33506.5	43911.4	52968.7	59417.7	59517.4	59334.2
subclass 6	MW0124983	C25H24N2O2	Methanone,[1-[2-(4-morpholinyl)ethyl]-1H-indol-3-yl]-1-naphthalenyl-	Aldehyde,Ketones,Esters	Ketones	MS2-Search-DB	0.7148	103610-04-4	32417.1	21354.6	24631.9	57144.3	58668.6	48750	28043.5	29893.5	28800.1	38238	38235.1	38167.8
subclass 6	MW0158681	C12H16N2O4	Tyr-Ala	Amino acid and Its metabolites	Small Peptide	MS2-Search-DB	0.7072	-	2306.42	1854.28	1701.86	4974.19	5864.98	4612.54	2195.63	2368.52	3777.54	3998.7	4048.33	4045.45
subclass 6	MW0109911	C13H26N4O5	Thr-Ala-Lys	Amino acid and Its metabolites	Small Peptide	MS2-Search-DB	0.7072	-	3459.79	3049.82	3000.72	10087.5	10461	10469.8	2294.37	2820.56	3466.61	6344.55	6327.28	6327.44
subclass 6	MW0156640	C22H40N8O10	Ser-Arg-Glu-Val-Ser	Amino acid and Its metabolites	Small Peptide	MS2-Search-DB	0.7995	-	365268	222142	274427	692532	708713	644873	302722	358211	325887	425793	425797	425327
subclass 6	MW0145494	C14H27N7O6	Arg-Ser-Gln	Amino acid and Its metabolites	Small Peptide	MS2-Search-DB	0.8662	-	2426.9	1911.77	1642.71	10951.8	11426.9	7881.33	633.196	670.452	841.248	4571.66	4442.51	4583.68
subclass 7	MW0006891	C21H27NO	Diphenidol	Benzene and substituted derivatives	Benzene and substituted derivatives	MS2-Search-DB	0.723	972-02-1	25354.8	41565	23542.9	66740.9	66244.6	70718.5	42569.9	47418.7	54542.6	43073.8	43003.5	43017.7
subclass 7	MW0014835	C20H30O6	5S,12R-Dihydroxy-6Z,8E,10E,14Z-eicosatetraene-1,20-dioic acid	FA	Oxidized lipids	MS2-Search-DB	0.8993	80434-82-8	19752.2	15816.8	16843.1	43851.2	36510.6	44239.7	20846.7	22021.1	28013.2	20206.5	20316.2	20134.8
subclass 7	MW0114974	C8H15NO6	N-Acetyl-beta-D-mannosamine	Alcohol and amines	Amines	MS2-MetDNA	0.9659	7772-94-3	1611.73	1287.97	1255.56	3674.92	3289.26	3880.64	2433.23	2305.88	2623.9	2051.01	2058.8	2051.73
subclass 7	MW0009362	C13H17NO3	Pentylone	Benzene and substituted derivatives	Benzene and substituted derivatives	MS2-Search-DB	0.6992	698963-77-8	1870.29	1515.71	1320.9	76554.8	69102.4	63262	42213.3	44382.5	54975.8	35415.3	35409.9	35187
subclass 7	MEDP1228	C11H19NO6	Heterodendrin	Others	Others	MS2-Search-Local	0.6625	66465-22-3	3032.53	2558.75	2709.43	12721.8	13032.2	13975.1	5304.3	5871.45	6893.74	7833.14	7797.16	7748.29
subclass 7	MW0006920	C13H14N2O4	DMABA NHS Ester	Benzene and substituted derivatives	Benzene and substituted derivatives	MS2-Search-DB	0.7666	58068-85-2	1956.79	1755.39	2029.24	9943.11	9374.32	9074.98	7086.97	7296.6	6715.89	6528.84	6553.18	6577.59
subclass 7	MEDN1412	C19H20N8O5	Aminopterin	Heterocyclic compounds	Heterocyclic compounds	MS2-Search-Local	0.6003	54-62-6	8646.79	7536.87	8463.22	18145.2	18471.9	17217.7	11506.2	10588.8	12189.6	14904.4	14890.8	14869.2
subclass 7	MW0010512	C21H26O6	4-[2-(2,6-Dimethoxy-4-prop-2-enylphenoxy)-1-hydroxypropyl]-2-methoxyphenol	Lignans and Coumarins	Lignans	MS2-Search-DB	0.8218	41535-95-9	9071.22	7847.68	8252.47	21177.9	19143.2	29755.2	11736.7	11515.1	15246.2	15569.6	15404.7	15389.5
subclass 7	MEDP1098	C11H11NO3	5-Methoxyindole-3-acetic acid	Heterocyclic compounds	Indole and Its derivatives	MS2-MetDNA	0.9968	3471-31-6	1552.67	1520.54	1662.04	6804.96	7406.19	6497.36	4863.06	4256.07	3973.18	4540.34	4506.52	4545.61
subclass 7	MW0157081	C11H19N3O6S	S-Methyl GSH	Amino acid and Its metabolites	Small Peptide	MS2-MetDNA	0.7734	2922-56-7	815.397	730.827	674.907	2819.11	2459.55	2700.48	1576.09	1234.43	1120.71	1504.04	1498.48	1490.79
subclass 7	MEDP1310	C11H12N2O3	4-hydroxy-L-tryptophan	Amino acid and Its metabolites	Amino acid derivatives	MS2-Search-Local	0.6327	25242-90-4	9514.36	8363.28	8396.03	41742.9	39954.2	33754	18199	19493.1	21169.2	19430.9	19430	19488.3
subclass 7	MW0124128	C4H4FN3O	Flucytosine	Heterocyclic compounds	Heterocyclic compounds	MS2-Search-Local	0.5945	2022-85-7	12879.4	16741.3	14507.7	63122.3	67579.1	66347.5	37879.6	37688.9	30675	38439.6	37234.4	38360.3
subclass 7	MW0169068	C18H29NO3	Dihydrocapsaicin	Heterocyclic compounds	Heterocyclic compounds	MS2-Search-Local	0.5061	19408-84-5	3169.76	2288.11	2236.03	46475.2	41178.7	180697	44966.3	55274.4	51533.7	35368.5	35474.7	35254.1
subclass 7	MADP0557	C10H16N2O4	Proline-Hydroxyproline	Amino acid and Its metabolites	Small Peptide	MS2-Search-Local	0.6518	18684-24-7	5949.76	5828.45	5737.1	46215.9	44920.6	41171.7	22584.9	19708.4	17627.8	22426.7	22429.4	22302.1
subclass 7	MW0155502	C18H20N2O4	Phe-Tyr	Amino acid and Its metabolites	Small Peptide	MS2-MetDNA	0.7212	17355-18-9	4788.95	2935.75	3437.36	12303.3	12169.1	11124.5	5660.73	7286.67	7688.06	7204.61	7311.58	7193.98
subclass 7	MW0124845	C25H25NO2	Methanone,(3-methoxy-1-naphthalenyl)(1-pentyl-1H-indol-3-yl)-	Aldehyde,Ketones,Esters	Ketones	MS2-Search-DB	0.5607	1696409-36-5	3877.4	3320.89	3517.72	11992.5	10889.5	12610.5	6342.87	6694.24	7906.83	6932.87	6966.52	6933.47
subclass 7	MEDN1411	C21H30O4	Cortexolone	Hormones and hormone related compounds	Hormones and hormone related compounds	MS2-Search-DB	0.8596	152-58-9	1128.66	762.982	778.422	21648.6	19911.6	85731	22314.6	26596.2	25938.5	19396.8	19092	19030
subclass 7	MEDP2126	C9H12N2O2	Dulcin	Benzene and substituted derivatives	Benzene and substituted derivatives	MS2-Search-DB	0.9199	150-69-6	20348.5	19119.3	30525.1	176256	106653	184248	80779.2	82831	85884.8	88423.5	89872	93850
subclass 7	MEDP1442	C11H21NO4	Carnitine C4:0	FA	CAR	MS2-Search-Local	0.7277	1492-26-8	4254.1	3021.27	3328.6	24271.3	23154.8	20128.2	15750	14114.7	13393	16433.7	16462.2	16336.4
subclass 7	MW0012098	C20H30O6	11-Dehydrothromboxane B3	Hormones and hormone related compounds	Hormones and hormone related compounds	MS2-Search-DB	0.9257	129228-55-3	20551.8	17172.7	18377.6	81547.2	161991	79094.5	41958.8	47072.6	50690.1	56709.7	59996.4	63461.6
subclass 7	MW0108605	C12H14N2O2	N-Acetyl-5-Hydroxytryptamine	Tryptamines,Cholines,Pigments	Tryptamines	MS2-MetDNA	0.8943	1210-83-9	3850.48	3004.43	3320.17	28845.4	24739.9	16779	7867.57	8717.89	9283.74	11472.3	11451	11493.8
subclass 7	MEDP0670	C7H9N	2,6-Dimethylpyridine	Heterocyclic compounds	Pyridine and pyridine derivatives	MS2-Search-Local	0.7615	108-48-5	15562.6	14839.2	14805.3	79810	76859.4	82554.1	48574.4	52767.1	54782.7	48454.6	48259.2	48149.1
subclass 7	MW0006323	C7H9N	Benzylamine	Benzene and substituted derivatives	Benzene and substituted derivatives	MS2-MetDNA	0.9478	100-46-9	1029.62	736.696	1094.6	5983.7	5612.44	5653.9	3270.16	3920.51	3813.72	3593.11	3593.23	3585.03
subclass 7	MW0158595	C23H27N3O6	Tyr-Pro-Tyr	Amino acid and Its metabolites	Small Peptide	MS2-Search-DB	0.8406	-	14414.3	9634.18	10585.4	166861	134794	75294.9	46876.3	43856.5	49513.1	57486.9	57212.9	57481.3
subclass 7	MW0158391	C18H25N5O7	Tyr-Asn-Gln	Amino acid and Its metabolites	Small Peptide	MS2-Search-DB	0.8395	-	72117.4	47210.1	52214.2	554287	472969	284266	230662	239978	289841	251490	250857	250814
subclass 7	MW0109436	C9H16N2O4	Pro-Thr	Amino acid and Its metabolites	Small Peptide	MS2-Search-Local	0.7363	-	4542.49	4152.38	4495.49	19510.2	18841.9	21617.3	7532.78	9138.87	10913.2	11210.3	11244.5	11190.2
subclass 7	MW0057276	C46H86NO7P	PC(20:2(11Z,14Z)/P-18:1(11Z))	GP	PC	MS2-Insilico	0.5307	-	12270.6	12524.9	34803.5	92056.3	83509.7	69285.3	73864.7	70875.7	41275.7	7587.66	7807.49	6378.65
subclass 7	MW0151107	C20H24N6O4	His-Trp-Ala	Amino acid and Its metabolites	Small Peptide	MS2-Search-DB	0.7267	-	3089.97	2744.45	2663.3	6748.93	7510.81	5838.41	3889.77	4213.28	4111.17	4256.41	4219.05	4217.78
subclass 7	MW0151104	C21H26N6O5	His-Thr-Trp	Amino acid and Its metabolites	Small Peptide	MS2-Search-DB	0.8351	-	2672.38	1285.47	1717.55	22966	18275.5	10632.8	7062.4	6580.67	8345.11	8429.48	8387.33	8349.93
subclass 7	MW0148515	C19H32O4	Dihydromonacolin L acid	Organic acid And Its derivatives	Organic acid And Its derivatives	MS2-Insilico	0.5458	-	773.483	160.683	621.594	12783.2	11177.5	45152.2	13252.4	15097.2	14185.8	9241.38	9331.49	9237.96
subclass 7	MW0147984	C18H28N6O4S1	Cys-Arg-Phe	Amino acid and Its metabolites	Small Peptide	MS2-Search-DB	0.8982	-	12398.6	7966.63	8410.03	81470.5	68835.6	40107.2	31090.2	32340.2	39396	35735.7	35890.4	35732.8
subclass 7	MEDTP01667	C17H27NO4	Carnitine C9:1-OH	FA	CAR	MS2-Search-Local	0.5004	-	22434.5	19481.5	19219.6	89322.1	81229.1	85244.2	49527.5	56873.5	60117.9	41819.5	41760.5	41638.7
subclass 7	MW0145769	C16H22N8O5	Asn-His-His	Amino acid and Its metabolites	Small Peptide	MS2-Search-DB	0.7214	-	8464.52	7494.62	6458.18	25099.2	26426.5	21235.8	11714.1	11846.1	12302.4	13736	13739.7	13701.9
subclass 7	MW0145317	C18H28N6O5S1	Arg-Cys-Tyr	Amino acid and Its metabolites	Small Peptide	MS2-Search-DB	0.711	-	3139.99	1729.18	2221.6	43573.3	34445.5	20462.3	14974.1	15963.4	18487.4	15718.9	15747	15711.6
subclass 8	MW0010043	C17H27NO2	Venlafaxine	Benzene and substituted derivatives	Phenolics	MS2-Search-DB	0.6995	93413-69-5	317362	343692	351286	52981.4	51913.9	70382.2	90119.1	97932.5	92562.2	131278	131091	130938
subclass 8	MEDP1555	C6H6O3	2,3-Dimethylmaleic anhydride	Organic acid And Its derivatives	Organic acid And Its derivatives	MS2-Search-DB	0.6827	766-39-2	1093.01	1844.75	1507.28	235.109	369.667	221.351	569.82	682.251	632.629	806.865	815.927	756.288
subclass 8	MW0108281	C4H8O3	Methyl methoxyacetate	Aldehyde,Ketones,Esters	Esters	MS2-Search-DB	0.7749	6290-49-9	1659.9	1733.71	1345.39	649.226	311.101	725.828	848.089	564.693	750.476	1012	1044.2	972.887
subclass 8	MW0111094	C2H7N3	Methylguanidine	Alcohol and amines	Amines	MS2-Search-Local	0.5617	471-29-4	23932.1	26277.7	25746.3	9625.14	8257.61	9739.99	10058	11209	11765.7	13231.3	13194.4	13224.9
subclass 8	MW0013613	C42H82NO8P	2-Oleoyl-1-palmitoyl-sn-glycero-3-phosphocholine	GP	PC	MS2-Search-DB	0.901	26853-31-6	6.80915e+06	2.97626e+06	811429	148234	109831	93137.4	74261.9	47753	48668.6	18033	17487.5	17125.2
subclass 8	MW0139989	C18H26O5	Zeranol	Heterocyclic compounds	Heterocyclic compounds	MS2-Search-DB	0.6922	26538-44-3	5794.88	4990.69	3855.18	317.206	187.926	1350.37	2718.02	2713.46	4733	1796.71	1759.63	1877.57
subclass 8	MEDP1072	C11H15N5O5	7-methylguanosine	Nucleotide And Its metabolites	Nucleotide and Its metabolites	MS2-Search-Local	0.6319	20244-86-4	161499	156724	174149	82714.4	73504	85197.3	110746	122025	116542	63809.2	63470.4	63476.9
subclass 8	MW0126550	C7H12ClN5	Simazine	Heterocyclic compounds	Heterocyclic compounds	MS2-Search-DB	0.6183	122-34-9	1231.36	2710.66	2661.61	154.267	837.067	704.434	1378.49	1581.84	2105.86	1554.78	1540.34	1424.69
subclass 8	MW0155499	C13H18N2O4	Phe-Thr-OH	Amino acid and Its metabolites	Small Peptide	MS2-MetDNA	0.8054	-	252.071	60580.9	171.197	169.101	334.113	433.953	908.595	760.484	767.23	283.001	287.12	301.18
subclass 9	MW0110971	C7H17Cl2N2O3P	Cyclophosphamide Monohydrate	Others	FDA	MS2-Search-Local	0.5894	6055-19-2	26391.8	19482.2	20756.4	20330.8	19332.6	24514.3	9043.13	10549.1	10653.1	11943.4	11891.2	11890.2
subclass 9	MW0013241	C20H32O6	20-Hydroxyprostaglandin E2	Hormones and hormone related compounds	Hormones and hormone related compounds	MS2-Search-DB	0.9165	57930-95-7	116485	95842.8	104614	157825	139424	189373	58175.2	61806	65815.2	84165.1	84374.3	84167
subclass 9	MW0056734	C16H32O2	Palmitic acid	FA	FFA	MS2-MetDNA	0.7426	1957-10-03	4596.96	4073.27	3884.87	7103.14	5348.76	4623.91	2431.55	2240.29	3163.23	5033.97	5026.06	5023.69
subclass 9	MW0006905	C19H29NO5	Dipivefrin	Benzene and substituted derivatives	Phenolics	MS2-Search-DB	0.7679	52365-63-6	10308.6	8549.48	9083.05	13725.8	12096.2	16592.1	5480.65	5635.83	5844.13	7884.73	7892.08	7935.47
subclass 9	MW0159299	C16H21N3O3	Val-Trp	Amino acid and Its metabolites	Small Peptide	MS2-Search-DB	0.7319	24587-37-9	12105.3	13392.5	12073.1	18752.5	14571.6	16587.4	5447.91	4301.33	7294.4	10285.5	10240.6	10237.8
subclass 9	MW0103357	C11H15N5O4	2'-O-Methyladenosine	Nucleotide And Its metabolites	Nucleotide and Its metabolites	MS2-Search-Local	0.761	2140-79-6	49005.8	48753.8	47928.7	63858.2	63290.8	61420.4	22853.8	21158.7	23091.3	46009.3	45779.2	45859.6
subclass 9	MEDP0461	C11H15N5O5	2-Methylguanosine	Nucleotide And Its metabolites	Nucleotide and Its metabolites	MS2-Search-Local	0.9252	2140-77-4	6955.11	6389.18	6594.35	8697.34	9305.61	9359.83	2855.42	2930.18	3418.29	6774.32	6770.26	6685.78
subclass 9	MEDN0431	C12H17N5O5	2-(Dimethylamino)Guanosine	Nucleotide And Its metabolites	Nucleotide and Its metabolites	MS2-Search-Local	0.9126	2140-67-2	5496.27	5233.57	5381.27	6389.03	6637.51	6937.65	2590.78	2374.49	2878.53	5519.74	5510.76	5456.88
subclass 9	MW0103064	C20H30O4	Vaginatin	Aldehyde,Ketones,Esters	Esters	MS2-Search-DB	0.7175	11053-21-7	18219.2	18014.1	15456.8	20866.7	21460.6	25891.3	9802.44	9509.09	13612.3	20461.5	20458.4	20064.6
subclass 9	MW0055340	C41H81N2O6P	N-Oleoyl-D-erythro-sphingosylphosphorylcholine	SL	SM	MS2-Search-DB	0.9007	108392-10-5	4.76848e+07	2.07442e+08	1.88824e+08	2.62471e+08	2.27365e+08	1.57033e+08	9.72247e+07	6.39951e+07	4.00968e+07	200921	216511	234536
subclass 9	MW0154404	C25H42N4O19	Neu5Ac2-6Gal1-4GlcSp	Carbohydrates and Its metabolites	Sugar derivatives	MS2-Search-DB	0.6524	-	7288.42	6180.06	6629.43	10882	10003.9	10669.8	3768.22	3855.1	4490	7173.2	7172.45	7143
subclass 9	MW0150263	C11H20N2O5	Glu-Ile	Amino acid and Its metabolites	Small Peptide	MS2-Search-DB	0.7845	-	10960.6	9781.37	10932.3	15575.3	19100.3	17970.4	4963.1	5690	5914.18	14083.2	14094.9	13873.9
subclass 9	MEDP1429	C12H21NO6	Carnitine C5:DC	FA	CAR	MS2-Search-Local	0.6526	-	13096.3	10875	11710.3	15302.3	20607	21237.1	4362.08	4153.93	5962.12	12628.8	12601.4	12573.8
subclass 10	MW0103654	C15H21N5O4	Riboprine	Nucleotide And Its metabolites	Nucleotide and Its metabolites	MS2-Search-Local	0.9128	7724-76-7	86245.8	65766.7	72931.7	65054	62897.1	60834	14623.5	14641.8	18037.7	48769.9	48542.2	48725.8
subclass 10	MW0009323	C15H20ClN3O	Paclobutrazol	Benzene and substituted derivatives	Benzene and substituted derivatives	MS2-Search-DB	0.7186	76738-62-0	32581.4	26389.4	27165.8	25771.2	19899.9	30527.9	5483.21	7880.09	9063.08	18010.8	18117.6	18050.2
subclass 10	MW0054781	C16H14N2O	Methaqualone	Aldehyde,Ketones,Esters	Ketones	MS2-Search-DB	0.8111	72-44-6	48717.4	37201.2	45037.4	31381.9	30203.2	38989.7	12575.8	14210.4	19017.2	29421.8	29334.9	29333.8
subclass 10	MW0169004	C4H5N3O	Cytosine	Nucleotide And Its metabolites	Nucleotide and Its metabolites	MS2-Search-Local	0.6466	71-30-7	18807.9	18482.2	17858.8	13296.8	10332.2	12707.2	4759.79	5670.76	8077.47	15437.6	15491.4	15365.9
subclass 10	MW0107193	C7H12N2O3	Gly-Pro	Amino acid and Its metabolites	Small Peptide	MS2-MetDNA	0.8353	704-15-4	26076.5	25218.7	25863	15087.4	15537.6	15486.8	6441.86	6016.27	7323.72	19178.8	19149.6	19057.9
subclass 10	MW0014535	C6H12O2	4-Methylpentanoic acid	Organic acid And Its derivatives	Organic acid And Its derivatives	MS2-Search-DB	0.6564	646-07-1	21191.5	17299.4	17680.1	16043.2	14249.5	17226.4	3855.34	4279.95	7157.76	20420.8	20252.3	21220
subclass 10	MW0010239	C22H25NO6	Colchicine	Benzene and substituted derivatives	Benzene and substituted derivatives	MS2-Search-DB	0.7202	64-86-8	10572.2	9563.19	9960.41	7748.91	7029.17	7461.32	3016.71	3681.55	4083.57	6130.78	6191.13	6128.53
subclass 10	MW0120544	C10H13N3O	4-Hydroxydebrisoquine	Heterocyclic compounds	Heterocyclic compounds	MS2-Search-Local	0.5763	59333-79-8	77560.2	64817.2	64189.7	53012	49735.8	58363.3	13139.7	14552	20611.8	57717.8	57867.4	58012.8
subclass 10	MW0106760	C8H14N2O5	gamma-Glutamylalanine	Amino acid and Its metabolites	Amino acid derivatives	MS2-MetDNA	0.9486	5875-41-2	1016.89	1078.06	885.193	948.886	622.947	897.498	273.753	130.239	158.446	875.321	845.908	855.209
subclass 10	MW0168636	C10H13NO2	Fusaric acid	Organic acid And Its derivatives	Organic acid And Its derivatives	MS2-Search-DB	0.7224	536-69-6	5943.91	6834.34	7095.67	4523.29	3721.69	4899.63	1304.03	949.161	2197.51	4904.48	4928.5	4889.01
subclass 10	MW0124143	C22H26F3N3O2S	Fluphenazine Sulfoxide	Heterocyclic compounds	Heterocyclic compounds	MS2-Search-DB	0.8106	1674-76-6	20486.7	19067.9	20292.7	15164.9	14247.5	14782.4	5074.07	6600.78	7358.9	15548.8	15565.9	15535.7
subclass 10	MW0137109	C16H12O3	7-Methoxyisoflavone	Flavonoids	Flavonoid	MS2-Search-DB	0.5354	1621-56-3	50047.1	47515	46948	39724.4	41017	37807.8	25374.6	21249.8	25124.8	42045.6	41862.8	41939.9
subclass 10	MEDN0683	C10H8O	2-Naphthol	Benzene and substituted derivatives	Benzene and substituted derivatives	MS2-Search-DB	0.7702	135-19-3	66301.2	51184.8	52157.4	45218.4	65992.6	56321	12162.7	33671.3	21825.3	48959.4	47195.9	50227.6
subclass 10	MW0150789	C6H10O4	Adipic Acid	Organic acid And Its derivatives	Organic acid And Its derivatives	MS2-Search-DB	0.7096	124-04-9	176225	156807	155162	128919	145673	139002	81310.9	76164	83984.6	148373	148271	148391
subclass 10	MEDP0453	C8H7N	Indole	Heterocyclic compounds	Indole and Its derivatives	MS2-Search-Local	0.6585	120-72-9	28694	26319.4	24018.6	21826	23674	21846.6	11557.8	10380.2	12388.9	24742.3	24749.1	24742.2
subclass 10	MW0007084	C8H10	Ethylbenzene	Benzene and substituted derivatives	Benzene and substituted derivatives	MS2-MetDNA	0.6508	100-41-4	115531	117424	121100	87048.8	82844.2	90093.6	40557.8	44367.6	48459.3	85640.3	85455.9	85394.6
subclass 10	MW0109654	C6H12N2O4S	Ser-Cys	Amino acid and Its metabolites	Small Peptide	MS2-Search-DB	0.7079	-	6629.95	5878.22	5585.9	5035.75	5749.63	5330.73	2485.6	2251.56	2798.02	6167.77	6154.77	6120.04
subclass 10	MW0155174	C19H26N4O7	Phe-Glu-Gln	Amino acid and Its metabolites	Small Peptide	MS2-Search-DB	0.6362	-	9668.4	8921.5	9262.84	6411	7304.84	7328.01	3820.49	3553.2	3700.9	7132.48	7139.22	7133.14
subclass 10	MW0153643	C14H23N3O6S1	Met-Pro-Asp	Amino acid and Its metabolites	Small Peptide	MS2-Search-DB	0.6947	-	44342.8	37524.7	37173.4	26923.6	30920	25987.8	9557.56	7738.1	10253.4	32201.3	32279.6	32472.3
subclass 10	MW0153490	C12H23N3O5S1	Met-Ala-Thr	Amino acid and Its metabolites	Small Peptide	MS2-Search-DB	0.6999	-	76348.6	62060.3	66805	43240.9	40094.4	45996.7	20224.3	21981.8	28355.5	52962.1	52869.6	52878.5
subclass 10	MEDL00391	C21H44NO7P	LPE(16:0/0:0)	GP	LPE	MS2-Search-Local	0.7587	-	64717.5	36413.3	53983.3	29612.8	37060	33452.3	16949.3	9318.36	8795.13	36590.2	36587.6	36438.2
subclass 10	MW0160845	C18H30O3	8-[(1R,2R)-3-oxo-2-[(Z)-pent-2-enyl]cyclopentyl]octanoic acid	FA	Oxidized lipids	MS2-MetDNA	0.9695	-	1353.96	1029.18	1208.42	1176.74	1049.84	810.74	165.246	188.927	655.8	687.85	660.975	724.236
subclass 10	MW0113020	C4H9NO	4-Aminobutanal	Aldehyde,Ketones,Esters	Aldehydes	MS2-MetDNA	0.7869	-	7038.18	6052.26	5468.35	4860.61	6183.05	5429.04	2744.36	1862.2	2733.05	4892.21	4794.03	4846.81

## Sheet: Negative ion mode
Dynamic pattern	Index	Formula	Compounds	Class I	Class II	MS_level	score	CAS	HG-1	HG-2	HG-3	SD-1	SD-2	SD-3	SM-1	SM-2	SM-3	QC01	QC02	QC03
subclass 1	MEDN1148	C16H32O3	2-hydroxyhexadecanoic acid	FA	FFA	MS2-Search-Local	0.9285	764-67-0	15080.6	12887.5	13958.5	37132.2	28665.8	32722.3	56087.6	62491.7	62484.3	31093	31278.4	31209
subclass 1	MW0132744	C11H12O5	3,5-Dimethoxy-4-Hydroxycinnamic Acid	Organic acid And Its derivatives	Organic acid And Its derivatives	MS2-Search-DB	0.7705	530-59-6	10114	18269.5	12759.4	14661	14845.9	15013.7	59903.7	65052.2	68270.7	21774.4	21794.2	21774.3
subclass 1	MW0169434	C21H20O11	Isoorientin	Flavonoids	Flavonoid	MS2-Search-DB	0.8748	4261-42-1	5021.12	5455.66	4969.34	9343.96	9600.34	4015.98	9489.71	11877.3	12465.9	5388.31	5416.75	5386.81
subclass 1	MW0148141	C26H30O12	Dalpanin	Lignans and Coumarins	Lignans	MS2-Insilico	0.6362	37376-13-9	1018.18	1148.53	1462.11	2997.96	3563.47	2966.19	6019.88	5050.55	5590.85	3279.3	3202.55	3193.63
subclass 1	MW0054970	C21H38O4	MG(0:0/18:2(9Z,12Z)/0:0)	GL	MG	MS2-MetDNA	0.8607	3443-82-1	2470.83	4427.49	3071.87	21542.8	29467.5	27968.5	75276.2	61036.3	57355.7	34148	34272.2	34233.3
subclass 1	MW0104776	C5H8O5	2-Hydroxyglutaric acid	Organic acid And Its derivatives	Organic acid And Its derivatives	MS2-Search-Local	0.7141	2889-31-8	34885.6	30580.2	31948.4	113105	125002	124026	343050	301593	294168	135269	134760	134515
subclass 1	MW0105599	C5H7NO4	alpha-Ketoglutaramate	Organic acid And Its derivatives	Organic acid And Its derivatives	MS2-MetDNA	0.9699	18465-19-5	23612.2	17493.3	19247.5	52983.9	67874.7	52514.9	470312	379591	387068	141979	141725	141721
subclass 1	MW0159675	C3H4O4	Malonic acid	Organic acid And Its derivatives	Organic acid And Its derivatives	MS2-Search-Local	0.6885	141-95-7	38646.3	26662.8	29877.9	96182.3	121218	99270.9	726342	644877	595573	251416	250861	250549
subclass 1	MW0168484	C2H7NO	Ethanolamine	Alcohol and amines	Amines	MS2-MetDNA	0.5511	141-43-5	10886.1	8489.11	8952.95	22290.9	32119.7	23579.1	178332	139537	131474	57431.4	57057.3	57744.7
subclass 1	MEDL00063	C7H6O2	4-Hydroxybenzaldehyde	Benzene and substituted derivatives	Benzene and substituted derivatives	MS2-Search-Local	0.9632	123-08-0	28585.5	23373.9	24013.3	32922	55497	37087.4	92051.6	75655.9	71543.6	40830.9	40832.2	40927.7
subclass 1	MW0125888	C18H17NOS	Nor-ketotifen	Heterocyclic compounds	Heterocyclic compounds	MS2-Insilico	0.7483	-	4283.67	3740.23	3476.98	4580.12	4307.04	5070.3	15928.3	16356.1	17297	5834.93	5813.88	5805.05
subclass 1	MEDL00411	C21H39O7P	LPA(18:2/0:0)	GP	LPA	MS2-Search-Local	0.7981	-	50045.7	32534.7	27389.3	109983	141959	85544.7	322103	180585	159006	83622.1	82535.7	83245.1
subclass 2	MEDN0161	C10H12N5O7P	Guanosine 3',5'-Cyclic Monophosphate	Nucleotide And Its metabolites	Nucleotide and Its metabolites	MS2-Search-Local	0.9134	7665-99-8	5989.38	5288.25	5760.39	139235	114198	113424	13226.9	11456.3	14819.1	34571.1	34578.4	34527.4
subclass 2	MEDP0179	C9H12N2O6	Uridine	Nucleotide And Its metabolites	Nucleotide and Its metabolites	MS2-Search-Local	0.86	58-96-8	73678.1	70668.8	71066.7	238410	240443	257845	87029.4	104070	108907	127453	127296	127322
subclass 2	MW0103807	C8H12N2O3S	6-Aminopenicillanic acid	Organic acid And Its derivatives	Organic acid And Its derivatives	MS2-Search-Local	0.7028	551-16-6	14414.9	13124.5	14497.5	89924.7	89208.9	95389	40440.1	41762	43837.5	56095.4	56099.5	55876
subclass 2	MW0149516	C20H22N2O2	Gelsemine	Alkaloids	Alkaloids	MS2-Insilico	0.5799	509-15-9	13769.8	12110.8	13074.3	44858.4	43523.3	51068.2	18442.3	23669.7	26519	25028.6	25004.8	24967.7
subclass 2	MW0107607	C10H15NO4	Kainic acid	Organic acid And Its derivatives	Organic acid And Its derivatives	MS2-Search-DB	0.8095	487-79-6	16026.3	42298.8	14763.2	159270	167020	476269	65277.8	72190.1	72373.8	69174.7	69014.1	69137.1
subclass 2	MW0138750	C16H14O7	Lecanoric Acid	Organic acid And Its derivatives	Organic acid And Its derivatives	MS2-Search-DB	0.9031	480-56-8	1175.61	855.409	946.488	10704.8	11788.8	8288.14	159.984	83.975	169.493	3092.64	3074.33	3052.99
subclass 2	MW0108608	C11H16N2O8	Spaglumic Acid	Amino acid and Its metabolites	Amino acid derivatives	MS2-Search-Local	0.7214	3106-85-2	10255.1	9588.48	10383.6	35518	33999	37578.1	13239.6	15180.6	16706.8	18253.8	18361.2	18248.9
subclass 2	MW0157934	C36H36N2O5	Tiliacorine	Lignans and Coumarins	Lignans	MS2-Insilico	0.8517	27073-72-9	8616.02	5642.57	6433.27	14595.8	15092.2	13628.8	6803.61	7897.4	7551.32	9385.41	9430.99	9387.03
subclass 2	MW0106153	C11H11NO3	Cinnamoylglycine	Amino acid and Its metabolites	Amino acid derivatives	MS2-Search-DB	0.7122	16534-24-0	5506.83	4630.12	4628.34	25993.4	25008.9	24452.4	11471.2	12121.8	12321.2	12753.1	12753.3	12781.7
subclass 2	MW0103577	C19H25Cl2N3O3	Guanosine	Nucleotide And Its metabolites	Nucleotide and Its metabolites	MS2-Search-Local	0.9311	118-00-3	27601	23629.4	26086.8	143172	146916	162600	43692.6	61964.9	69210.6	73879	73922.1	73891.7
subclass 2	MW0125214	C35H42O8	Moreollin	Heterocyclic compounds	Heterocyclic compounds	MS2-Insilico	0.8156	-	280086	181476	214295	435860	441523	377588	184747	220226	201359	279819	279817	279408
subclass 2	MW0152383	C20H36N4O8	Leu-Ile-Ser-Glu	Amino acid and Its metabolites	Small Peptide	MS2-Search-DB	0.7936	-	1458.85	1116.17	1446.45	44641.9	44312.5	22238.9	4419.63	4423.1	4507.83	11309.8	11284	10934.1
subclass 2	MW0141180	C10H16O3	1,6,6-Trimethyl-2,7-dioxabicyclo[3.2.2]nonan-3-one	Aldehyde,Ketones,Esters	Ketones	MS2-Insilico	0.9315	-	37031.8	30897.6	27356	126017	133322	99829.8	41824.7	49198.5	45140.9	53285.2	53287.1	53151.1
subclass 2	MW0160780	C4H2O4-2	(E)-but-2-enedioate	Organic acid And Its derivatives	Organic acid And Its derivatives	MS2-MetDNA	0.7556	-	97372.9	93428.8	91715.5	363184	357988	372326	178476	199873	207917	241915	246058	252525
subclass 3	MEDN0151	C5H5N5	Adenine	Nucleotide And Its metabolites	Nucleotide and Its metabolites	MS2-Search-Local	0.9274	73-24-5	310154	294543	309028	357417	362333	365740	156065	164770	173604	264420	264415	265005
subclass 3	MW0054668	C12H24O11	Maltitol	Carbohydrates and Its metabolites	Sugar alcohols	MS2-Search-DB	0.5858	585-86-4	4516.89	2526.11	3175.36	5863.13	5886.43	5504.44	2465.81	3237.42	2688.44	4087.34	4100.39	4086.24
subclass 3	MW0126947	C10H13N5O4	Vidarabine	Nucleotide And Its metabolites	Nucleotide and Its metabolites	MS2-Search-Local	0.9615	5536-17-4	41105.5	37738.9	40525.6	46198	45818.5	46608.4	20506.7	22090.3	23818.3	34905.9	34774.6	34904.2
subclass 3	MEDN1078	C18H34O3	cis-EODA	FA	FFA	MS2-Search-Local	0.8978	2443-39-2	590788	373563	332516	668297	751321	533851	444237	236352	288109	379761	378609	378749
subclass 3	MEDN1417	C18H32O4	(±)13-HpODE	FA	Oxidized lipids	MS2-Search-Local	0.7165	23017-93-8	31579.7	23150.7	21700	65070.6	41604.9	32574.9	5866.39	4811.26	8345.89	23333	23406	23426.1
subclass 3	MW0107961	C15H15NO4	L-Thyronine	Amino acid and Its metabolites	Amino acid derivatives	MS2-Search-DB	0.7027	1596-67-4	10477.6	8361.85	8618.69	22850.8	22370.7	25138.9	4337.89	4648.24	6607.79	17342.7	17433.2	17407.7
subclass 3	MW0124668	C6H10O6	L-Gulono-1,4-Lactone	Carbohydrates and Its metabolites	Carbohydrates and Its metabolites	MS2-Search-Local	0.8868	1128-23-0	69084.3	62028.5	63762.5	90924.9	88440.7	93185.3	33550.4	34790.5	37382.9	57313.3	57487	57305.4
subclass 3	MW0009773	C4H6O4	Succinic acid	Organic acid And Its derivatives	Organic acid And Its derivatives	MS2-Search-Local	0.9207	110-15-6	102864	96781.7	100401	185639	181803	191221	67185.9	72736	74815.4	115152	115116	114873
subclass 3	MW0139898	C34H42O20	Typhaneoside	Flavonoids	Flavones	MS2-Search-DB	0.8021	-	6792.53	6981.4	6655.02	8338.61	7384.83	8621.92	2883.12	3176.23	3157.11	5419.21	5376.96	5420.52
subclass 3	MW0049009	C18H32O5	Corchorifatty acid F	FA	Oxidized lipids	MS2-Insilico	0.5911	-	12710.3	9210.93	9148.53	13918.4	14933.2	18988.6	6670.4	9113.67	6267.16	9981.83	10159.2	9947.8
subclass 4	MW0168161	C7H6O4	Protocatechuic Acid	Phenolic acids	Phenolic acids	MS2-MetDNA	0.8969	99-50-3	1196.16	1002.87	1300.78	505.71	546.822	319.065	243.627	155.827	157.824	452.541	477.138	438.067
subclass 4	MEDN0031	C5H7NO3	L-Pyroglutamic Acid	Amino acid and Its metabolites	Amino acid and Its metabolites	MS2-MetDNA	0.7439	98-79-3	1.89229e+06	1.49937e+06	1.54701e+06	442968	441616	337489	58421.6	86280.7	67488	600825	598519	614461
subclass 4	MW0152041	C24H18O8	Knipholone	Benzene and substituted derivatives	Benzene and substituted derivatives	MS2-Insilico	0.5865	94450-08-5	38905	37393.5	37230.1	19162.1	16926.8	18115.5	11692.7	17637	18830.2	22012.2	21942.6	21941.8
subclass 4	MW0054278	C15H14O3	Lapachol	Benzene and substituted derivatives	Benzene and substituted derivatives	MS2-Search-DB	0.7123	84-79-7	24502.5	20900.1	20767.3	13482.7	12187.5	12643.2	8566.15	7622.67	8326.89	13904.5	13881	13885.6
subclass 4	MW0105888	C4H8N2O3	L-Asparagine	Amino acid and Its metabolites	Amino acids	MS2-Search-Local	0.9054	70-47-3	103936	105852	104942	27494.6	23027.1	26711.7	12149.5	16749.6	18451	39270.7	39293.7	39213.2
subclass 4	MW0012999	C23H48NO7P	1-Stearoyl-2-hydroxy-sn-glycero-3-phosphoethanolamine	GP	PC	MS2-Search-DB	0.7319	69747-55-3	18699.5	14247.2	20659.2	5757.4	8409.12	5924.97	5170.15	3459.4	3200.15	12068.6	12032	12019.5
subclass 4	MEDN0311	C12H22O4	Dodecanedioic Aicd	FA	FFA	MS2-Search-Local	0.6174	693-23-2	95533	89253.6	94542	30816.5	28116.7	39272.3	33123.5	38386.4	38042.6	49486.5	49471	49398.1
subclass 4	MW0142110	C5H4N4O2	Xanthine	Nucleotide And Its metabolites	Nucleotide and Its metabolites	MS2-Search-Local	0.9531	69-89-6	282582	245478	264248	70378.1	70615.7	63977.8	55580.9	41766.4	38543.4	112873	112812	112832
subclass 4	FDATN01480	C5H11NO2S	L-Methionine	Amino acid and Its metabolites	Amino acids	MS2-MetDNA	0.8761	63-68-3	6802.86	6737.31	6665.94	4001.2	2471.75	4167.07	1495.86	1548.77	3074.05	4035.59	4013.22	4042.05
subclass 4	MW0105914	C4H7NO4	L-Aspartic Acid	Amino acid and Its metabolites	Amino acids	MS2-MetDNA	0.9654	56-84-8	12320.4	11864.1	12062.5	4985.82	4584.89	4980.66	5203.69	6090.49	6004.5	7095.56	7047.02	7041.66
subclass 4	MEDL02576	C20H36O2	FFA(20:2)	FA	FFA	MS2-Search-Local	0.9273	5598-38-9	36701.7	32299.4	36292.9	24128.4	20870.5	19001.4	14524.4	15495.8	17196.8	31479.8	31498.4	31331.3
subclass 4	MW0004153	C6H5NO3	3-Nitrophenol	Benzene and substituted derivatives	Phenolics	MS2-Search-DB	0.7424	554-84-7	60226.1	58661.8	60118	35889.4	34384.3	37748.9	22811.8	25303.5	29067.8	39503.8	39498.8	39573.5
subclass 4	MEDN0841	C4H8N2O3	3-Ureidopropionic Acid	Organic acid And Its derivatives	Organic acid And Its derivatives	MS2-MetDNA	0.9678	462-88-4	9012.95	6326.94	9222.3	3232.22	3577.44	2244.45	1607.9	2035.62	2345.36	3596.99	3581.67	3594.65
subclass 4	MW0107554	C6H8O7	Isocitric acid	Organic acid And Its derivatives	Organic acid And Its derivatives	MS2-MetDNA	0.984	320-77-4	13647	10672.9	12680.6	7449.19	7464.32	6457.83	2453.72	5654.55	3725.38	7845.03	7892.39	7633.47
subclass 4	MW0012191	C18H34O4	12,13-DiHOME	FA	Oxidized lipids	MS2-Search-Local	0.8916	263399-35-5	28151.8	27928.2	22591.6	5276.83	7006.69	7742.72	6209.58	6311.02	7655.98	12368.5	12681.1	12417.8
subclass 4	MEDL00392	C26H52NO7P	1-Oleoyl-sn-glycero-3-phosphocholine	GP	LPC	MS2-Search-DB	0.8618	19420-56-5	35161.3	25906.6	40484.2	4143.3	7067.77	4747.61	5764.41	1863.26	447.001	16965.7	16893.1	16852
subclass 4	MEDP1493	C11H15N5O4	N6-Methyladenosine	Nucleotide And Its metabolites	Nucleotide and Its metabolites	MS2-MetDNA	0.5975	1867-73-8	124401	95207.8	95808.4	49442.6	51132.4	56964.1	25449.2	28722.3	33191.2	61618.2	61434.1	61361.1
subclass 4	MW0143175	C16H18O2	4,4'-(2-Methylpropylidene)bisphenol	Benzene and substituted derivatives	Benzene and substituted derivatives	MS2-Search-DB	0.6984	1844-00-4	23566.8	21753.9	22831.9	7355.32	7401.23	7318.95	5777.64	4790.34	4744.16	10237.1	10282.1	10261.9
subclass 4	MW0169445	C4H4O4	Maleic Acid	Organic acid And Its derivatives	Organic acid And Its derivatives	MS2-Search-Local	0.8292	110-16-7	87781.6	82866.2	84904.8	39786.4	39442.7	39910.9	64499.9	68444.8	67980.2	56939.2	56938.7	56863.6
subclass 4	MW0115251	C14H20O7	Salidroside	Benzene and substituted derivatives	Benzene and substituted derivatives	MS2-Search-Local	0.5089	10338-51-9	27049.1	22481.7	23728.7	14359.9	14965.3	16378.4	6973.65	9860.58	11298.5	16796.2	16671.6	16745.7
subclass 4	MW0126892	C17H20N2O2	Tropisetron	Heterocyclic compounds	Heterocyclic compounds	MS2-Search-Local	0.5145	-	31135.6	27152.6	25767.9	15105.2	13380.4	13640.6	8945.34	8872.51	9202.81	16258.1	16165.7	16213
subclass 4	MW0109768	C12H18O9	Starch acetate	Carbohydrates and Its metabolites	Sugar derivatives	MS2-Insilico	0.6709	-	6640.19	10467	11677.2	2363.45	2327.49	1856.62	1912.98	2616.94	2632.3	4109.58	4034.7	4039.84
subclass 4	MW0109230	C13H18N2O4	Phe-Thr	Amino acid and Its metabolites	Small Peptide	MS2-Search-DB	0.6518	-	12923.8	11962.3	13068.1	4733.98	4419.27	7157.71	3706.88	5409.71	5799.09	6796.8	6797.76	6814.97
subclass 4	MW0108346	C9H14O9	Monoglyceride citrate	Organic acid And Its derivatives	Organic acid And Its derivatives	MS2-Insilico	0.527	-	967.09	1266.69	1584.2	618.45	458.492	136.354	427.73	131.903	342.881	390.164	356.644	405.679
subclass 4	MW0143686	C34H46O8	5-Oxoavermectin''1a'' aglycone	Aldehyde,Ketones,Esters	Ketones	MS2-Insilico	0.5644	-	170185	208787	190382	95829.6	138507	107579	102414	73458.8	67552.7	161402	161257	160802
subclass 4	MW0159949	C12H22O11	(2R,3R,4S,5S,6R)-6-[[(2S,3R,4S,5R,6R)-3,4,5-trihydroxy-6-(hydroxymethyl)oxan-2-yl]oxymethyl]oxane-2,3,4,5-tetrol	Alcohol and amines	Alcohols	MS2-MetDNA	0.9894	-	9725.42	9348.23	9509.26	533.866	539.435	436.094	578.71	447.489	519.865	3142.93	3144.35	3109.26
subclass 5	MW0004918	C18H30O3S	4-Dodecylbenzenesulfonic Acid	Benzene and substituted derivatives	Benzene and substituted derivatives	MS2-Search-Local	0.6541	27176-87-0	9773.17	9614.19	13262.2	22387.4	18698.5	19905.1	23389.6	32708.5	29794.6	45704.9	45744.9	44505.6
subclass 5	MW0102807	C28H30O4	Thymophthalein	Heterocyclic compounds	Heterocyclic compounds	MS2-Search-DB	0.506	125-20-2	2274.39	2799.17	5101.47	7853.29	6919.31	6090.68	5552.03	6938.92	6320.14	18211.3	18294	18214.3
subclass 6	MW0005105	C8H6O5	4-Hydroxyisophthalic acid	Benzene and substituted derivatives	Phenolic acids	MS2-Search-DB	0.7289	636-46-4	19467	16777.4	17354.8	244919	249230	238901	158920	165840	174726	122700	122627	122352
subclass 6	MW0139572	C17H14O7	Rhamnazin	Flavonoids	Flavones	MS2-Search-DB	0.6934	552-54-5	212670	184751	208667	398437	389759	440206	358080	413377	432563	302383	301986	301879
subclass 6	MEDN0628	C10H15N2O8P	Thymidine-5'-phosphate(dTMP)	Nucleotide And Its metabolites	Nucleotide and Its metabolites	MS2-Search-Local	0.5805	365-07-1	18959	16562.3	17144.3	174888	179627	190196	149437	161167	160813	102957	102614	102768
subclass 6	MEDN1424	C18H30O5	2,3-dinor-8-iso Prostaglandin F2alpha	Hormones and hormone related compounds	Hormones and hormone related compounds	MS2-Search-Local	0.7862	221664-05-7	17788.7	15324.2	16983.1	37427.8	38046.1	39678.8	26706.9	31020.2	32155	28157.1	28167.3	28005.9
subclass 6	MW0008725	C19H23N3O	N-[4-[(4-Propan-2-yloxyphenyl)methyl]phenyl]-4,5-dihydro-1H-imidazol-2-amine	Benzene and substituted derivatives	Benzene and substituted derivatives	MS2-Search-DB	0.7293	221529-58-4	15578.2	13914.7	14825.5	47689.1	45357.7	46314.2	30119.9	36066.5	35213.5	28623.9	28638	28575.9
subclass 6	MW0110451	C8H16N2O4	Valyl-Serine	Amino acid and Its metabolites	Small Peptide	MS2-Search-DB	0.7127	13588-94-8	10033.5	9270.91	10031.9	53514.5	51783.5	56295.1	37852.4	37779.8	39393	32098.7	32099	32044.6
subclass 6	MW0005091	C7H6O3	4-Hydroxybenzoic Acid	Organic acid And Its derivatives	Benzene and substituted derivatives	MS2-Search-Local	0.7791	114-63-6	7967.04	6615.62	6635.39	73663.4	75978.4	69427.9	46554.4	52062.5	53359	39089.4	39096.5	38836
subclass 6	MW0121693	C10H16O4	5-Pentyltetrahydro-2-oxo-3-furancarboxylic acid	Organic acid And Its derivatives	Organic acid And Its derivatives	MS2-Insilico	0.7489	-	344328	322185	345703	734444	698122	806266	532032	585917	598703	528170	527444	527331
subclass 6	MW0002209	C10H9N3O4	2,4,6-trimethyl-3,5-dinitrobenzonitrile	Benzene and substituted derivatives	Benzene and substituted derivatives	MS2-Search-DB	0.615	-	14966.8	13200.4	13983.8	140446	140265	153354	112716	119515	117048	79358.1	79727.1	79329.4
subclass 6	MW0011221	C28H46O4	(3beta,5alpha,6beta,7alpha,22E,24R)-Ergosta-8,22-diene-3,5,6,7-tetrol	Alcohol and amines	Alcohols	MS2-Insilico	0.7689	-	5459.62	5894.86	6112.59	16144.4	13748.2	12964.2	13802.5	13090.5	13785	12253.9	12291.2	12248.9
subclass 7	MEDN1534	C6H12O6	D-Tagatose	Carbohydrates and Its metabolites	Sugars	MS2-Search-Local	0.9295	87-81-0	207522	192318	199616	408283	394902	405072	496819	538487	544931	350053	349499	349111
subclass 7	MW0106675	C13H17NO4	Ethyl N-acetyl-L-tyrosinate	Aldehyde,Ketones,Esters	Esters	MS2-Search-DB	0.8319	840-97-1	185.767	174.227	1303.2	8322.63	8316.49	9843.45	14514.9	15589.1	14633.5	7365.18	7366.24	7322.95
subclass 7	MEDN1313	C34H34N4O4	Protoporphyrin IX	Heterocyclic compounds	Heterocyclic compounds	MS2-Search-DB	0.7277	553-12-8	714.461	1096.03	536.958	5268.12	6601.59	8127.05	8758.34	6648.21	6240.05	5877.99	5873.71	5788.41
subclass 7	MEDN0025	C6H10O5	3-Hydroxy-3-Methylpentane-1,5-Dioic Acid	Amino acid and Its metabolites	Amino acid derivatives	MS2-Search-Local	0.9457	503-49-1	18990.2	17782.9	15723.1	57930.4	83319.4	63118.9	86342.4	134587	102895	53364.9	53226.8	53255.2
subclass 7	MW0139999	C21H18O10	beta-D-Glucopyranosiduronic acid,4-(7-hydroxy-4-oxo-4H-1-benzopyran-3-yl)phenyl	Organic acid And Its derivatives	Organic acid And Its derivatives	MS2-Search-DB	0.7783	264236-77-3	7905.48	6025.83	6282.51	42226.9	51352.8	49506.1	99444.9	59993.2	59277.9	32620.5	32595.9	32595.5
subclass 7	MW0063386	C18H32O2	Rumenic acid	FA	FFA	MS2-MetDNA	0.9248	2540-56-9	14211.2	12225.7	13305.4	36093.9	46969.5	56764.1	65895.4	47819.7	48363.7	44287.9	44646.1	44652.6
subclass 7	MW0135553	C21H20O11	6-[4-(5,7-dihydroxy-4-oxo-3,4-dihydro-2H-1-benzopyran-2-yl)phenoxy]-3,4,5-trihydroxyoxane-2-carboxylic acid	Organic acid And Its derivatives	Organic acid And Its derivatives	MS2-Search-DB	0.5571	158196-35-1	3926.45	3697.34	5472.15	16453.9	37304.5	38621.8	44273.1	42746	40052.5	25548.3	25552.1	25377.5
subclass 7	MW0009432	C9H8O3	Phenylpyruvic acid	Organic acid And Its derivatives	Organic acid And Its derivatives	MS2-MetDNA	0.7027	156-06-9	15040	9956.55	11242.5	38052.2	53181	42766.5	96019.3	64435.5	59448.1	39128.7	39341.7	39045.2
subclass 7	FDATN01331	C18H32CaN2O10	Calcium pantothenate	CoEnzyme and vitamins	CoEnzyme and vitamins	MS2-Search-Local	0.8671	137-08-6	14034.7	12662	13556.1	25257.6	25517	27692	33132.9	36074	35763.9	23699.2	23743.9	23674.4
subclass 7	MW0105221	C5H6O6	4-Hydroxy-2-Oxoglutaric Acid	Organic acid And Its derivatives	Organic acid And Its derivatives	MS2-MetDNA	0.9557	1187-99-1	9274.6	7026.55	8800.94	95528.8	102230	89864.4	180785	159114	159641	88484.8	88477	88053.3
subclass 7	MW0115000	C11H12N2O4	N'-Formylkynurenine	Amino acid and Its metabolites	Amino acid derivatives	MS2-Search-Local	0.5508	1022-31-7	6364.69	6286.54	6475.44	28362.8	28103.9	27108	29964.3	29588.8	31493.1	23707.8	23620.8	23709.1
subclass 7	MW0154730	C21H39O7P	Oleoylglycerone phosphate	Organic acid And Its derivatives	Organic acid And Its derivatives	MS2-Insilico	0.7142	-	4660.28	4140.64	9750.18	26778.8	32602.6	27232	58983.6	46951.4	56299.7	35110.8	35265.2	35346
subclass 7	MW0154307	C21H20O11	Naringenin-7-O--D-Glucuronide	Flavonoids	Flavonoid	MS2-Search-DB	0.6135	-	14539	11856.5	12383.9	93028	117243	112658	132929	135038	142018	74668.8	75687.3	75727.6
subclass 7	MW0054489	C21H39O7P	LysoPA(18:2(9Z,12Z)/0:0)	GP	PA	MS2-Insilico	0.7214	-	5154.18	4039.62	3511.9	23976.3	27330.5	19687.3	38369.2	33731.6	40387	20762.6	21789.6	21139.5
subclass 7	MW0152551	C25H41N5O7	Leu-Tyr-Thr-Lys	Amino acid and Its metabolites	Small Peptide	MS2-Search-DB	0.5545	-	1157.04	895.715	1240.78	3649.88	5237.67	6991.44	7614.23	5309.7	4740.82	3859.45	3858.15	3817.22
subclass 7	MEDN1262	C24H44NO9P	LPS(18:2/0:0)	GP	LPS	MS2-Search-Local	0.8055	-	3849.35	1960.56	779.65	22481.2	22716.6	25935.1	35946.3	19644	18213.2	16935.4	16832	17063.7
subclass 7	MEDN1255	C27H49O12P	LPI(18:2/0:0)	GP	PI	MS2-Search-Local	0.8773	-	15958.8	14195.3	19263.9	316602	290983	303345	392412	285744	293068	230794	231202	230725
subclass 7	MEDN1282	C23H44NO7P	LPE(0:0/18:2)	GP	LPE	MS2-Search-Local	0.9349	-	43958.7	27408	32424.1	382021	550064	738086	896486	582095	472808	373011	372457	371743
subclass 7	MW0137859	C21H18O10	Daidzein 4'-O-glucuronide	Flavonoids	Isoflavones	MS2-Insilico	0.7678	-	19086.8	12617.7	11833.4	109194	123904	129798	132456	152731	152428	67966.2	67992.9	67658.8
subclass 7	MW0012846	C26H50NO7P	1-Linoleoyl-sn-glycero-3-phosphorylcholine	GP	PC	MS2-Search-DB	0.9341	-	24058.4	19537	22436	51994.1	63968.9	67966.2	79920.9	66503.4	66469.2	60184.3	60004.4	59804.4
subclass 7	MW0011785	C23H45O7P	1-(11Z-eicosenoyl)-glycero-3-phosphate	GP	PA	MS2-Insilico	0.7047	-	38484.1	28599.1	33845.2	86563.4	115190	122026	155347	120149	113290	96069.1	96482.7	96062.5
subclass 8	MEDN1426	C18H34O5	9(S),12(S),13(S)-TriHOME	FA	Oxidized lipids	MS2-Search-Local	0.7278	97134-11-7	17967.6	15227.5	17512.7	8879.66	10150.9	15166.4	8956.11	6763.8	8636.14	10196	10360.6	9865.03
subclass 8	MW0106168	C6H8O7	Citric Acid	Organic acid And Its derivatives	Organic acid And Its derivatives	MS2-Search-Local	0.9039	77-92-9	1.63147e+06	1.48655e+06	1.56825e+06	899284	880643	921085	303799	334730	314000	859201	858763	856151
subclass 8	MW0054179	C12H18O3	Jasmonic acid	Hormones and hormone related compounds	Hormones and hormone related compounds	MS2-Search-DB	0.7311	6894-38-8	16673.1	14982.4	15598.8	10847.4	11099.2	12724.2	6966.65	7875.96	8012.28	11577.2	11611.1	11608.9
subclass 8	MW0052971	C6H10O8	Mucic Acid	Others	Saccharides and Alcohols	MS2-MetDNA	0.8697	526-99-8	911.555	993.241	928.017	675.076	685.364	354.028	173.198	126.413	152.082	497.236	539.631	533.602
subclass 8	MEDN0428	C14H17N5O8	N6-Succinyl Adenosine	Nucleotide And Its metabolites	Nucleotide and Its metabolites	MS2-Search-Local	0.885	4542-23-8	72991.7	64773.4	71153.6	61345.9	58896.5	66497.8	26247.9	29141.8	29073.8	50451.9	50451.9	50425.7
subclass 8	MEDN0704	C4H4O5	Oxalacetic acid	Organic acid And Its derivatives	Organic acid And Its derivatives	MS2-Search-Local	0.8454	328-42-7	128390	109996	119761	73846	66586.2	72290.3	26563.9	30014.1	33386.4	68930.4	68520.2	68711.4
subclass 8	MEDN0374	C18H32O4	(±)9-HpODE	FA	Oxidized lipids	MS2-Search-Local	0.6688	29774-12-7	32502.9	37636.2	42525	21611.2	21396.9	28630.2	10697.1	11033.7	17486.2	17880	18764.8	18682.5
subclass 8	MEDL01857	C19H34O3	13-Hydroxy-9Z,11E-octadecadienoic acid	FA	FFA	MS2-Search-DB	0.7857	18104-45-5	1.72943e+06	1.91911e+06	1.09622e+06	1.41131e+06	1.08736e+06	827583	387180	375762	460600	824856	822820	824836
subclass 8	MW0120210	C10H8ClN3O	Chloridazon	Others	Medicine	MS2-Search-DB	0.719	1698-60-8	70290.5	65156.4	68222	61493.3	59673.8	64265.3	29490	33977.6	37058.7	49464.6	49436	49189.6
subclass 8	MW0104208	C10H20O3	10-Hydroxydecanoic acid	Organic acid And Its derivatives	Organic acid And Its derivatives	MS2-Search-DB	0.9395	1679-53-4	1.21551e+06	1.16408e+06	1.22089e+06	874362	817373	1.02231e+06	503380	549394	581666	854526	853896	854579
subclass 8	FDATN00319	C10H16ClN3O5	Benserazide HCl	Others	FDA	MS2-Search-Local	0.5231	14919-77-8	28519.9	25708.5	28009.5	22499.6	22573.3	24334.3	12092.5	13134.9	13838.5	20579	20572	20485.3
subclass 8	MW0012992	C44H78NO10P	1-Stearoyl-2-arachidonoyl-sn-glycero-3-phosphoserine	GP	PS	MS2-Search-DB	0.7684	132014-80-3	80654.2	75859.2	69623.9	55182.4	46270.1	41637.3	36064.7	35327.1	31431	12842.9	12902.1	12818.3
subclass 8	MW0013615	C42H80NO10P	2-Oleoyl-1-stearoyl-sn-glycero-3-phosphoserine	GP	PC	MS2-Search-DB	0.909	124262-93-7	4.45593e+06	3.72845e+06	3.19106e+06	2.13063e+06	1.83988e+06	1.61026e+06	1.39974e+06	1.26202e+06	1.07246e+06	380289	380534	378060
subclass 8	MEDL02054	C5H4O3	3-PYRIDINEMETHANOL	Alcohol and amines	Alcohols	MS2-Search-Local	0.6505	100-55-0	323087	287000	307027	197538	198682	205001	58718.8	63565.1	69115.1	177956	173727	175366
subclass 8	MW0062341	C42H80NO10P	PS(14:1(9Z)/22:0)	GP	PS	MS2-Insilico	0.6318	-	415807	268499	260866	194259	119569	120045	81320.5	84188.1	63071.4	29220.9	30970.5	31306
subclass 8	MEDN1251	C25H49O12P	LPI(16:0/0:0)	GP	PI	MS2-Search-Local	0.884	-	51299	49958.3	67926.6	45116.2	41662.4	33394.9	15428.2	10443.6	11326.3	38720.9	38781.2	38716.1
subclass 8	MEDN1285	C21H44NO7P	LPE(0:0/16:0)	GP	LPE	MS2-Search-Local	0.9464	-	178619	97436.4	149004	89493.5	116231	103165	55972	31743.7	30494.6	111231	110854	110415
subclass 8	MW0017100	C10H16O2	Chrysanthemic acid	Organic acid And Its derivatives	Organic acid And Its derivatives	MS2-Search-DB	0.7438	-	231158	220534	231005	179703	163386	188608	74085.8	83023	83971.1	149855	150136	149853
subclass 8	MW0015362	C16H30O3	8-Oxohexadecanoic acid	FA	Oxidized lipids	MS2-Insilico	0.8488	-	28990.3	20917.5	19084.5	29865	25404.5	15593.4	9325.69	8879.65	10959.4	16687.1	16703.4	16644.6
